# Supplementary material for: Identification of genes associated with testicular germ cell tumor susceptibility through a transcriptome-wide association study
Source: Am J Hum Genet. 2025 Feb 24;112(3):630–43. doi: 10.1016/j.ajhg.2025.01.022 (PMC11947167; doi:10.1016/j.ajhg.2025.01.022)
Supplement: Data S1. Tables S1–S10 [file mmc2.xlsx]

## Sheet: Index
Identification of genes associated with testicular germ cell tumor susceptibility through a transcriptome-wide association study
Table S1. Full TGCT TWAS results.
Table S2. Gene permutation test results for the TWAS hits.
Table S3. Pathway enrichment results.
Table S4. Joint-conditional analysis at 51 TWAS loci.
Table S5. TWAS joint-conditional estimates.
Table S6. Colocalization results for TWAS candidate genes.
Table S7. Summary statistics-based GWAS estimates conditional on predicted expression.
Table S8. Enrichment of leading genes on supporting expression data sets.
Table S9. TGCT-relevant pathway annotations.
Table S10. List of TECAC Members.

## Sheet: S1
TableS1. Full TGCT TWAS results.
TWAS results based on 19,805 heritable gene expression prediction models tested for association with TGCT risk using the FUSION method (See Figure 1A). Results are ordered by genomic position using GRCh37 (hg19) coordinates. Refer to FUSION documentation for information about individual columns.
Reference panel	Tissue	FUSION file name	Gene symbol	ENSEMBL biotype	Chr	Tx Start (hg19)	Tx End (hg19)	Cytoband (hg19)	Tx Start (hg38)	Tx End (hg38)	Cytoband (hg38)	Expression SNP heritability	Best GWAS SNP	Best GWAS Z	Best cis-SNP eQTL	eQTL Rsquared	eQTL Z	eQTL GWAS Z	No. of cis-SNPs	No. of weighting cis-SNPs	Prediction model	Cross-validation Rsquared	Cross-validation Rsquared P-value	TWAS Z	TWAS Z consistent with eQTL	TWAS P	FDR-adjusted TWAS P
GTExv8	Testis	ENSG00000230021.8.wgt.RDat	RP5-857K21.4	lincRNA	1	521368	763176	1p36.33	585988	827796	1p36.33	0.2008	rs9778201	2.82	rs12562034	0.0113	-4.38	0.13617	149	26	enet	0.069	1.1e-06	1.04111	no	0.298	0.829966
sCCA1v8	Cross-tissue	sCCA1.ENSG00000225972.1.wgt.RDat	MTND1P23	unprocessed pseudogene	1	564441	564813	1p36.33	629061	629433	1p36.33	0.1166	rs9778201	2.943	rs9442372	0.012757	-4.58	-0.99755	80	28	enet	0.049	5.3e-05	-0.41599	no	0.677	0.957098
sCCA1v8	Cross-tissue	sCCA1.ENSG00000237973.1.wgt.RDat	MTCO1P12	unprocessed pseudogene	1	566453	567996	1p36.33	631073	632616	1p36.33	0.1309	rs9778201	2.983	rs9803031	0.027491	-4.41	1.57829	83	19	enet	0.059	1.1e-05	-0.20919	yes	0.834	0.980307
sCCA2v8	Cross-tissue	sCCA2.ENSG00000240409.1.wgt.RDat	MTATP8P1	unprocessed pseudogene	1	568914	569075	1p36.33	633534	633695	1p36.33	0.08	rs9778201	2.983	rs9442373	0.0614	-4.48	-2.37921	83	1	top1	0.061	7.1e-06	2.3792	yes	0.0174	0.347386
sCCA1v8	Cross-tissue	sCCA1.ENSG00000248527.1.wgt.RDat	MTATP6P1	unprocessed pseudogene	1	569121	569755	1p36.33	633741	634375	1p36.33	0.073	rs9778201	2.983	rs4075116	0.043595	-4.66	-0.49854	83	16	enet	0.09	5.7e-08	1.20872	yes	0.227	0.786679
sCCA2v8	Cross-tissue	sCCA2.ENSG00000198744.5.wgt.RDat	MTCO3P12	unprocessed pseudogene	1	569756	570302	1p36.33	634376	634922	1p36.33	0.0505	rs9778201	2.983	rs6671356	0.025	-4.73	-0.09024	83	1	top1	0.025	0.0033	0.090236	yes	0.928	0.99222
GTExv8	Testis	ENSG00000228327.3.wgt.RDat	RP11-206L10.2	transcribed unprocessed pseudogene	1	661264	714006	1p36.33	725884	778626	1p36.33	0.4818	rs9778201	2.8	rs4040617	-0.003	3.88	-1.06573	135	22	enet	0.018	0.0089	-0.3475	yes	0.728	0.967005
GTExv8	Testis	ENSG00000237491.8.wgt.RDat	LINC01409	lincRNA	1	714149	745440	1p36.33	778769	810060	1p36.33	0.583	rs9778201	2.8	rs1048488	0.0654	4.8	-0.95009	135	135	susie	0.32	2.1e-28	-0.18892	yes	0.85	0.982656
GTExv8	Testis	ENSG00000230092.7.wgt.RDat	RP11-206L10.8	transcribed unprocessed pseudogene	1	736258	745550	1p36.33	800878	810170	1p36.33	0.1491	rs9778201	2.8	rs1048488	0.0562	4.61	-0.95009	144	144	susie	0.057	8.2e-06	-0.84418	yes	0.399	0.874814
GTExv8	Testis	ENSG00000177757.2.wgt.RDat	FAM87B	lincRNA	1	752750	755217	1p36.33	817370	819837	1p36.33	0.1377	rs9778201	2.82	rs1048488	0.0644	4.67	-0.95009	147	25	enet	0.078	2.2e-07	-0.43838	yes	0.661	0.953521
sCCA2v8	Cross-tissue	sCCA2.ENSG00000228794.8.wgt.RDat	LINC01128	processed transcript	1	760517	794826	1p36.33	825137	859446	1p36.33	0.2556	rs11807848	-2.779	rs3131969	0.142	7.28	-0.95019	159	1	top1	0.14	5.9e-12	-0.950188	yes	0.342	0.855324
GTExv8	Testis	ENSG00000225880.5.wgt.RDat	LINC00115	lincRNA	1	761585	762902	1p36.33	826205	827522	1p36.33	0.2592	rs9778201	2.82	rs1048488	0.148	7.02	-0.95009	149	149	susie	0.15	3e-13	-0.99451	yes	0.32	0.844726
TGCA	TGCT	TCGA-TGCT.TUMOR.NOC2L_26155.wgt.RDat	NOC2L	protein coding	1	879584	894679	1p36.33	944581	959309	1p36.33	0.243	rs4475691	1.805	rs4246503	0.00444	-3.24	-0.3606	31	31	blup	0.067	0.0022	0.9194	yes	0.358	0.860982
GTExv8	Testis	ENSG00000187961.13.wgt.RDat	KLHL17	protein coding	1	895966	901095	1p36.33	960586	965715	1p36.33	0.2948	rs11807848	-2.78	rs3748595	0.0526	-4.79	-0.88095	171	22	enet	0.09	2.6e-08	1.11889	yes	0.263	0.809971
GTExv8	Testis	ENSG00000187583.10.wgt.RDat	PLEKHN1	protein coding	1	901876	910488	1p36.33	966496	975108	1p36.33	0.287	rs11807848	-2.78	rs1891910	0.00991	-4.42	-1.04483	171	8	lasso	0.033	0.00065	0.14077	yes	0.888	0.98947
GTExv8	Testis	ENSG00000187642.9.wgt.RDat	PERM1	protein coding	1	910583	917473	1p36.33	975203	982093	1p36.33	0.3808	rs11807848	-2.78	rs7537756	0.0648	5.39	1.21255	171	30	enet	0.12	2.1e-10	-0.06403	no	0.949	0.995358
GTExv8	Testis	ENSG00000272512.1.wgt.RDat	RP11-54O7.17	lincRNA	1	931345	933431	1p36.33	995965	998051	1p36.33	0.139	rs11807848	-2.78	rs3128117	0.0914	-5.59	-0.96031	171	171	susie	0.095	9e-09	1.07251	yes	0.283	0.820017
sCCA1v8	Cross-tissue	sCCA1.ENSG00000188290.10.wgt.RDat	HES4	protein coding	1	934341	935552	1p36.33	998961	1000172	1p36.33	0.1941	rs11807848	-2.779	rs9442372	0.140301	-6.63	-0.99755	186	1	top1	0.14	8.2e-12	0.99755	yes	0.319	0.844061
sCCA1v8	Cross-tissue	sCCA1.ENSG00000187608.8.wgt.RDat	ISG15	protein coding	1	936517	949921	1p36.33	1001137	1014541	1p36.33	0.1891	rs11807848	-2.779	rs2465126	0.157202	7.19	0.77625	186	4	lasso	0.16	3.5e-13	0.8682	yes	0.385	0.867849
sCCA1v8	Cross-tissue	sCCA1.ENSG00000188157.14.wgt.RDat	AGRN	protein coding	1	955502	991498	1p36.33	1020122	1056118	1p36.33	0.3708	rs11807848	-2.779	rs2710888	0.256438	9.11	-1.29738	189	42	enet	0.29	3.8e-24	-0.65852	yes	0.51	0.912838
sCCA1v8	Cross-tissue	sCCA1.ENSG00000217801.9.wgt.RDat	PTPN11BP	transcribed unprocessed pseudogene	1	995113	1004735	1p36.33	1059733	1069355	1p36.33	0.2816	rs11807848	-2.779	rs7526076	0.298414	-9.71	-0.77439	205	18	enet	0.3	6.8e-26	0.73241	yes	0.464	0.896794
sCCA1v8	Cross-tissue	sCCA1.ENSG00000131591.17.wgt.RDat	C1orf159	protein coding	1	1017197	1051741	1p36.33	1081817	1116361	1p36.33	0.4327	rs11807848	-2.779	rs9442372	0.293799	9.53	-0.99755	218	12	enet	0.46	3.3e-43	-1.47158	yes	0.141	0.700227
GTExv8	Testis	ENSG00000186891.13.wgt.RDat	TNFRSF18	protein coding	1	1138887	1142071	1p36.33	1203507	1206691	1p36.33	0.0941	rs11807848	-2.78	rs4314833	0.0055	3.65	0.71372	210	210	susie	0.015	0.015	0.66799	yes	0.504	0.910149
sCCA1v8	Cross-tissue	sCCA1.ENSG00000186827.10.wgt.RDat	TNFRSF4	protein coding	1	1146705	1149512	1p36.33	1211325	1214132	1p36.33	0.14	rs11807848	-2.779	rs7528416	0.148913	7.04	0.28245	230	1	top1	0.15	1.7e-12	0.28245	yes	0.778	0.974715
GTExv8	Testis	ENSG00000078808.16.wgt.RDat	SDF4	protein coding	1	1152287	1167411	1p36.33	1216907	1232031	1p36.33	0.4152	rs11807848	-2.78	rs11721	0.269	9.76	-0.40164	211	4	lasso	0.34	3.3e-31	-0.35945	yes	0.719	0.965868
sCCA1v8	Cross-tissue	sCCA1.ENSG00000176022.4.wgt.RDat	B3GALT6	protein coding	1	1167644	1170421	1p36.33	1232264	1235041	1p36.33	0.5283	rs11807848	-2.779	rs12036216	0.534083	12.8	0.34287	231	5	lasso	0.53	1.9e-52	0.27567	yes	0.783	0.97561
sCCA2v8	Cross-tissue	sCCA2.ENSG00000184163.3.wgt.RDat	C1QTNF12	protein coding	1	1177832	1182102	1p36.33	1242452	1246722	1p36.33	0.1266	rs11807848	-2.779	rs2465126	0.0833	5.32	0.77625	234	5	lasso	0.088	7.6e-08	0.894222	yes	0.371	0.864624
sCCA1v8	Cross-tissue	sCCA1.ENSG00000260179.1.wgt.RDat	RP5-902P8.12	lincRNA	1	1185156	1186714	1p36.33	1249776	1251334	1p36.33	0.0913	rs11807848	-2.779	rs12036216	0.09218	-6.06	0.34287	235	1	top1	0.092	3.8e-08	-0.34287	yes	0.732	0.968162
sCCA1v8	Cross-tissue	sCCA1.ENSG00000160087.20.wgt.RDat	UBE2J2	protein coding	1	1189288	1209265	1p36.33	1253908	1273885	1p36.33	0.1138	rs11807848	-2.779	rs7290	0.060658	-5.11	-1.08257	243	6	lasso	0.076	6.5e-07	1.06345	yes	0.288	0.820815
sCCA1v8	Cross-tissue	sCCA1.ENSG00000230415.1.wgt.RDat	LINC01786	lincRNA	1	1210602	1215800	1p36.33	1275222	1280420	1p36.33	0.1884	rs11807848	-2.779	rs7524470	0.120539	-6.73	0.1018	244	5	lasso	0.15	1.9e-12	-0.34801	yes	0.728	0.967005
sCCA1v8	Cross-tissue	sCCA1.ENSG00000162572.20.wgt.RDat	SCNN1D	protein coding	1	1215815	1227409	1p36.33	1280435	1292029	1p36.33	0.3543	rs11807848	-2.779	rs7524470	0.313293	-9.81	0.10146	247	23	enet	0.33	7.3e-29	-0.22724	yes	0.82	0.979854
sCCA1v8	Cross-tissue	sCCA1.ENSG00000131584.18.wgt.RDat	ACAP3	protein coding	1	1227755	1243398	1p36.33	1292375	1308018	1p36.33	0.2118	rs11807848	-2.779	rs12103	0.21295	8.15	-1.1056	254	6	lasso	0.23	1.5e-19	-0.68221	yes	0.495	0.906554
GTExv8	Testis	ENSG00000169972.11.wgt.RDat	PUSL1	protein coding	1	1243946	1246964	1p36.33	1308566	1311584	1p36.33	0.1164	rs11807848	-2.78	rs12410087	0.0685	-5.72	-0.69158	233	233	susie	0.083	8.4e-08	0.67882	yes	0.497	0.907364
GTExv8	Testis	ENSG00000127054.20.wgt.RDat	INTS11	protein coding	1	1247057	1260071	1p36.33	1311677	1324691	1p36.33	0.2048	rs11807848	-2.78	rs1810745	0.00907	4.37	-0.25167	234	234	susie	0.047	5.2e-05	-0.43648	yes	0.662	0.953521
sCCA1v8	Cross-tissue	sCCA1.ENSG00000240731.1.wgt.RDat	RP5-890O3.9	sense intronic	1	1252960	1254058	1p36.33	1317580	1318678	1p36.33	0.2567	rs11807848	-2.779	rs4970432	0.085095	-6.17	-0.60783	255	26	enet	0.16	2e-13	0.88087	yes	0.378	0.866526
GTExv8	Testis	ENSG00000224051.6.wgt.RDat	CPTP	protein coding	1	1260135	1264277	1p36.33	1324755	1328897	1p36.33	0.2425	rs11807848	-2.78	rs1810745	0.00689	4.46	-0.25167	234	14	enet	0.06	5.1e-06	-0.23945	yes	0.811	0.978486
sCCA1v8	Cross-tissue	sCCA1.ENSG00000169962.4.wgt.RDat	TAS1R3	protein coding	1	1266693	1270655	1p36.33	1331313	1335275	1p36.33	0.1863	rs11807848	-2.779	rs1810745	0.218106	-8.25	-0.25167	257	1	top1	0.22	3.8e-18	0.25167	yes	0.801	0.977196
sCCA1v8	Cross-tissue	sCCA1.ENSG00000107404.19.wgt.RDat	DVL1	protein coding	1	1270686	1284730	1p36.33	1335306	1349350	1p36.33	0.1087	rs11807848	-2.779	rs2765033	0.065941	5.79	-0.15141	261	14	enet	0.077	5.4e-07	-0.06437	yes	0.949	0.995358
sCCA1v8	Cross-tissue	sCCA1.ENSG00000162576.16.wgt.RDat	MXRA8	protein coding	1	1288068	1297157	1p36.33	1352688	1361777	1p36.33	0.1675	rs11807848	-2.779	rs2765021	0.114494	6.86	-0.56467	264	18	enet	0.14	5.9e-12	-0.48873	yes	0.625	0.943381
sCCA3v8	Cross-tissue	sCCA3.ENSG00000175756.13.wgt.RDat	AURKAIP1	protein coding	1	1309109	1310875	1p36.33	1373729	1375495	1p36.33	0.098	rs11807848	-2.779	rs3737628	0.00998	5.07	1.02683	269	5	lasso	0.057	1.5e-05	0.53065	yes	0.596	0.935768
sCCA2v8	Cross-tissue	sCCA2.ENSG00000221978.11.wgt.RDat	CCNL2	protein coding	1	1321861	1334708	1p36.33	1386481	1399328	1p36.33	0.0964	rs11807848	-2.779	rs1891906	0.0116	4.31	-1.24618	277	19	enet	0.046	0.0001	-0.901506	yes	0.367	0.863337
sCCA1v8	Cross-tissue	sCCA1.ENSG00000224870.6.wgt.RDat	MRPL20-AS1	processed transcript	1	1334901	1337287	1p36.33	1399521	1401907	1p36.33	0.1082	rs11807848	-2.779	rs3766169	0.011617	4.33	-1.05484	277	26	enet	0.14	9.2e-12	-0.6144	yes	0.539	0.919932
sCCA1v8	Cross-tissue	sCCA1.ENSG00000242485.5.wgt.RDat	MRPL20	protein coding	1	1337426	1342693	1p36.33	1402046	1407313	1p36.33	0.616	rs11807848	-2.779	rs35242196	0.481063	-12.16	-0.38978	278	6	lasso	0.51	2.3e-49	0.33223	yes	0.74	0.969292
sCCA1v8	Cross-tissue	sCCA1.ENSG00000272455.1.wgt.RDat	MRPL20-DT	lincRNA	1	1344475	1345998	1p36.33	1409095	1410618	1p36.33	0.2485	rs11807848	-2.779	rs12089560	0.352148	10.45	-0.26683	278	4	lasso	0.36	1.8e-31	-0.33164	yes	0.74	0.969292
sCCA1v8	Cross-tissue	sCCA1.ENSG00000235098.8.wgt.RDat	ANKRD65	protein coding	1	1353799	1357149	1p36.33	1418419	1421769	1p36.33	0.6157	rs11807848	-2.779	rs12089560	0.663427	14.23	-0.26683	285	1	top1	0.66	7.7e-74	-0.26683	yes	0.79	0.976651
GTExv8	Testis	ENSG00000179403.11.wgt.RDat	VWA1	protein coding	1	1370240	1378262	1p36.33	1434860	1442882	1p36.33	0.0773	rs11807848	-2.78	rs2649588	0.0196	3.99	-0.33928	273	1	top1	0.02	0.0069	-0.33928	yes	0.734	0.968737
GTExv8	Testis	ENSG00000215915.9.wgt.RDat	ATAD3C	protein coding	1	1385068	1405538	1p36.33	1449688	1470158	1p36.33	0.2578	rs11807848	-2.78	rs1695824	0.0673	-4.96	-1.74342	271	1	top1	0.067	1.4e-06	1.74342	yes	0.0813	0.60833
GTExv8	Testis	ENSG00000160072.19.wgt.RDat	ATAD3B	protein coding	1	1407148	1431582	1p36.33	1471768	1496202	1p36.33	0.456	rs11807848	-2.78	rs13306651	0.00556	-4.86	0.18339	268	30	enet	0.017	0.011	0.18434	no	0.854	0.982656
GTExv8	Testis	ENSG00000197785.13.wgt.RDat	ATAD3A	protein coding	1	1447530	1470067	1p36.33	1512150	1534687	1p36.33	0.2275	rs11807848	-2.78	rs3128342	0.0633	-4.76	-0.26894	262	1	top1	0.063	2.9e-06	0.26894	yes	0.788	0.976067
sCCA1v8	Cross-tissue	sCCA1.ENSG00000205090.8.wgt.RDat	TMEM240	protein coding	1	1470553	1475833	1p36.33	1535173	1540453	1p36.33	0.1927	rs9778201	2.815	rs1571150	0.116155	6.19	-0.49132	283	18	enet	0.14	1.7e-11	-0.29704	yes	0.766	0.973727
sCCA1v8	Cross-tissue	sCCA1.ENSG00000160075.11.wgt.RDat	SSU72	protein coding	1	1477052	1510249	1p36.33	1541672	1574869	1p36.33	0.336	rs11807848	-2.779	rs7519837	0.447412	-11.7	-0.9194	281	1	top1	0.45	3.9e-41	0.9194	yes	0.358	0.860982
sCCA1v8	Cross-tissue	sCCA1.ENSG00000215014.4.wgt.RDat	SSU72-AS1	lincRNA	1	1510354	1512455	1p36.33	1574974	1577075	1p36.33	0.1201	rs11807848	-2.779	rs7519837	0.123492	6.47	-0.9194	281	2	lasso	0.13	5.3e-11	-0.94937	yes	0.342	0.855324
sCCA2v8	Cross-tissue	sCCA2.ENSG00000228594.3.wgt.RDat	FNDC10	protein coding	1	1533391	1535476	1p36.33	1598011	1600096	1p36.33	0.1066	rs11807848	-2.779	rs34054191	0.0256	-4.2	-0.24301	281	14	enet	0.054	2.3e-05	0.775898	yes	0.438	0.889975
sCCA1v8	Cross-tissue	sCCA1.ENSG00000272106.1.wgt.RDat	RP11-345P4.9	antisense	1	1549137	1551175	1p36.33	1613757	1615795	1p36.33	0.4627	rs11807848	-2.779	rs4648611	0.327233	-10.01	0.65188	289	1	top1	0.33	4e-28	-0.65188	yes	0.514	0.912984
sCCA1v8	Cross-tissue	sCCA1.ENSG00000197530.12.wgt.RDat	MIB2	protein coding	1	1551258	1565990	1p36.33	1615878	1630610	1p36.33	0.5445	rs11807848	-2.779	rs4648611	0.312083	-9.8	0.65188	289	8	lasso	0.33	6.9e-29	-0.25735	yes	0.797	0.976923
GTExv8	Testis	ENSG00000269737.2.wgt.RDat	RP11-345P4.6	transcribed processed pseudogene	1	1603428	1605836	1p36.33	1671989	1674397	1p36.33	0.3348	rs1878745	2.58	rs6604981	0.164	7.54	0.9518	289	1	top1	0.16	2.5e-14	0.9518	yes	0.341	0.855199
GTExv8	Testis	ENSG00000215914.4.wgt.RDat	MMP23A	unprocessed pseudogene	1	1631380	1633221	1p36.33	1699941	1701782	1p36.33	0.086	rs1878745	2.58	rs601141	0.0329	-4.6	-0.0488	285	285	susie	0.037	0.00033	-0.00524	no	0.996	0.998571
GTExv8	Testis	ENSG00000008128.22.wgt.RDat	CDK11A	protein coding	1	1634168	1655763	1p36.33	1702729	1724324	1p36.33	0.3825	rs1878745	2.58	rs4074197	0.00948	3.35	0.12229	276	65	enet	0.036	0.00035	-0.23347	no	0.815	0.97884
GTExv8	Testis	ENSG00000227775.3.wgt.RDat	RP1-283E3.4	transcribed processed pseudogene	1	1655950	1668690	1p36.33	1724511	1737251	1p36.33	0.5958	rs1878745	2.58	rs6699975	0.0973	-5.75	0.56995	277	11	lasso	0.24	3.7e-21	-1.33654	yes	0.181	0.744178
GTExv8	Testis	ENSG00000215790.6.wgt.RDat	SLC35E2A	protein coding	1	1656276	1677431	1p36.33	1724837	1745992	1p36.33	0.2947	rs1878745	2.58	rs6699975	0.0945	5.67	0.56995	273	3	lasso	0.14	1.2e-12	0.28972	yes	0.772	0.973727
GTExv8	Testis	ENSG00000008130.15.wgt.RDat	NADK	protein coding	1	1682670	1711896	1p36.33	1751231	1780457	1p36.33	0.1241	rs1878745	2.58	rs2294488	0.0623	4.64	-0.22673	271	1	top1	0.062	3.5e-06	-0.22673	yes	0.821	0.979898
sCCA1v8	Cross-tissue	sCCA1.ENSG00000078369.17.wgt.RDat	GNB1	protein coding	1	1716723	1822556	1p36.33	1785284	1891117	1p36.33	0.2124	rs1496555	2.812	rs7534617	0.116549	6.32	-0.92014	317	10	lasso	0.16	3.1e-13	-0.64147	yes	0.521	0.915239
GTExv8	Testis	ENSG00000231050.1.wgt.RDat	GNB1-DT	antisense	1	1822909	1824097	1p36.33	1891470	1892658	1p36.33	0.5132	rs1496555	2.81	rs16824526	0.424	-12.08	0.27684	307	307	susie	0.43	1.6e-41	-0.31226	yes	0.755	0.972601
GTExv8	Testis	ENSG00000169885.9.wgt.RDat	CALML6	protein coding	1	1846265	1848733	1p36.33	1914826	1917294	1p36.33	0.3333	rs2840532	-3.55	rs9970652	0.168	-8.14	0.21509	318	318	susie	0.2	8.5e-18	-0.56965	yes	0.569	0.928716
GTExv8	Testis	ENSG00000178821.12.wgt.RDat	TMEM52	protein coding	1	1849028	1850712	1p36.33	1917589	1919273	1p36.33	0.0797	rs2840532	-3.55	rs2235537	0.0617	-5.44	-0.55207	318	1	top1	0.062	3.9e-06	0.55207	yes	0.581	0.932774
GTExv8	Testis	ENSG00000142609.17.wgt.RDat	CFAP74	protein coding	1	1853389	1935276	1p36.33	1921950	2003837	1p36.33	0.4766	rs2840532	-3.55	rs13303201	0.25	-9.01	-2.04222	352	26	enet	0.3	5.3e-27	2.21863	yes	0.0265	0.404651
GTExv8	Testis	ENSG00000233542.1.wgt.RDat	RP11-547D24.1	antisense	1	1944651	1946969	1p36.33	2013212	2015530	1p36.33	0.3312	rs2840532	-3.55	rs13303016	0.211	-8.78	-0.01905	357	17	enet	0.22	1.4e-19	-0.09297	no	0.926	0.99222
GTExv8	Testis	ENSG00000067606.16.wgt.RDat	PRKCZ	protein coding	1	1981908	2106752	1p36.33	2050469	2175313	1p36.33	0.1909	rs2840532	-3.55	rs3128337	0.12	-6.8	-0.34606	365	3	lasso	0.18	2.6e-15	-0.16076	no	0.872	0.985728
GTExv8	Testis	ENSG00000271806.1.wgt.RDat	RP5-892K4.1	antisense	1	2072522	2076718	1p36.33	2141083	2145279	1p36.33	0.286	rs2840532	-3.55	rs10752741	0.102	6.92	-0.57233	383	1	top1	0.1	2.8e-09	-0.57233	yes	0.567	0.927822
GTExv8	Testis	ENSG00000182873.5.wgt.RDat	PRKCZ-AS1	antisense	1	2113232	2115828	1p36.33	2181793	2184389	1p36.33	0.0809	rs2840532	-3.55	rs262689	0.0888	5.53	-0.62389	378	1	top1	0.089	3e-08	-0.62389	yes	0.533	0.918798
GTExv8	Testis	ENSG00000162585.16.wgt.RDat	FAAP20	protein coding	1	2115899	2144159	1p36.33	2184460	2212720	1p36.33	0.5994	rs2840532	-3.55	rs2503701	0.22	8.48	-0.41569	375	375	susie	0.3	9.7e-27	-0.52692	yes	0.598	0.936014
sCCA1v8	Cross-tissue	sCCA1.ENSG00000157933.9.wgt.RDat	SKI	protein coding	1	2160133	2241558	1p36.33	2228694	2310119	1p36.33	0.1301	rs2840532	-3.546	rs13303201	0.07964	5.06	-2.04222	374	1	top1	0.08	3.2e-07	-2.04222	yes	0.0411	0.475181
GTExv8	Testis	ENSG00000116151.13.wgt.RDat	MORN1	protein coding	1	2252691	2323146	1p36.33	2321252	2391707	1p36.32	0.542	rs2840532	-3.55	rs2645085	0.132	6.77	-0.67638	346	11	lasso	0.15	8.9e-13	-0.25893	yes	0.796	0.976923
GTExv8	Testis	ENSG00000272161.1.wgt.RDat	RP4-713A8.1	sense intronic	1	2257639	2258132	1p36.33	2326200	2326693	1p36.32	0.1626	rs2840532	-3.55	rs903914	0.066	5.13	0.58002	356	20	enet	0.11	1.5e-09	1.46865	yes	0.142	0.701674
GTExv8	Testis	ENSG00000269896.2.wgt.RDat	RP4-740C4.5	transcribed processed pseudogene	1	2281852	2284259	1p36.33	2350413	2352820	1p36.32	0.4867	rs2840532	-3.55	rs2055204	0.103	7.02	-0.11619	350	34	enet	0.24	2e-21	0.79336	no	0.428	0.884807
GTExv8	Testis	ENSG00000272420.1.wgt.RDat	RP4-740C4.7	sense intronic	1	2294499	2295067	1p36.33	2363060	2363628	1p36.32	0.1846	rs2840532	-3.55	rs3795272	0.11	6.1	0.86325	349	1	top1	0.11	6.7e-10	0.86325	yes	0.388	0.869171
GTExv8	Testis	ENSG00000157916.19.wgt.RDat	RER1	protein coding	1	2323213	2335402	1p36.32	2391774	2403963	1p36.32	0.2641	rs2840532	-3.55	rs2843127	0.125	7	-0.77422	346	20	enet	0.14	9.3e-13	-0.43739	yes	0.662	0.953521
sCCA1v8	Cross-tissue	sCCA1.ENSG00000157911.9.wgt.RDat	PEX10	protein coding	1	2336883	2345236	1p36.32	2405444	2413797	1p36.32	0.403	rs2840532	-3.546	rs1129332	0.300538	-9.76	-2.90073	351	9	lasso	0.33	8.8e-29	2.33983	yes	0.0193	0.357899
sCCA1v8	Cross-tissue	sCCA1.ENSG00000149527.17.wgt.RDat	PLCH2	protein coding	1	2357418	2436965	1p36.32	2425979	2505526	1p36.32	0.5782	rs2840532	-3.546	rs12731309	0.310131	-9.83	0.25801	344	35	enet	0.38	7.3e-34	-0.28154	yes	0.778	0.974715
sCCA3v8	Cross-tissue	sCCA3.ENSG00000157881.13.wgt.RDat	PANK4	protein coding	1	2439971	2458067	1p36.32	2508532	2526628	1p36.32	0.1025	rs2840532	-3.546	rs2494641	0.0663	4.62	-1.08212	358	2	lasso	0.085	1.3e-07	-1.19047	yes	0.234	0.790848
sCCA1v8	Cross-tissue	sCCA1.ENSG00000272449.1.wgt.RDat	RP3-395M20.12	lincRNA	1	2477903	2478899	1p36.32	2546464	2547460	1p36.32	0.1625	rs2840532	-3.546	rs6667605	0.138367	7.03	0.95298	367	8	lasso	0.15	2.6e-12	0.96075	yes	0.337	0.853271
sCCA1v8	Cross-tissue	sCCA1.ENSG00000238164.6.wgt.RDat	TNFRSF14-AS1	antisense	1	2481358	2488470	1p36.32	2549919	2557031	1p36.32	0.1706	rs2840532	-3.546	rs1886730	0.12296	6.66	0.80226	367	1	top1	0.12	1.8e-10	0.80226	yes	0.422	0.882919
TGCA	TGCT	TCGA-TGCT.TUMOR.TNFRSF14_8764.wgt.RDat	TNFRSF14	protein coding	1	2487805	2495265	1p36.32	2556696	2565382	1p36.32	0.1769	rs2296443	-1.417	rs3122923	0.01815	3.04	-0.7331	52	52	blup	0.098	0.00024	0.5133	no	0.608	0.938917
sCCA1v8	Cross-tissue	sCCA1.ENSG00000157870.14.wgt.RDat	PRXL2B	protein coding	1	2517929	2522908	1p36.32	2586490	2591469	1p36.32	0.4048	rs2840532	-3.546	rs2764845	0.216263	8.31	0.47512	367	14	lasso	0.28	7.3e-24	0.68043	yes	0.496	0.906876
TGCA	TGCT	TCGA-TGCT.TUMOR.MMEL1_79258.wgt.RDat	MMEL1	protein coding	1	2522081	2564481	1p36.32	2591556	2632990	1p36.32	0.1303	rs4648662	1.668	rs2843402	0.13867	-4.35	0.5688	39	1	top1	0.14	1.3e-05	-0.5688	yes	0.569	0.928716
GTExv8	Testis	ENSG00000215912.12.wgt.RDat	TTC34	protein coding	1	2567414	2718282	1p36.32	2635975	2801717	1p36.32	0.0793	rs2840532	-3.55	rs4445406	0.0167	4.13	0.43412	369	369	susie	0.024	0.0028	0.48382	yes	0.629	0.943881
GTExv8	Testis	ENSG00000130762.14.wgt.RDat	ARHGEF16	protein coding	1	3370989	3397677	1p36.32	3454425	3481113	1p36.32	0.4494	rs10909948	3.96	rs2487681	0.261	-9.56	3.7361	509	509	susie	0.33	8.9e-30	-3.19463	yes	0.0014	0.0840212
GTExv8	Testis	ENSG00000272088.1.wgt.RDat	RP11-168F9.2	lincRNA	1	3403809	3404191	1p36.32	3487245	3487627	1p36.32	0.1238	rs10909948	3.96	rs2487670	0.0172	-3.79	3.66288	512	4	lasso	0.046	6.3e-05	-3.69908	yes	0.000216	0.0206661
sCCA1v8	Cross-tissue	sCCA1.ENSG00000162591.15.wgt.RDat	MEGF6	protein coding	1	3406483	3528059	1p36.32	3489919	3611495	1p36.32	0.2955	rs10909948	3.962	rs10909968	0.192017	7.84	2.1938	526	1	top1	0.19	5.8e-16	2.1938	yes	0.0283	0.413639
sCCA1v8	Cross-tissue	sCCA1.ENSG00000238260.1.wgt.RDat	RP11-46F15.2	antisense	1	3539753	3541307	1p36.32	3623189	3624743	1p36.32	0.1609	rs10909948	3.962	rs2493314	0.032649	-4.43	2.83707	532	7	lasso	0.038	0.00035	-3.34987	yes	0.000808	0.0590496
sCCA1v8	Cross-tissue	sCCA1.ENSG00000158109.14.wgt.RDat	TPRG1L	protein coding	1	3541565	3546691	1p36.32	3625001	3630127	1p36.32	0.1326	rs10909948	3.962	rs2760321	0.177758	-7.49	-0.02595	532	1	top1	0.18	8.6e-15	0.02595	yes	0.979	0.99692
GTExv8	Testis	ENSG00000116213.15.wgt.RDat	WRAP73	protein coding	1	3547330	3569325	1p36.32	3630766	3652761	1p36.32	0.4371	rs10909948	3.96	rs1128474	0.137	7.12	0.1172	540	540	susie	0.15	1.8e-13	-0.14676	no	0.883	0.987901
sCCA3v8	Cross-tissue	sCCA3.ENSG00000078900.14.wgt.RDat	TP73	protein coding	1	3569083	3652164	1p36.32	3652519	3735600	1p36.32	0.1278	rs10909948	3.962	rs6657895	0.0228	-4.74	-1.16206	541	16	enet	0.068	2.4e-06	1.57309	yes	0.116	0.666874
GTExv8	Testis	ENSG00000227372.11.wgt.RDat	GFOD3P	transcribed unitary pseudogene	1	3652765	3663900	1p36.32	3736201	3747336	1p36.32	0.2653	rs10909948	3.96	rs10910017	0.092	-6.41	-2.75837	540	5	lasso	0.15	4.2e-13	1.9943	yes	0.0461	0.494053
GTExv8	Testis	ENSG00000235169.7.wgt.RDat	SMIM1	protein coding	1	3689351	3692546	1p36.32	3772787	3775982	1p36.32	0.1675	rs10909948	3.96	rs2275819	0.0264	4.11	1.11624	543	19	enet	0.028	0.0014	1.21399	yes	0.225	0.78522
sCCA1v8	Cross-tissue	sCCA1.ENSG00000130764.9.wgt.RDat	LRRC47	protein coding	1	3695121	3713068	1p36.32	3778557	3796504	1p36.32	0.3463	rs10909948	3.962	rs8520	0.326121	10.1	0.5691	539	7	lasso	0.38	5.5e-34	1.14581	yes	0.252	0.801578
sCCA2v8	Cross-tissue	sCCA2.ENSG00000272153.1.wgt.RDat	RP1-286D6.5	antisense	1	3701571	3702102	1p36.32	3785007	3785538	1p36.32	0.1517	rs10909948	3.962	rs10752740	0.0677	-5.02	0.82989	544	3	lasso	0.071	1.5e-06	-0.999229	yes	0.318	0.84333
GTExv8	Testis	ENSG00000116198.12.wgt.RDat	CEP104	protein coding	1	3728644	3773778	1p36.32	3812080	3857214	1p36.32	0.4686	rs10909948	3.96	rs7535133	0.305	9.97	-0.57351	570	4	lasso	0.33	2.8e-30	-0.18496	yes	0.853	0.982656
sCCA1v8	Cross-tissue	sCCA1.ENSG00000169598.15.wgt.RDat	DFFB	protein coding	1	3773830	3801993	1p36.32	3857266	3885429	1p36.32	0.5161	rs10909948	3.962	rs12756705	0.367148	11.04	1.26883	572	6	lasso	0.58	7.5e-60	1.14947	yes	0.25	0.801578
sCCA1v8	Cross-tissue	sCCA1.ENSG00000198912.10.wgt.RDat	C1orf174	protein coding	1	3805688	3816849	1p36.32	3889124	3900285	1p36.32	0.7377	rs10909948	3.962	rs7367066	0.648058	14.07	-0.42286	584	1	top1	0.65	6.7e-71	-0.42286	yes	0.672	0.955722
GTExv8	Testis	ENSG00000235054.3.wgt.RDat	LINC01777	lincRNA	1	4472086	4484749	1p36.32	4412026	4424689	1p36.32	0.3402	rs10737402	3.09	rs349400	0.2	8.16	0.10434	745	30	enet	0.25	9.4e-22	-0.72165	no	0.471	0.899793
GTExv8	Testis	ENSG00000232596.2.wgt.RDat	LINC01646	lincRNA	1	4631540	4654069	1p36.32	4571480	4594009	1p36.32	0.2827	rs10737402	3.09	rs3896439	0.0827	-6.44	0.16722	788	5	lasso	0.18	4e-16	-0.50572	yes	0.613	0.940174
GTExv8	Testis	ENSG00000131697.17.wgt.RDat	NPHP4	protein coding	1	5922870	6052422	1p36.31	5862810	5992362	1p36.31	0.4035	rs771073	-3.15	rs7519953	0.0399	-6.32	0.01278	508	508	susie	0.15	6.4e-13	0.39168	no	0.695	0.960871
GTExv8	Testis	ENSG00000069424.14.wgt.RDat	KCNAB2	protein coding	1	6051525	6161253	1p36.31	5991465	6101193	1p36.31	0.2115	rs771073	-3.15	rs12116997	0.0983	5.98	-0.42272	508	508	susie	0.1	1.8e-09	-0.53137	yes	0.595	0.935459
sCCA1v8	Cross-tissue	sCCA1.ENSG00000116251.9.wgt.RDat	RPL22	protein coding	1	6241328	6269449	1p36.31	6181268	6209389	1p36.31	0.0719	rs4587589	4.208	rs1010584	0.056206	-4.48	0.19167	451	1	top1	0.056	1.7e-05	-0.19167	yes	0.848	0.98197
GTExv8	Testis	ENSG00000158286.12.wgt.RDat	RNF207	protein coding	1	6266235	6281252	1p36.31	6206175	6221192	1p36.31	0.2387	rs4587589	4.21	rs12070308	0.0478	-4.14	0.57789	447	38	enet	0.07	9.4e-07	-0.45332	yes	0.65	0.950546
GTExv8	Testis	ENSG00000116237.15.wgt.RDat	ICMT	protein coding	1	6281359	6296032	1p36.31	6221299	6235972	1p36.31	0.1877	rs4587589	4.21	rs1064721	0.00186	-4.85	0.30122	445	30	enet	0.045	7.2e-05	-0.10877	yes	0.913	0.991876
GTExv8	Testis	ENSG00000225077.2.wgt.RDat	ICMT-DT	lincRNA	1	6296299	6299504	1p36.31	6236239	6239444	1p36.31	0.1736	rs4587589	4.21	rs9970334	0.105	-6.07	0.11589	445	445	susie	0.11	3.1e-10	-0.26311	yes	0.792	0.976746
GTExv8	Testis	ENSG00000158292.6.wgt.RDat	GPR153	protein coding	1	6307405	6321035	1p36.31	6247345	6260975	1p36.31	0.2326	rs4587589	4.21	rs11121534	0.126	6.74	0.40592	444	4	lasso	0.13	2.5e-11	0.47743	yes	0.633	0.945786
sCCA1v8	Cross-tissue	sCCA1.ENSG00000097021.19.wgt.RDat	ACOT7	protein coding	1	6324328	6453614	1p36.31	6264268	6393554	1p36.31	0.3409	rs4587589	4.208	rs6663299	0.342704	-10.31	-1.93582	420	6	lasso	0.37	1.7e-32	1.43622	yes	0.151	0.715444
GTExv8	Testis	ENSG00000069812.11.wgt.RDat	HES2	protein coding	1	6472477	6484730	1p36.31	6412417	6424670	1p36.31	0.167	rs4587589	4.21	rs11121873	0.0849	6.65	0	411	411	susie	0.11	8e-10	0.10043	no	0.92	0.99222
sCCA2v8	Cross-tissue	sCCA2.ENSG00000215788.9.wgt.RDat	TNFRSF25	protein coding	1	6521210	6526151	1p36.31	6461150	6466091	1p36.31	0.1407	rs4587589	4.208	rs2986742	0.118	-6.68	-1.49276	420	12	enet	0.18	7.5e-15	0.589279	yes	0.556	0.925032
sCCA1v8	Cross-tissue	sCCA1.ENSG00000171680.21.wgt.RDat	PLEKHG5	protein coding	1	6526255	6580121	1p36.31	6466195	6520061	1p36.31	0.226	rs4587589	4.208	rs1010584	0.18809	-7.61	0.19167	426	17	lasso	0.21	2.6e-17	0.25941	no	0.795	0.976923
sCCA1v8	Cross-tissue	sCCA1.ENSG00000162408.10.wgt.RDat	NOL9	protein coding	1	6581406	6614595	1p36.31	6521346	6554535	1p36.31	0.3565	rs4587589	4.208	rs4243830	0.411635	-11.3	0.043	430	1	top1	0.41	5.4e-37	-0.043	yes	0.966	0.996595
GTExv8	Testis	ENSG00000173662.20.wgt.RDat	TAS1R1	protein coding	1	6615240	6639817	1p36.31	6555180	6579757	1p36.31	0.1306	rs4587589	4.21	rs12041318	0.0172	-4.83	0.42972	427	4	lasso	0.053	1.8e-05	-0.35983	yes	0.719	0.965868
sCCA1v8	Cross-tissue	sCCA1.ENSG00000204859.12.wgt.RDat	ZBTB48	protein coding	1	6640060	6649340	1p36.31	6580000	6589280	1p36.31	0.1659	rs4587589	4.208	rs201171	0.15543	-6.98	-1.59371	435	4	lasso	0.16	4.5e-13	1.45456	yes	0.146	0.709056
TGCA	TGCT	TCGA-TGCT.TUMOR.KLHL21_9903.wgt.RDat	KLHL21	protein coding	1	6650779	6662929	1p36.31	6590723	6614607	1p36.31	0.1078	rs4587589	4.208	rs7521134	0.11686	4.56	4.1864	46	1	top1	0.12	6.4e-05	4.1864	yes	2.83e-05	0.00422904
sCCA1v8	Cross-tissue	sCCA1.ENSG00000116273.5.wgt.RDat	PHF13	protein coding	1	6673744	6684093	1p36.31	6613684	6624033	1p36.31	0.1981	rs4587589	4.208	rs2072948	0.123301	6.95	3.68047	440	5	lasso	0.15	2.7e-12	2.85316	yes	0.00433	0.168479
GTExv8	Testis	ENSG00000041988.15.wgt.RDat	THAP3	protein coding	1	6684925	6694227	1p36.31	6624865	6634167	1p36.31	0.337	rs4587589	4.21	rs11122109	0.36	10.77	2.95814	438	438	susie	0.4	4.7e-38	2.62025	yes	0.00879	0.245191
GTExv8	Testis	ENSG00000007923.15.wgt.RDat	DNAJC11	protein coding	1	6695646	6761984	1p36.31	6635586	6701924	1p36.31	0.167	rs4587589	4.21	rs11122119	0.0459	5.29	-1.00603	428	428	susie	0.076	2.7e-07	-0.8136	yes	0.416	0.881824
GTExv8	Testis	ENSG00000228750.6.wgt.RDat	LINC01672	lincRNA	1	6784696	6790072	1p36.31	6724636	6730012	1p36.31	0.1213	rs4587589	4.21	rs277679	0.0833	-5.42	1.02492	423	1	top1	0.083	8.1e-08	-1.02492	yes	0.305	0.83629
sCCA1v8	Cross-tissue	sCCA1.ENSG00000171735.18.wgt.RDat	CAMTA1	protein coding	1	6845383	7829766	1p36.23	6785323	7769706	1p36.23	0.1868	rs4587589	4.208	rs12059518	0.08708	-5.41	-2.12484	439	10	lasso	0.11	2.1e-09	2.11912	yes	0.0341	0.443143
GTExv8	Testis	ENSG00000237728.2.wgt.RDat	CAMTA1-AS2	antisense	1	7442547	7449814	1p36.23	7382486	7389754	1p36.23	0.3521	rs867389	2.32	rs2097518	0.326	-10.37	0.23798	522	522	susie	0.34	1.7e-30	-0.18944	yes	0.85	0.982656
GTExv8	Testis	ENSG00000270171.1.wgt.RDat	RP11-338N10.1	lincRNA	1	7753183	7754904	1p36.23	7693123	7694844	1p36.23	0.5546	rs426561	3.18	rs12756299	0.369	-10.97	-0.05907	460	28	enet	0.41	2.5e-39	-0.44833	no	0.654	0.952247
GTExv8	Testis	ENSG00000270035.1.wgt.RDat	RP11-338N10.2	lincRNA	1	7758362	7758932	1p36.23	7698302	7698872	1p36.23	0.1572	rs426561	3.18	rs3011936	0.0874	5.5	1.58189	460	38	enet	0.11	3.6e-10	0.95934	yes	0.337	0.853271
GTExv8	Testis	ENSG00000269978.1.wgt.RDat	RP11-338N10.3	lincRNA	1	7760763	7761030	1p36.23	7700703	7700970	1p36.23	0.1546	rs426561	3.18	rs3011928	0.103	6.21	-0.12692	461	2	lasso	0.11	1.5e-09	-0.07626	yes	0.939	0.993583
GTExv8	Testis	ENSG00000049245.12.wgt.RDat	VAMP3	protein coding	1	7831328	7841492	1p36.23	7771268	7781432	1p36.23	0.1636	rs426561	3.18	rs10462021	0.00622	4.23	-0.26787	455	455	susie	0.017	0.01	-0.0901	yes	0.928	0.99222
GTExv8	Testis	ENSG00000269925.1.wgt.RDat	RP3-467L1.6	sense intronic	1	7836442	7836835	1p36.23	7776382	7776775	1p36.23	0.0814	rs426561	3.18	rs707455	0.0193	4.14	-0.89835	454	9	enet	0.028	0.0016	0.29821	no	0.766	0.973727
sCCA2v8	Cross-tissue	sCCA2.ENSG00000049246.14.wgt.RDat	PER3	protein coding	1	7844379	7905237	1p36.23	7784319	7845177	1p36.23	0.0833	rs426561	3.177	rs228648	0.00904	4.36	-2.20691	458	18	enet	0.014	0.02	-1.78966	yes	0.0735	0.583902
TGCA	TGCT	TCGA-TGCT.TUMOR.UTS2_10911.wgt.RDat	UTS2	protein coding	1	7903144	7973294	1p36.23	7846691	7853512	1p36.23	0.2549	rs228648	-2.3	rs161811	0.14604	4.93	0.715	76	3	lasso	0.2	9.5e-08	-0.0584	no	0.953	0.995435
sCCA1v8	Cross-tissue	sCCA1.ENSG00000116288.12.wgt.RDat	PARK7	protein coding	1	8014350	8045565	1p36.23	7954290	7985505	1p36.23	0.3877	rs426561	3.177	rs226251	0.418141	11.32	2.18758	425	5	lasso	0.52	4e-50	2.68457	yes	0.00726	0.223763
sCCA1v8	Cross-tissue	sCCA1.ENSG00000116285.12.wgt.RDat	ERRFI1	protein coding	1	8064463	8086368	1p36.23	8004403	8026308	1p36.23	0.1134	rs426561	3.177	rs4908486	0.029808	5.15	-0.95951	368	22	enet	0.098	1.3e-08	-1.7902	yes	0.0734	0.58381
GTExv8	Testis	ENSG00000238290.1.wgt.RDat	ERRFI1-DT	lincRNA	1	8086797	8182762	1p36.23	8026737	8122702	1p36.23	0.5891	rs426561	3.18	rs161801	0.551	13.35	-0.59357	365	365	susie	0.58	3.8e-62	-1.2102	yes	0.226	0.786078
sCCA1v8	Cross-tissue	sCCA1.ENSG00000162426.14.wgt.RDat	SLC45A1	protein coding	1	8377885	8404227	1p36.23	8317825	8344167	1p36.23	0.4542	rs426561	3.177	rs9628987	0.367593	-10.63	-0.12794	327	1	top1	0.37	3.2e-32	0.12794	yes	0.898	0.99069
sCCA1v8	Cross-tissue	sCCA1.ENSG00000142599.17.wgt.RDat	RERE	protein coding	1	8412456	8877702	1p36.23	8352396	8817643	1p36.23	0.3347	rs6685329	-3.499	rs301805	0.37701	10.91	0.59163	374	5	lasso	0.44	4.6e-40	-0.16354	no	0.87	0.985098
sCCA1v8	Cross-tissue	sCCA1.ENSG00000232912.5.wgt.RDat	RERE-AS1	antisense	1	8484704	8494898	1p36.23	8424644	8434838	1p36.23	0.27	rs426561	3.177	rs301806	0.373878	10.86	0.4933	303	1	top1	0.37	7e-33	0.4933	yes	0.622	0.94324
sCCA3v8	Cross-tissue	sCCA3.ENSG00000074800.13.wgt.RDat	ENO1	protein coding	1	8921060	8939308	1p36.23	8861001	8879249	1p36.23	0.3427	rs6685329	-3.499	rs11811795	0.238	-8.9	-0.27073	399	43	enet	0.28	9.4e-24	-0.45869	no	0.646	0.949323
GTExv8	Testis	ENSG00000230679.1.wgt.RDat	ENO1-AS1	antisense	1	8939623	8939953	1p36.23	8879564	8879894	1p36.23	0.0783	rs6685329	-3.5	rs7530863	0.0232	-4.91	-1.00957	399	13	enet	0.075	3.3e-07	1.06933	yes	0.285	0.820411
GTExv8	Testis	ENSG00000142583.17.wgt.RDat	SLC2A5	protein coding	1	9095165	9148537	1p36.23	9035106	9088478	1p36.23	0.2118	rs6685329	-3.5	rs11121320	0.0857	5.67	-1.76034	415	1	top1	0.086	5.3e-08	-1.76034	yes	0.0784	0.600621
GTExv8	Testis	ENSG00000180758.11.wgt.RDat	GPR157	protein coding	1	9160363	9189229	1p36.23	9100304	9129170	1p36.22	0.2115	rs6685329	-3.5	rs12753196	0.00233	3.85	-0.44199	421	39	enet	0.064	2.7e-06	-1.71586	yes	0.0862	0.61587
sCCA1v8	Cross-tissue	sCCA1.ENSG00000228526.6.wgt.RDat	MIR34AHG	lincRNA	1	9208069	9257042	1p36.22	9148010	9196983	1p36.22	0.1871	rs4240896	3.814	rs2157479	0.023451	-4.35	1.11839	427	37	enet	0.037	0.00045	-1.36282	yes	0.173	0.733048
GTExv8	Testis	ENSG00000049239.12.wgt.RDat	H6PD	protein coding	1	9294833	9331396	1p36.22	9234774	9271337	1p36.22	0.2675	rs4240896	3.81	rs2268169	0.0983	5.85	-1.17774	430	430	susie	0.098	5.3e-09	-1.15722	yes	0.247	0.800235
sCCA1v8	Cross-tissue	sCCA1.ENSG00000171621.13.wgt.RDat	SPSB1	protein coding	1	9352938	9429591	1p36.22	9292879	9369532	1p36.22	0.1737	rs4240896	3.814	rs17393334	0.018901	-4.7	0.0886	426	23	enet	0.14	2e-11	1.21702	no	0.224	0.784495
GTExv8	Testis	ENSG00000188807.12.wgt.RDat	TMEM201	protein coding	1	9648979	9674931	1p36.22	9588921	9614873	1p36.22	0.1792	rs4240896	3.81	rs12023288	0.161	-7.37	0.4799	336	1	top1	0.16	4.1e-14	-0.4799	yes	0.631	0.944893
sCCA1v8	Cross-tissue	sCCA1.ENSG00000171608.15.wgt.RDat	PIK3CD	protein coding	1	9711789	9789083	1p36.22	9651731	9729025	1p36.22	0.2955	rs4240896	3.814	rs6669509	0.253721	-8.96	1.47691	322	3	lasso	0.26	1.9e-21	-1.43511	yes	0.151	0.715444
sCCA1v8	Cross-tissue	sCCA1.ENSG00000171603.16.wgt.RDat	CLSTN1	protein coding	1	9789172	9884584	1p36.22	9729114	9824526	1p36.22	0.149	rs4240896	3.814	rs4585981	0.133109	-7.42	1.36932	305	21	enet	0.17	3.4e-14	-1.16165	yes	0.245	0.798983
GTExv8	Testis	ENSG00000280113.2.wgt.RDat	RP11-84A14.7	TEC	1	9886346	9888329	1p36.22	9826288	9828271	1p36.22	0.1913	rs4240896	3.81	rs6541017	0.0297	4.83	1.11571	305	20	enet	0.082	1e-07	0.03099	yes	0.975	0.996728
sCCA1v8	Cross-tissue	sCCA1.ENSG00000178585.14.wgt.RDat	CTNNBIP1	protein coding	1	9908333	9970394	1p36.22	9848275	9910336	1p36.22	0.3415	rs4240896	3.814	rs1220395	0.227424	-8.57	0.64628	294	1	top1	0.23	6e-19	-0.64628	yes	0.518	0.913372
sCCA2v8	Cross-tissue	sCCA2.ENSG00000162441.11.wgt.RDat	LZIC	protein coding	1	9982170	10003465	1p36.22	9922112	9943407	1p36.22	0.0669	rs4240896	3.814	rs6660810	0.0274	4.25	0.99713	298	11	enet	0.032	0.00097	1.35886	yes	0.174	0.734613
sCCA2v8	Cross-tissue	sCCA2.ENSG00000173614.13.wgt.RDat	NMNAT1	protein coding	1	10003485	10045559	1p36.22	9943427	9985501	1p36.22	0.1563	rs4240896	3.814	rs2273298	0.0498	-5.6	-0.70325	298	14	lasso	0.073	9.3e-07	-0.282817	no	0.777	0.974715
GTExv8	Testis	ENSG00000162444.11.wgt.RDat	RBP7	protein coding	1	10057263	10076078	1p36.22	9997205	10016020	1p36.22	0.5334	rs4240896	3.81	rs6541073	0.146	7.42	1.171	299	25	enet	0.26	3.7e-23	0.93633	yes	0.349	0.857668
sCCA2v8	Cross-tissue	sCCA2.ENSG00000130939.18.wgt.RDat	UBE4B	protein coding	1	10092889	10241297	1p36.22	10032831	10181239	1p36.22	0.0903	rs4240896	3.814	rs9783053	0.0775	5.11	-0.61766	320	1	top1	0.078	4.7e-07	-0.617659	yes	0.537	0.91953
sCCA1v8	Cross-tissue	sCCA1.ENSG00000054523.17.wgt.RDat	KIF1B	protein coding	1	10270862	10441661	1p36.22	10210804	10381603	1p36.22	0.2571	rs1933734	-2.522	rs4348727	0.275972	-9.81	-0.26865	347	29	enet	0.31	9.1e-27	0.16975	yes	0.865	0.984446
sCCA1v8	Cross-tissue	sCCA1.ENSG00000142657.20.wgt.RDat	PGD	protein coding	1	10458648	10480201	1p36.22	10398591	10420144	1p36.22	0.3812	rs12069853	-2.503	rs1467653	0.6014	-13.54	-0.27242	373	1	top1	0.6	1.1e-62	0.27242	yes	0.785	0.975848
GTExv8	Testis	ENSG00000271989.1.wgt.RDat	RP4-736L20.3	antisense	1	10489937	10490734	1p36.22	10429880	10430677	1p36.22	0.2402	rs12069853	-2.5	rs1307497	0.148	-7.31	1.42901	377	10	enet	0.17	7e-15	-1.25485	yes	0.21	0.772053
GTExv8	Testis	ENSG00000175279.21.wgt.RDat	CENPS	protein coding	1	10490839	10502866	1p36.22	10430782	10442809	1p36.22	0.1443	rs12069853	-2.5	rs7543322	0.0229	4.9	0.16989	377	377	susie	0.028	0.0014	-0.03754	no	0.97	0.996728
GTExv8	Testis	ENSG00000241563.3.wgt.RDat	CORT	protein coding	1	10509775	10511959	1p36.22	10449718	10451902	1p36.22	0.229	rs12069853	-2.5	rs597441	0.00594	4.12	-0.45265	385	23	enet	0.077	2.5e-07	-0.25368	yes	0.8	0.977196
GTExv8	Testis	ENSG00000160049.11.wgt.RDat	DFFA	protein coding	1	10516578	10532583	1p36.22	10456521	10472526	1p36.22	0.0906	rs12069853	-2.5	rs597441	0.0469	-4.74	-0.45265	395	395	susie	0.055	1.3e-05	-0.1086	no	0.914	0.991876
sCCA1v8	Cross-tissue	sCCA1.ENSG00000142655.12.wgt.RDat	PEX14	protein coding	1	10534943	10690815	1p36.22	10474886	10630758	1p36.22	0.2623	rs12069853	-2.503	rs670666	0.274218	-9.29	0.16023	402	23	enet	0.3	4.4e-25	0.16291	no	0.871	0.985554
sCCA1v8	Cross-tissue	sCCA1.ENSG00000130940.14.wgt.RDat	CASZ1	protein coding	1	10696660	10856707	1p36.22	10636603	10796650	1p36.22	0.1143	rs12090714	2.474	rs1064261	0.002738	4.25	-0.71033	389	19	enet	0.061	8e-06	0.50459	no	0.614	0.940906
sCCA1v8	Cross-tissue	sCCA1.ENSG00000120948.16.wgt.RDat	TARDBP	protein coding	1	11072400	11086477	1p36.22	11012343	11026420	1p36.22	0.138	rs3124621	-2.772	rs1782455	0.003978	-3.95	-1.30176	380	32	enet	0.044	0.00014	0.03629	yes	0.971	0.996728
sCCA1v8	Cross-tissue	sCCA1.ENSG00000009724.16.wgt.RDat	MASP2	protein coding	1	11086579	11107290	1p36.22	11026522	11047233	1p36.22	0.2062	rs3124621	-2.772	rs2273348	0.197764	-7.91	-1.41421	374	1	top1	0.2	1.9e-16	1.41421	yes	0.157	0.720432
GTExv8	Testis	ENSG00000271895.2.wgt.RDat	RP4-635E18.8	antisense	1	11089715	11090585	1p36.22	11029658	11030528	1p36.22	0.2125	rs3124621	-2.77	rs9430335	0.124	6.49	-1.29159	370	16	enet	0.14	4.5e-12	-1.46359	yes	0.143	0.704156
sCCA1v8	Cross-tissue	sCCA1.ENSG00000116649.9.wgt.RDat	SRM	protein coding	1	11114645	11120081	1p36.22	11054588	11060024	1p36.22	0.0822	rs3124621	-2.772	rs1074078	0.068836	-5.4	-0.41001	361	1	top1	0.069	2e-06	0.41001	yes	0.682	0.958216
GTExv8	Testis	ENSG00000171824.13.wgt.RDat	EXOSC10	protein coding	1	11126674	11158213	1p36.22	11066617	11098156	1p36.22	0.2099	rs3124621	-2.77	rs11121715	0.0276	4.72	0.10132	352	18	enet	0.048	4.6e-05	0.04447	yes	0.965	0.996373
GTExv8	Testis	ENSG00000226849.1.wgt.RDat	RP4-635E18.7	antisense	1	11128527	11133154	1p36.22	11068470	11073097	1p36.22	0.146	rs3124621	-2.77	rs2791653	0.067	-5.87	-1.65957	357	18	enet	0.094	1.2e-08	1.60104	yes	0.109	0.653967
sCCA1v8	Cross-tissue	sCCA1.ENSG00000198793.12.wgt.RDat	MTOR	protein coding	1	11166591	11322564	1p36.22	11106534	11262507	1p36.22	0.1155	rs3124621	-2.772	rs1883965	0.145079	-7.39	-0.71518	377	3	lasso	0.17	3.8e-14	0.73861	yes	0.46	0.895273
sCCA1v8	Cross-tissue	sCCA1.ENSG00000171819.4.wgt.RDat	ANGPTL7	protein coding	1	11249397	11256038	1p36.22	11189340	11195981	1p36.22	0.1084	rs3124621	-2.772	rs11121691	0.11042	6.79	-1.35726	369	1	top1	0.11	1.6e-09	-1.35726	yes	0.175	0.736637
sCCA1v8	Cross-tissue	sCCA1.ENSG00000120942.13.wgt.RDat	UBIAD1	protein coding	1	11333262	11356106	1p36.22	11273205	11296049	1p36.22	0.1331	rs4845877	-3.038	rs4845860	0.096957	-5.78	-0.64011	375	2	lasso	0.1	1e-08	0.57871	yes	0.563	0.926328
GTExv8	Testis	ENSG00000116661.9.wgt.RDat	FBXO2	protein coding	1	11708423	11715842	1p36.22	11648366	11655785	1p36.22	0.4537	rs1801133	3.94	rs909934	0.124	6.54	-0.5821	454	454	susie	0.14	3.1e-12	-0.39779	yes	0.691	0.959493
sCCA1v8	Cross-tissue	sCCA1.ENSG00000116663.10.wgt.RDat	FBXO6	protein coding	1	11724180	11734411	1p36.22	11664123	11674354	1p36.22	0.5532	rs1801133	3.907	rs3125812	0.251998	8.82	0.27411	457	23	enet	0.36	1.2e-31	-0.30026	no	0.764	0.973727
GTExv8	Testis	ENSG00000116670.14.wgt.RDat	MAD2L2	protein coding	1	11734536	11751707	1p36.22	11674479	11691650	1p36.22	0.3691	rs1801133	3.87	rs7417320	0.132	6.67	0.18198	470	470	susie	0.26	5.9e-23	0.26158	yes	0.794	0.976923
TGCA	TGCT	TCGA-TGCT.TUMOR.AGTRAP_57085.wgt.RDat	AGTRAP	protein coding	1	11796142	11810827	1p36.22	11736083	11754802	1p36.22	0.239	rs1801133	3.592	rs6660106	0.10122	-3.76	-0.4358	69	1	top1	0.1	0.0002	0.4358	yes	0.663	0.953958
GTExv8	Testis	ENSG00000215910.7.wgt.RDat	C1orf167	protein coding	1	11821843	11845346	1p36.22	11761786	11785289	1p36.22	0.2704	rs1801133	3.78	rs13306556	0.133	-7.01	-3.19964	486	19	enet	0.17	1.3e-14	3.61244	yes	0.000303	0.0274014
GTExv8	Testis	ENSG00000177553.6.wgt.RDat	C1orf167-AS1	antisense	1	11837133	11839676	1p36.22	11777076	11779619	1p36.22	0.1119	rs1801133	3.78	rs17350396	0.0685	5.24	-1.63762	484	1	top1	0.068	1.1e-06	-1.63762	yes	0.102	0.645403
GTExv8	Testis	ENSG00000177000.10.wgt.RDat	MTHFR	protein coding	1	11845779	11866977	1p36.22	11785722	11806920	1p36.22	0.2841	rs1801133	3.79	rs3737964	0.0759	6.93	-2.15464	479	35	enet	0.13	1.4e-11	-2.89191	yes	0.00383	0.157046
GTExv8	Testis	ENSG00000011021.21.wgt.RDat	CLCN6	protein coding	1	11867187	11903201	1p36.22	11807130	11843144	1p36.22	0.2889	rs1801133	3.79	rs198411	0.169	-7.83	-0.47695	479	479	susie	0.18	8e-16	0.6501	yes	0.516	0.913178
GTExv8	Testis	ENSG00000242349.5.wgt.RDat	NPPA-AS1	antisense	1	11903760	11908136	1p36.22	11843703	11848079	1p36.22	0.6214	rs1801133	3.79	rs5067	0.371	-11.07	-0.5493	475	30	enet	0.48	3.1e-48	0.92982	yes	0.352	0.857908
sCCA1v8	Cross-tissue	sCCA1.ENSG00000175206.10.wgt.RDat	NPPA	protein coding	1	11905823	11908402	1p36.22	11845766	11848345	1p36.22	0.1575	rs1801133	3.783	rs198401	0.08901	5.48	-3.23724	471	9	lasso	0.092	4e-08	-2.31414	yes	0.0207	0.367022
GTExv8	Testis	ENSG00000120937.8.wgt.RDat	NPPB	protein coding	1	11917520	11918988	1p36.22	11857463	11858931	1p36.22	0.1126	rs1801133	3.79	rs3753584	0.0124	3.98	-1.8294	470	470	susie	0.021	0.005	-2.02174	yes	0.0432	0.481302
GTExv8	Testis	ENSG00000199347.1.wgt.RDat	RNU5E-1	snRNA	1	11968208	11968328	1p36.22	11908151	11908271	1p36.22	0.2972	rs1801133	3.8	rs6682554	0.22	-8.55	0.13767	470	1	top1	0.22	2.9e-19	-0.13767	yes	0.89	0.989805
GTExv8	Testis	ENSG00000116685.15.wgt.RDat	KIAA2013	protein coding	1	11979647	11986485	1p36.22	11919590	11926428	1p36.22	0.1794	rs1801133	3.79	rs7554547	0.0842	-6.12	0.12023	465	465	susie	0.11	1e-09	0.1548	no	0.877	0.986482
GTExv8	Testis	ENSG00000083444.16.wgt.RDat	PLOD1	protein coding	1	11994261	12035595	1p36.22	11934204	11975538	1p36.22	0.1415	rs1801133	3.8	rs6697996	0.00671	4.35	0.90758	460	25	enet	0.057	8.9e-06	0.07713	yes	0.939	0.993583
GTExv8	Testis	ENSG00000116688.16.wgt.RDat	MFN2	protein coding	1	12040237	12073571	1p36.22	11980180	12013514	1p36.22	0.5292	rs1801133	3.84	rs1474868	0.542	-13.2	-0.75875	446	1	top1	0.54	2.3e-56	0.75875	yes	0.448	0.89244
sCCA1v8	Cross-tissue	sCCA1.ENSG00000116691.10.wgt.RDat	MIIP	protein coding	1	12079522	12092102	1p36.22	12019465	12032045	1p36.22	0.3613	rs1801133	3.779	rs873458	0.341927	10.45	2.9014	439	8	lasso	0.37	2.8e-32	2.95588	yes	0.00312	0.138236
sCCA3v8	Cross-tissue	sCCA3.ENSG00000162496.8.wgt.RDat	DHRS3	protein coding	1	12627938	12677737	1p36.22	12567909	12617731	1p36.21	0.1628	rs4846118	2.911	rs3000864	0.0019	3.94	0.35525	274	22	enet	0.074	8.6e-07	0.82117	yes	0.412	0.880222
GTExv8	Testis	ENSG00000259961.1.wgt.RDat	RP4-597A16.2	antisense	1	13840785	13842765	1p36.21	13514290	13516270	1p36.21	0.1172	rs3013107	-2.69	rs2999865	0.0746	5.13	-0.1955	378	1	top1	0.075	3.8e-07	-0.1955	yes	0.845	0.981078
sCCA1v8	Cross-tissue	sCCA1.ENSG00000162493.16.wgt.RDat	PDPN	protein coding	1	13909959	13944452	1p36.21	13583464	13617957	1p36.21	0.45	rs3013107	-2.685	rs1412838	0.247372	8.73	-0.69445	439	30	enet	0.3	3.5e-25	-1.16217	yes	0.245	0.798983
sCCA1v8	Cross-tissue	sCCA1.ENSG00000116731.22.wgt.RDat	PRDM2	protein coding	1	14026692	14151574	1p36.21	13700197	13825079	1p36.21	0.1416	rs3013107	-2.685	rs1203638	0.009574	4.56	1.65399	512	22	enet	0.12	2.4e-10	0.29115	yes	0.771	0.973727
GTExv8	Testis	ENSG00000171729.13.wgt.RDat	TMEM51	protein coding	1	15479027	15546976	1p36.21	15152531	15220480	1p36.21	0.194	rs804134	-3.03	rs761301	0.00657	3.76	-1.28355	557	557	susie	0.048	4.4e-05	-0.95094	yes	0.342	0.855324
GTExv8	Testis	ENSG00000204464.7.wgt.RDat	TMEM51-AS2	lincRNA	1	15490839	15497813	1p36.21	15164343	15171317	1p36.21	0.1443	rs804134	-3.03	rs4436387	0.0345	5.06	-0.60166	559	12	lasso	0.043	0.0001	-0.97691	yes	0.329	0.850521
GTExv8	Testis	ENSG00000142621.19.wgt.RDat	FHAD1	protein coding	1	15573767	15726779	1p36.21	15247271	15400283	1p36.21	0.6941	rs35449927	-3.2	rs2489670	0.088	-6.53	-0.26761	552	54	enet	0.37	4.1e-34	0.80511	yes	0.421	0.882411
GTExv8	Testis	ENSG00000233485.1.wgt.RDat	FHAD1-AS1	antisense	1	15653175	15670372	1p36.21	15326679	15343876	1p36.21	0.2053	rs35449927	-3.2	rs2489670	0.0136	-4	-0.26761	539	539	susie	0.024	0.0032	0.29486	yes	0.768	0.973727
GTExv8	Testis	ENSG00000228140.1.wgt.RDat	EFHD2-AS1	lincRNA	1	15729474	15735929	1p36.21	15402978	15409433	1p36.21	0.2785	rs35449927	-3.2	rs2092324	0.122	6.93	0.33265	520	26	enet	0.13	8.3e-12	-0.73088	no	0.465	0.896794
sCCA1v8	Cross-tissue	sCCA1.ENSG00000142634.12.wgt.RDat	EFHD2	protein coding	1	15736390	15756839	1p36.21	15409894	15430343	1p36.21	0.305	rs35449927	-3.203	rs12562216	0.165271	7.22	0.35018	519	39	enet	0.18	2.8e-15	0.54181	yes	0.588	0.934318
sCCA1v8	Cross-tissue	sCCA1.ENSG00000142615.7.wgt.RDat	CELA2A	protein coding	1	15783222	15798586	1p36.21	15456727	15472091	1p36.21	0.0885	rs35449927	-3.203	rs11580170	0.067742	-4.67	-1.1805	513	1	top1	0.068	2.4e-06	1.1805	yes	0.238	0.795946
GTExv8	Testis	ENSG00000132906.17.wgt.RDat	CASP9	protein coding	1	15817326	15853029	1p36.21	15490831	15526534	1p36.21	0.2045	rs35449927	-3.2	rs2042369	0.0759	-6.06	-0.79228	506	22	enet	0.094	1.2e-08	0.81432	yes	0.415	0.881824
GTExv8	Testis	ENSG00000116138.12.wgt.RDat	DNAJC16	protein coding	1	15853307	15918874	1p36.21	15526812	15592379	1p36.21	0.1265	rs35449927	-3.2	rs4645989	0.0892	5.73	0.70084	506	1	top1	0.089	2.8e-08	0.70084	yes	0.483	0.903032
GTExv8	Testis	ENSG00000116771.5.wgt.RDat	AGMAT	protein coding	1	15898847	15911605	1p36.21	15572352	15585110	1p36.21	0.212	rs35449927	-3.2	rs4646092	0.167	-7.69	-0.75541	497	23	enet	0.19	6.2e-17	1.07713	yes	0.281	0.818172
GTExv8	Testis	ENSG00000237301.1.wgt.RDat	RP4-680D5.2	antisense	1	15912630	15930121	1p36.21	15586135	15603626	1p36.21	0.1573	rs35449927	-3.2	rs10927805	0.094	6.47	0.38951	489	23	enet	0.11	6.6e-10	0.89397	yes	0.371	0.864624
sCCA1v8	Cross-tissue	sCCA1.ENSG00000235084.3.wgt.RDat	CHCHD2P6	processed pseudogene	1	15931091	15931538	1p36.21	15604596	15605043	1p36.21	0.108	rs35449927	-3.203	rs2236215	0.03916	-4.91	-1.23804	486	6	lasso	0.049	6.2e-05	0.81217	yes	0.417	0.882055
sCCA1v8	Cross-tissue	sCCA1.ENSG00000197312.11.wgt.RDat	DDI2	protein coding	1	15943994	15995539	1p36.21	15617499	15669044	1p36.21	0.2033	rs35449927	-3.203	rs17448778	0.206353	8.05	-1.61137	478	8	lasso	0.24	5.1e-20	-1.32501	yes	0.185	0.74881
sCCA1v8	Cross-tissue	sCCA1.ENSG00000116786.11.wgt.RDat	PLEKHM2	protein coding	1	16010826	16061264	1p36.21	15684331	15734769	1p36.21	0.1949	rs35449927	-3.203	rs7516683	0.209635	-8.56	-2.31597	482	6	lasso	0.26	3.5e-22	1.8452	yes	0.065	0.560682
GTExv8	Testis	ENSG00000237938.5.wgt.RDat	RP11-288I21.1	antisense	1	16046806	16063391	1p36.21	15720311	15736896	1p36.21	0.1214	rs35449927	-3.2	rs7556473	0.141	7.25	-2.03125	443	1	top1	0.14	2.1e-12	-2.03125	yes	0.0422	0.478404
GTExv8	Testis	ENSG00000162461.7.wgt.RDat	SLC25A34	protein coding	1	16062899	16067891	1p36.21	15736404	15741396	1p36.21	0.4514	rs35449927	-3.2	rs35352784	0.343	-10.72	-2.52835	443	443	susie	0.35	4.1e-32	2.53451	yes	0.0113	0.276976
sCCA1v8	Cross-tissue	sCCA1.ENSG00000162458.12.wgt.RDat	FBLIM1	protein coding	1	16083101	16113089	1p36.21	15756606	15786594	1p36.21	0.2287	rs35449927	-3.203	rs10737910	0.112752	-7.01	0.62831	438	13	enet	0.21	2.8e-17	1.21684	no	0.224	0.784495
GTExv8	Testis	ENSG00000233954.6.wgt.RDat	UQCRHL	protein coding	1	16133663	16135843	1p36.21	15807168	15809348	1p36.21	0.1037	rs35449927	-3.2	rs945416	0.0348	4.94	1.27249	424	424	susie	0.04	0.00019	1.2946	yes	0.195	0.75562
GTExv8	Testis	ENSG00000178715.8.wgt.RDat	RP11-169K16.8	processed pseudogene	1	16154726	16155164	1p36.21	15828231	15828669	1p36.21	0.1962	rs35449927	-3.2	rs1806991	0.096	-7.05	1.32915	422	10	lasso	0.12	1.4e-10	-1.67035	yes	0.0949	0.633253
GTExv8	Testis	ENSG00000179743.4.wgt.RDat	SPEN-AS1	antisense	1	16160968	16163401	1p36.21	15834473	15836906	1p36.21	0.1505	rs35449927	-3.2	rs6677321	0.102	-6.05	2.23374	421	7	lasso	0.1	1.7e-09	-2.09443	yes	0.0362	0.451474
sCCA3v8	Cross-tissue	sCCA3.ENSG00000065526.10.wgt.RDat	SPEN	protein coding	1	16174358	16266955	1p36.13	15847863	15940460	1p36.21	0.0837	rs35449927	-3.203	rs4661345	0.0506	5.17	-0.31416	421	4	lasso	0.06	8.9e-06	-0.28717	yes	0.774	0.97414
sCCA1v8	Cross-tissue	sCCA1.ENSG00000116809.11.wgt.RDat	ZBTB17	protein coding	1	16268363	16302627	1p36.13	15941868	15976132	1p36.13	0.0875	rs35449927	-3.203	rs12724755	0.011011	-4.01	-2.3028	403	32	enet	0.025	0.0031	2.4785	yes	0.0132	0.302227
TGCA	TGCT	TCGA-TGCT.TUMOR.C1orf64_149563.wgt.RDat	SRARP	protein coding	1	16330731	16333180	1p36.13	16004235	16008807	1p36.13	0.4872	rs11588392	2.438	rs10927895	0.23772	5.94	-1.0962	63	6	lasso	0.26	1.2e-09	-1.3039	yes	0.192	0.75511
sCCA1v8	Cross-tissue	sCCA1.ENSG00000173641.17.wgt.RDat	HSPB7	protein coding	1	16340522	16346089	1p36.13	16014027	16019594	1p36.13	0.4337	rs35449927	-3.203	rs945419	0.448592	11.9	1.28326	384	44	enet	0.49	2.3e-46	1.54897	yes	0.121	0.672392
GTExv8	Testis	ENSG00000186510.11.wgt.RDat	CLCNKA	protein coding	1	16345369	16360545	1p36.13	16018874	16034050	1p36.13	0.2103	rs35449927	-3.2	rs872222	0.13	-6.8	-1.52004	383	5	lasso	0.2	1.5e-17	2.00349	yes	0.0451	0.490772
GTExv8	Testis	ENSG00000185519.8.wgt.RDat	FAM131C	protein coding	1	16384263	16400127	1p36.13	16057768	16073632	1p36.13	0.1561	rs35449927	-3.2	rs6603867	0.0154	-4.12	-0.47302	368	30	enet	0.04	0.00017	-0.24899	no	0.803	0.977304
sCCA1v8	Cross-tissue	sCCA1.ENSG00000142627.12.wgt.RDat	EPHA2	protein coding	1	16450831	16482582	1p36.13	16124336	16156087	1p36.13	0.2017	rs35449927	-3.203	rs7538966	0.215771	8.43	-0.35485	351	1	top1	0.22	6e-18	-0.35485	yes	0.723	0.966456
GTExv8	Testis	ENSG00000142632.16.wgt.RDat	ARHGEF19	protein coding	1	16524711	16539104	1p36.13	16198216	16212609	1p36.13	0.5204	rs35449927	-3.2	rs221045	0.418	11.68	0.72933	332	332	susie	0.42	7.4e-40	0.72112	yes	0.471	0.899793
sCCA1v8	Cross-tissue	sCCA1.ENSG00000237276.8.wgt.RDat	ANO7L1	transcribed unprocessed pseudogene	1	16542403	16554522	1p36.13	16215908	16228027	1p36.13	0.5754	rs35449927	-3.203	rs12751725	0.593749	-13.47	0.81618	322	14	enet	0.61	7.5e-65	-0.71368	yes	0.475	0.90204
TGCA	TGCT	TCGA-TGCT.TUMOR.C1orf89_79363.wgt.RDat	CPLANE2	protein coding	1	16558183	16563659	1p36.13	16231699	16237162	1p36.13	0.1316	rs12728772	1.164	rs6656611	0.04069	3.7	0.0987	44	5	lasso	0.05	0.0071	0.0263	yes	0.979	0.99692
GTExv8	Testis	ENSG00000233929.1.wgt.RDat	MT1XP1	processed pseudogene	1	16567707	16567893	1p36.13	16241212	16241398	1p36.13	0.148	rs11576404	-2.66	rs6698317	0.068	4.97	1.15424	314	1	top1	0.068	1.2e-06	1.15424	yes	0.248	0.801377
GTExv8	Testis	ENSG00000037637.10.wgt.RDat	FBXO42	protein coding	1	16573333	16678949	1p36.13	16246838	16352454	1p36.13	0.2314	rs10927873	2.63	rs4661729	0.127	-7.52	1.03622	268	7	lasso	0.22	1.2e-19	-1.17624	yes	0.239	0.7966
sCCA1v8	Cross-tissue	sCCA1.ENSG00000055070.16.wgt.RDat	SZRD1	protein coding	1	16679069	16724640	1p36.13	16352574	16398145	1p36.13	0.1113	rs10927873	2.635	rs12134924	0.140457	-6.78	1.0634	269	1	top1	0.14	7.9e-12	-1.0634	yes	0.288	0.820815
GTExv8	Testis	ENSG00000187144.11.wgt.RDat	SPATA21	protein coding	1	16713620	16763919	1p36.13	16387125	16437424	1p36.13	0.08	rs9661939	2.5	rs6660924	0.0576	-4.8	0.67245	241	1	top1	0.058	8e-06	-0.67245	yes	0.501	0.909052
sCCA1v8	Cross-tissue	sCCA1.ENSG00000157191.19.wgt.RDat	NECAP2	protein coding	1	16767166	16786573	1p36.13	16440671	16460078	1p36.13	0.2906	rs9661939	2.501	rs279025	0.278346	-9.44	0.85618	240	4	lasso	0.28	1.4e-23	-0.88549	yes	0.376	0.865591
GTExv8	Testis	ENSG00000226029.1.wgt.RDat	LINC01772	lincRNA	1	16787442	16789782	1p36.13	16460947	16463287	1p36.13	0.2258	rs11588392	2.44	rs2670494	0.108	6.26	0.25853	233	1	top1	0.11	8.6e-10	0.25853	yes	0.796	0.976923
sCCA3v8	Cross-tissue	sCCA3.ENSG00000080947.14.wgt.RDat	CROCCP3	transcribed unprocessed pseudogene	1	16793930	16825752	1p36.13	16467435	16499257	1p36.13	0.4282	rs11588392	2.438	rs7537985	0.243	-9.38	0.74319	239	20	enet	0.37	4.4e-32	-0.53712	yes	0.591	0.935459
GTExv8	Testis	ENSG00000261135.1.wgt.RDat	RP4-798A10.7	lincRNA	1	16841139	16842249	1p36.13	16514644	16515754	1p36.13	0.0744	rs11588392	2.44	rs761423	0.00323	-3.59	-1.41489	234	39	enet	0.016	0.012	1.54083	yes	0.123	0.67461
GTExv8	Testis	ENSG00000224174.2.wgt.RDat	RP4-798A10.4	lincRNA	1	16847188	16848291	1p36.13	16520693	16521796	1p36.13	0.1016	rs11588392	2.44	rs16852669	0.0283	3.83	-0.06233	227	4	lasso	0.032	0.00072	-0.44529	yes	0.656	0.953058
GTExv8	Testis	ENSG00000225710.1.wgt.RDat	PDE4DIPP8	unprocessed pseudogene	1	16875145	16879026	1p36.13	16548650	16552531	1p36.13	0.2673	rs2647168	-2.37	rs7537985	0.147	7.04	0.74319	221	1	top1	0.15	6.7e-13	0.74319	yes	0.457	0.893826
GTExv8	Testis	ENSG00000219481.10.wgt.RDat	NBPF1	protein coding	1	16888813	16940057	1p36.13	16562318	16613562	1p36.13	0.1966	rs932453	3.09	rs4920355	-0.000662	4.01	0.89782	272	272	susie	0.023	0.004	1.43652	yes	0.151	0.715444
GTExv8	Testis	ENSG00000271732.1.wgt.RDat	RP5-1182A14.5	lincRNA	1	16943885	16944224	1p36.13	16617390	16617729	1p36.13	0.1949	rs932453	3.09	rs7537985	0.017	4.46	0.74319	271	10	enet	0.038	0.00026	1.22464	yes	0.221	0.782149
GTExv8	Testis	ENSG00000215908.10.wgt.RDat	CROCCP2	transcribed unprocessed pseudogene	1	16944747	16983727	1p36.13	16618252	16657232	1p36.13	0.3373	rs932453	3.09	rs12097969	0.0185	4.29	0.89782	256	22	enet	0.072	6.6e-07	0.84915	yes	0.396	0.872895
GTExv8	Testis	ENSG00000186301.8.wgt.RDat	MST1P2	unprocessed pseudogene	1	16972116	16976784	1p36.13	16645621	16650289	1p36.13	0.5228	rs932453	3.09	rs761423	0.078	6.64	-1.41489	259	41	enet	0.29	1.4e-25	-0.63892	yes	0.523	0.915313
GTExv8	Testis	ENSG00000280114.1.wgt.RDat	RP5-875O13.7	unprocessed pseudogene	1	17007591	17015244	1p36.13	16681096	16688749	1p36.13	0.4772	rs932453	3.09	rs3738814	0.0138	4.63	0.08483	245	46	enet	0.12	4.4e-11	0.13953	yes	0.889	0.989582
GTExv8	Testis	ENSG00000268869.5.wgt.RDat	ESPNP	transcribed unprocessed pseudogene	1	17017607	17046652	1p36.13	16691112	16720157	1p36.13	0.4295	rs932453	3.09	rs156908	0.0372	-5.05	0.00829	260	22	enet	0.086	5.4e-08	-0.07978	yes	0.936	0.993062
GTExv8	Testis	ENSG00000186715.10.wgt.RDat	MST1L	transcribed unprocessed pseudogene	1	17081404	17096732	1p36.13	16754909	16770237	1p36.13	0.3477	rs932453	3.09	rs7513616	0.114	-7.4	-1.30851	291	24	enet	0.17	9.4e-15	1.11225	yes	0.266	0.809971
GTExv8	Testis	ENSG00000228549.3.wgt.RDat	LINC03126	lincRNA	1	17197439	17200587	1p36.13	16870944	16874092	1p36.13	0.1957	rs932453	3.09	rs730387	0.0176	4.17	1.73084	328	18	enet	0.032	0.0008	1.33019	yes	0.183	0.747127
GTExv8	Testis	ENSG00000238142.1.wgt.RDat	RP11-108M9.4	lincRNA	1	17215032	17216144	1p36.13	16888537	16889649	1p36.13	0.4137	rs932453	3.09	rs7537985	0.0298	-6.65	0.74319	340	37	enet	0.23	3.7e-20	1.09285	no	0.274	0.814311
GTExv8	Testis	ENSG00000235241.1.wgt.RDat	RP11-108M9.5	processed pseudogene	1	17215589	17216042	1p36.13	16889094	16889547	1p36.13	0.2937	rs932453	3.09	rs9435671	0.0448	5.77	1.41968	339	339	susie	0.15	3e-13	0.92175	yes	0.357	0.860877
GTExv8	Testis	ENSG00000272426.1.wgt.RDat	RP11-108M9.6	lincRNA	1	17230833	17231271	1p36.13	16904338	16904776	1p36.13	0.1963	rs932453	3.09	rs149565	0.0414	4.8	0.37723	348	27	enet	0.086	4.8e-08	0.17381	yes	0.862	0.984206
GTExv8	Testis	ENSG00000058453.16.wgt.RDat	CROCC	protein coding	1	17248444	17299474	1p36.13	16921949	16972979	1p36.13	0.3561	rs932453	3.09	rs6691985	0.0938	7.15	1.0296	352	352	susie	0.18	1.1e-15	1.1134	yes	0.266	0.809971
GTExv8	Testis	ENSG00000117122.13.wgt.RDat	MFAP2	protein coding	1	17300996	17307330	1p36.13	16974501	16980835	1p36.13	0.1759	rs932453	3.09	rs7513616	0.146	7.05	-1.30851	344	10	enet	0.16	2e-14	-0.96973	yes	0.332	0.851277
sCCA1v8	Cross-tissue	sCCA1.ENSG00000159363.17.wgt.RDat	ATP13A2	protein coding	1	17312452	17338423	1p36.13	16985957	17011928	1p36.13	0.1321	rs932453	3.094	rs3738814	0.138664	7.93	0.08483	345	13	lasso	0.19	8.1e-16	0.82611	yes	0.409	0.879174
GTExv8	Testis	ENSG00000117118.9.wgt.RDat	SDHB	protein coding	1	17345216	17380665	1p36.13	17018721	17054170	1p36.13	0.2296	rs932453	3.09	rs2295059	0.162	-8.26	0.39668	360	360	susie	0.19	1.5e-16	-0.49946	yes	0.617	0.941497
sCCA1v8	Cross-tissue	sCCA1.ENSG00000117115.12.wgt.RDat	PADI2	protein coding	1	17393255	17445930	1p36.13	17066760	17119435	1p36.13	0.6224	rs932453	3.094	rs2235914	0.669011	14.27	1.79584	384	1	top1	0.67	6.1e-75	1.79584	yes	0.0725	0.58297
GTExv8	Testis	ENSG00000142619.4.wgt.RDat	PADI3	protein coding	1	17575592	17610728	1p36.13	17249097	17284233	1p36.13	0.1849	rs932453	3.09	rs2977306	0.0492	4.96	-0.68681	434	434	susie	0.056	1e-05	0.48112	no	0.63	0.944452
GTExv8	Testis	ENSG00000159339.13.wgt.RDat	PADI4	protein coding	1	17634689	17690499	1p36.13	17308194	17364004	1p36.13	0.201	rs932453	3.09	rs1635567	0.056	4.96	0.5493	462	28	enet	0.062	3.6e-06	0.47549	yes	0.634	0.945786
sCCA2v8	Cross-tissue	sCCA2.ENSG00000179051.13.wgt.RDat	RCC2	protein coding	1	17733500	17766220	1p36.13	17407004	17439724	1p36.13	0.1241	rs932453	3.094	rs12078935	0.139	6.91	1.24781	540	3	lasso	0.16	3e-13	1.20104	yes	0.23	0.787816
GTExv8	Testis	ENSG00000261781.1.wgt.RDat	LINC01654	lincRNA	1	18392150	18400906	1p36.13	18065656	18074412	1p36.13	0.2689	rs1192586	-3.04	rs17433514	0.0863	7.05	0.7868	649	12	enet	0.16	2.3e-14	0.4713	yes	0.637	0.946217
GTExv8	Testis	ENSG00000117154.11.wgt.RDat	IGSF21	protein coding	1	18434239	18704976	1p36.13	18107745	18378482	1p36.13	0.4301	rs1192586	-3.04	rs11260950	0.172	7.54	-2.42731	652	652	susie	0.2	2.2e-17	-1.77417	yes	0.076	0.592373
sCCA2v8	Cross-tissue	sCCA2.ENSG00000159423.16.wgt.RDat	ALDH4A1	protein coding	1	19197923	19229275	1p36.13	18871429	18902781	1p36.13	0.2067	rs4920552	2.898	rs9426794	0.144	-6.85	-1.32975	539	1	top1	0.14	4.3e-12	1.32975	yes	0.184	0.748126
sCCA2v8	Cross-tissue	sCCA2.ENSG00000169991.10.wgt.RDat	IFFO2	protein coding	1	19230774	19283180	1p36.13	18904280	18956686	1p36.13	0.2032	rs4920552	2.898	rs4912013	0.13	-6.43	0.20688	540	1	top1	0.13	4.9e-11	-0.206885	yes	0.836	0.980307
GTExv8	Testis	ENSG00000272084.1.wgt.RDat	RP5-1126H10.2	3prime overlapping ncRNA	1	19398603	19402005	1p36.13	19072109	19075511	1p36.13	0.1252	rs10917469	-2.91	rs1043657	0.0346	4.89	0.69461	508	6	lasso	0.043	0.00011	0.50028	yes	0.617	0.941497
GTExv8	Testis	ENSG00000127481.14.wgt.RDat	UBR4	protein coding	1	19403233	19536770	1p36.13	19076739	19210276	1p36.13	0.3218	rs10917469	-2.91	rs10916957	0.332	10.48	0.3064	512	1	top1	0.33	4.2e-30	0.3064	yes	0.759	0.973241
GTExv8	Testis	ENSG00000127463.13.wgt.RDat	EMC1	protein coding	1	19542157	19578032	1p36.13	19215663	19251538	1p36.13	0.4356	rs10917469	-2.91	rs2273046	0.314	-10.14	0.87661	506	506	susie	0.34	3.7e-31	-0.64233	yes	0.521	0.915239
GTExv8	Testis	ENSG00000053372.4.wgt.RDat	MRTO4	protein coding	1	19578046	19586622	1p36.13	19251552	19260128	1p36.13	0.4963	rs10917469	-2.91	rs10917277	0.245	-10	0.72574	506	33	enet	0.37	2.3e-34	-1.09766	yes	0.272	0.811656
GTExv8	Testis	ENSG00000211454.13.wgt.RDat	AKR7L	polymorphic pseudogene	1	19592475	19600688	1p36.13	19265981	19274194	1p36.13	0.2374	rs10917469	-2.91	rs709682	0.0017	3.54	0.02657	501	501	susie	0.015	0.016	-1.38144	no	0.167	0.728831
GTExv8	Testis	ENSG00000162482.4.wgt.RDat	AKR7A3	protein coding	1	19609051	19615744	1p36.13	19282557	19289250	1p36.13	0.3887	rs10917469	-2.91	rs7527253	0.0374	5.5	0.12743	495	7	lasso	0.073	5e-07	-1.78265	no	0.0746	0.586524
GTExv8	Testis	ENSG00000270728.1.wgt.RDat	RP4-657E11.10	processed pseudogene	1	19623573	19624397	1p36.13	19297079	19297903	1p36.13	0.1008	rs10917469	-2.91	rs3828102	0.0254	-4.3	0.75875	492	9	enet	0.049	3.5e-05	-1.93221	yes	0.0533	0.520672
GTExv8	Testis	ENSG00000053371.12.wgt.RDat	AKR7A2	protein coding	1	19630458	19638640	1p36.13	19303964	19312146	1p36.13	0.657	rs10917469	-2.91	rs2227295	0.211	-8.29	1.2252	488	488	susie	0.27	5.3e-24	-2.32559	yes	0.02	0.362397
GTExv8	Testis	ENSG00000040487.12.wgt.RDat	SLC66A1	protein coding	1	19638819	19655794	1p36.13	19312325	19329300	1p36.13	0.3098	rs10917469	-2.91	rs3790775	0.229	8.77	-2.67437	488	488	susie	0.26	8.3e-23	-2.42152	yes	0.0155	0.327617
GTExv8	Testis	ENSG00000077549.17.wgt.RDat	CAPZB	protein coding	1	19665269	19812033	1p36.13	19338775	19485539	1p36.13	0.2651	rs10917469	-2.91	rs6426800	0.0851	6.44	-0.2758	532	532	susie	0.14	4.7e-12	-0.29776	yes	0.766	0.973727
sCCA2v8	Cross-tissue	sCCA2.ENSG00000173436.13.wgt.RDat	MICOS10	protein coding	1	19923470	19956315	1p36.13	19596976	19629821	1p36.13	0.2597	rs10917469	-2.908	rs728611	0.217	8.27	-1.49621	532	1	top1	0.22	4.9e-18	-1.49621	yes	0.135	0.692841
GTExv8	Testis	ENSG00000158747.13.wgt.RDat	NBL1	protein coding	1	19967047	19984949	1p36.13	19640553	19658456	1p36.13	0.0838	rs10917469	-2.91	rs10917438	0.069	-5	0.33503	529	1	top1	0.069	1e-06	-0.33503	yes	0.738	0.9692
sCCA1v8	Cross-tissue	sCCA1.ENSG00000162542.13.wgt.RDat	TMCO4	protein coding	1	20008705	20126438	1p36.13	19682212	19799945	1p36.13	0.313	rs2157511	-2.952	rs10917542	0.031228	6.55	-0.20228	559	42	enet	0.19	1.3e-15	0.09173	no	0.927	0.99222
GTExv8	Testis	ENSG00000169914.5.wgt.RDat	OTUD3	protein coding	1	20209005	20239438	1p36.13	19882512	19912945	1p36.13	0.242	rs2157511	-2.95	rs2315059	0.0676	6.13	0.38951	544	9	lasso	0.11	9.3e-10	0.31924	yes	0.75	0.971493
GTExv8	Testis	ENSG00000188257.10.wgt.RDat	PLA2G2A	protein coding	1	20301923	20306909	1p36.13	19975430	19980416	1p36.13	0.1586	rs2157511	-2.95	rs1093661	0.0358	-4.59	-0.28519	528	1	top1	0.036	0.00038	0.28519	yes	0.776	0.97449
GTExv8	Testis	ENSG00000187980.6.wgt.RDat	PLA2G2C	protein coding	1	20487745	20503917	1p36.12	20161252	20177424	1p36.12	0.1818	rs2157511	-2.95	rs10916718	0.0676	5.6	-0.45779	602	4	lasso	0.077	2.7e-07	-0.18515	yes	0.853	0.982656
GTExv8	Testis	ENSG00000162543.5.wgt.RDat	UBXN10	protein coding	1	20512577	20522541	1p36.12	20186084	20196048	1p36.12	0.3985	rs2157511	-2.95	rs6668468	0.231	-8.9	-0.57144	601	601	susie	0.23	2.5e-20	0.65852	yes	0.51	0.912838
GTExv8	Testis	ENSG00000158816.15.wgt.RDat	VWA5B1	protein coding	1	20617411	20681387	1p36.12	20290918	20354894	1p36.12	0.2493	rs2157511	-2.95	rs12139607	0.0483	-5.2	-1.35036	592	592	susie	0.072	6.7e-07	1.63466	yes	0.102	0.645403
GTExv8	Testis	ENSG00000236963.6.wgt.RDat	LINC01141	lincRNA	1	20687071	20757727	1p36.12	20360578	20431234	1p36.12	0.2245	rs2157511	-2.95	rs12086296	0.0687	5.66	0.99755	540	540	susie	0.084	6.9e-08	1.15217	yes	0.249	0.801578
sCCA1v8	Cross-tissue	sCCA1.ENSG00000162545.5.wgt.RDat	CAMK2N1	protein coding	1	20808883	20812713	1p36.12	20482390	20486220	1p36.12	0.3437	rs2157511	-2.952	rs4654855	0.038177	6.43	-1.35474	510	28	enet	0.27	4.7e-23	-0.92959	yes	0.353	0.858549
TGCA	TGCT	TCGA-TGCT.TUMOR.MUL1_79594.wgt.RDat	MUL1	protein coding	1	20825943	20834674	1p36.12	20499447	20508161	1p36.12	0.2533	rs645548	1.728	rs12729829	0.09043	4.61	-0.1866	57	57	blup	0.11	0.00012	-0.473	yes	0.636	0.945786
GTExv8	Testis	ENSG00000158825.5.wgt.RDat	CDA	protein coding	1	20915440	20945401	1p36.12	20588947	20618908	1p36.12	0.1983	rs2157511	-2.95	rs2072671	0.0849	5.59	1.64743	487	1	top1	0.085	6.1e-08	1.64743	yes	0.0995	0.642185
GTExv8	Testis	ENSG00000158828.7.wgt.RDat	PINK1	protein coding	1	20959947	20972216	1p36.12	20633454	20645723	1p36.12	0.1926	rs2157511	-2.95	rs541775	0.0906	-5.77	0.53884	472	1	top1	0.091	2.2e-08	-0.53884	yes	0.59	0.935245
GTExv8	Testis	ENSG00000117242.7.wgt.RDat	PINK1-AS	antisense	1	20969149	20978259	1p36.12	20642656	20651766	1p36.12	0.3162	rs2157511	-2.95	rs640742	0.152	7.43	0.10283	465	465	susie	0.2	3.9e-17	0.42603	yes	0.67	0.955649
sCCA1v8	Cross-tissue	sCCA1.ENSG00000244038.9.wgt.RDat	DDOST	protein coding	1	20978686	20988037	1p36.12	20652193	20661544	1p36.12	0.2474	rs2157511	-2.952	rs650616	0.117597	6.33	-0.20317	461	28	enet	0.12	4e-10	-0.45039	yes	0.652	0.951013
GTExv8	Testis	ENSG00000117245.12.wgt.RDat	KIF17	protein coding	1	20990506	21044510	1p36.12	20664013	20718017	1p36.12	0.3488	rs2157511	-2.95	rs666371	0.301	-9.89	-1.17874	448	1	top1	0.3	6e-27	1.17874	yes	0.239	0.7966
sCCA1v8	Cross-tissue	sCCA1.ENSG00000127483.17.wgt.RDat	HP1BP3	protein coding	1	21069153	21113816	1p36.12	20742660	20787323	1p36.12	0.1851	rs4518869	2.624	rs12021529	0.202042	7.99	-0.93401	434	1	top1	0.2	8.6e-17	-0.93401	yes	0.35	0.857908
GTExv8	Testis	ENSG00000075151.20.wgt.RDat	EIF4G3	protein coding	1	21132784	21503381	1p36.12	20806291	21176888	1p36.12	0.1952	rs3121206	-3.38	rs17449243	0.0752	-5.29	1.52107	371	1	top1	0.075	3.4e-07	-1.52107	yes	0.128	0.682931
sCCA1v8	Cross-tissue	sCCA1.ENSG00000117298.14.wgt.RDat	ECE1	protein coding	1	21543739	21671997	1p36.12	21217246	21345504	1p36.12	0.147	rs3121206	-3.381	rs10737452	0.06535	5.66	0.60753	373	31	enet	0.11	2.8e-09	0.39944	yes	0.69	0.959493
GTExv8	Testis	ENSG00000227001.3.wgt.RDat	NBPF2P	unprocessed pseudogene	1	21751117	21754460	1p36.12	21424624	21427967	1p36.12	0.7838	rs3121206	-3.38	rs4654947	0.537	-13.8	-0.02256	382	11	lasso	0.61	2.5e-67	-0.06974	no	0.944	0.994993
GTExv8	Testis	ENSG00000142794.18.wgt.RDat	NBPF3	protein coding	1	21766620	21811498	1p36.12	21440127	21485005	1p36.12	0.8823	rs3121206	-3.38	rs4654947	0.695	15.05	-0.02256	385	25	enet	0.72	1.1e-91	-0.04217	yes	0.966	0.996595
GTExv8	Testis	ENSG00000090686.15.wgt.RDat	USP48	protein coding	1	22004790	22110099	1p36.12	21678297	21783606	1p36.12	0.1993	rs16826658	-3.77	rs2315931	0.015	-4.19	-2.33449	495	495	susie	0.074	4.2e-07	3.03789	yes	0.00238	0.117253
GTExv8	Testis	ENSG00000142798.17.wgt.RDat	HSPG2	protein coding	1	22154355	22263790	1p36.12	21827862	21937297	1p36.12	0.3589	rs12078899	3.9	rs12737091	0.189	7.89	1.17125	523	1	top1	0.19	1.9e-16	1.17125	yes	0.241	0.797847
GTExv8	Testis	ENSG00000228397.2.wgt.RDat	LINC01635	lincRNA	1	22350482	22351976	1p36.12	22023989	22025483	1p36.12	0.2696	rs12078899	3.9	rs2056976	0.162	-7.54	0.73737	519	519	susie	0.17	6e-15	-1.35905	yes	0.174	0.734613
GTExv8	Testis	ENSG00000218510.6.wgt.RDat	LINC00339	lincRNA	1	22351023	22357718	1p36.12	22024530	22031225	1p36.12	0.1524	rs12078899	3.9	rs4654783	0.0109	-4.66	-0.03824	521	17	enet	0.032	0.00068	0.57583	yes	0.565	0.927077
GTExv8	Testis	ENSG00000070831.15.wgt.RDat	CDC42	protein coding	1	22379119	22419439	1p36.12	22052626	22092946	1p36.12	0.1972	rs12078899	3.9	rs2473322	0.174	7.67	0.6884	513	513	susie	0.17	3.1e-15	0.71164	yes	0.477	0.902787
sCCA1v8	Cross-tissue	sCCA1.ENSG00000184677.16.wgt.RDat	ZBTB40	protein coding	1	22778343	22857650	1p36.12	22451850	22531157	1p36.12	0.2505	rs12078899	3.903	rs1267001	0.256779	-8.97	-0.62907	497	1	top1	0.26	1.6e-21	0.62907	yes	0.529	0.91669
sCCA1v8	Cross-tissue	sCCA1.ENSG00000173372.16.wgt.RDat	C1QA	protein coding	1	22962998	22966101	1p36.12	22636505	22639608	1p36.12	0.1646	rs12078899	3.903	rs12058824	0.07347	5.5	1.68143	481	1	top1	0.073	9.2e-07	1.68143	yes	0.0927	0.628741
sCCA1v8	Cross-tissue	sCCA1.ENSG00000159189.11.wgt.RDat	C1QC	protein coding	1	22970122	22974603	1p36.12	22643629	22648110	1p36.12	0.1035	rs12078899	3.903	rs893966	0.024109	4.3	0.5682	485	27	enet	0.034	0.00075	-1.26152	no	0.207	0.76974
sCCA1v8	Cross-tissue	sCCA1.ENSG00000133216.16.wgt.RDat	EPHB2	protein coding	1	23037331	23247993	1p36.12	22710838	22921500	1p36.12	0.2112	rs12078899	3.903	rs4600017	0.134598	6.61	0.34686	454	3	lasso	0.21	1.7e-17	-0.04925	no	0.961	0.995846
GTExv8	Testis	ENSG00000215906.8.wgt.RDat	LACTBL1	protein coding	1	23279535	23291831	1p36.12	22953042	22965338	1p36.12	0.5904	rs9887921	3.54	rs925826	0.506	12.78	0.70486	388	1	top1	0.51	3.4e-51	0.70486	yes	0.481	0.902787
GTExv8	Testis	ENSG00000227868.5.wgt.RDat	TEX46	protein coding	1	23337326	23342343	1p36.12	23010833	23015850	1p36.12	0.1024	rs9887921	3.54	rs6692586	0.0711	-5.45	0.11165	376	1	top1	0.071	7.2e-07	-0.11165	yes	0.911	0.991876
GTExv8	Testis	ENSG00000004487.15.wgt.RDat	KDM1A	protein coding	1	23345940	23410182	1p36.12	23019447	23083689	1p36.12	0.1437	rs3218177	3.9	rs11586741	0.00917	-4.23	-1.34447	376	15	enet	0.069	9.8e-07	0.53268	yes	0.594	0.935459
GTExv8	Testis	ENSG00000169641.13.wgt.RDat	LUZP1	protein coding	1	23410515	23504301	1p36.12	23084022	23177808	1p36.12	0.2732	rs3218173	3.94	rs2867314	0.0893	6.62	0.06472	366	366	susie	0.11	5.5e-10	0.03863	yes	0.969	0.996728
sCCA2v8	Cross-tissue	sCCA2.ENSG00000261326.2.wgt.RDat	LINC01355	lincRNA	1	23607801	23613245	1p36.12	23281308	23286752	1p36.12	0.138	rs3218173	3.939	rs1535179	0.0555	4.48	3.03143	339	1	top1	0.056	1.9e-05	3.03143	yes	0.00243	0.119124
sCCA1v8	Cross-tissue	sCCA1.ENSG00000125944.18.wgt.RDat	HNRNPR	protein coding	1	23630263	23670829	1p36.12	23303770	23344336	1p36.12	0.0478	rs3218173	3.939	rs10753554	0.009033	-3.86	0.71404	319	10	enet	0.021	0.0068	0.413	no	0.68	0.957716
GTExv8	Testis	ENSG00000125945.14.wgt.RDat	ZNF436	protein coding	1	23685940	23694879	1p36.12	23359447	23368386	1p36.12	0.3278	rs3218173	3.94	rs9887921	0.13	7.65	3.5436	310	17	enet	0.19	2e-16	2.96987	yes	0.00298	0.134439
GTExv8	Testis	ENSG00000249087.6.wgt.RDat	ZNF436-AS1	antisense	1	23695489	23698332	1p36.12	23368996	23371839	1p36.12	0.2748	rs3218173	3.94	rs618036	0.16	-8.02	-1.35099	310	6	lasso	0.21	1.6e-18	0.42592	yes	0.67	0.955649
GTExv8	Testis	ENSG00000204219.9.wgt.RDat	TCEA3	protein coding	1	23707553	23751233	1p36.12	23381060	23424740	1p36.12	0.0876	rs3218173	3.94	rs2849028	0.00754	-4.25	0.70036	313	313	susie	0.019	0.007	-0.80099	yes	0.423	0.883331
GTExv8	Testis	ENSG00000088280.18.wgt.RDat	ASAP3	protein coding	1	23755055	23811061	1p36.12	23428562	23484568	1p36.12	0.2806	rs3218173	3.94	rs1198430	0.138	-6.95	-0.20855	299	1	top1	0.14	3.6e-12	0.20855	yes	0.835	0.980307
sCCA3v8	Cross-tissue	sCCA3.ENSG00000117318.8.wgt.RDat	ID3	protein coding	1	23884408	23886285	1p36.12	23557917	23559794	1p36.12	0.0563	rs3218173	3.939	rs7527366	0.0506	-4.54	-1.05527	291	1	top1	0.051	4.4e-05	1.05527	yes	0.291	0.8245
sCCA3v8	Cross-tissue	sCCA3.ENSG00000142676.12.wgt.RDat	RPL11	protein coding	1	24018268	24022915	1p36.11	23691778	23696425	1p36.11	0.1714	rs3218173	3.939	rs687886	0.0642	4.89	-0.64999	339	8	lasso	0.07	1.6e-06	-0.64041	yes	0.522	0.915291
sCCA1v8	Cross-tissue	sCCA1.ENSG00000011007.12.wgt.RDat	ELOA	protein coding	1	24069644	24088549	1p36.11	23743154	23762059	1p36.11	0.1603	rs3218173	3.939	rs4237	0.129479	7.2	1.70283	343	8	lasso	0.16	3.6e-13	1.46613	yes	0.143	0.704156
sCCA1v8	Cross-tissue	sCCA1.ENSG00000236810.5.wgt.RDat	ELOA-AS1	antisense	1	24098100	24104777	1p36.11	23771610	23778287	1p36.11	0.2	rs3218173	3.939	rs2473375	0.151056	7.55	1.52845	355	4	lasso	0.17	7.1e-14	1.55022	yes	0.121	0.672392
sCCA1v8	Cross-tissue	sCCA1.ENSG00000057757.9.wgt.RDat	PITHD1	protein coding	1	24104894	24114722	1p36.11	23778404	23788232	1p36.11	0.2319	rs3218173	3.939	rs7514394	0.271821	9.58	1.50509	355	9	lasso	0.3	4e-25	1.5044	yes	0.132	0.691603
sCCA3v8	Cross-tissue	sCCA3.ENSG00000011009.10.wgt.RDat	LYPLA2	protein coding	1	24117459	24122029	1p36.11	23790969	23795539	1p36.11	0.1256	rs3218173	3.939	rs11249201	0.0927	-5.53	-0.83859	360	5	lasso	0.097	1.8e-08	0.57494	yes	0.565	0.927077
sCCA2v8	Cross-tissue	sCCA2.ENSG00000117308.14.wgt.RDat	GALE	protein coding	1	24122088	24127294	1p36.11	23795598	23800804	1p36.11	0.1185	rs3218173	3.939	rs1077514	0.0495	4.59	0.53088	361	7	lasso	0.12	5.2e-10	1.08212	yes	0.279	0.816912
sCCA1v8	Cross-tissue	sCCA1.ENSG00000117305.14.wgt.RDat	HMGCL	protein coding	1	24128374	24165110	1p36.11	23801884	23838620	1p36.11	0.1693	rs3218173	3.939	rs12031592	0.205181	8.24	1.66137	367	3	lasso	0.22	5.6e-18	1.67906	yes	0.0931	0.629944
TGCA	TGCT	TCGA-TGCT.TUMOR.FUCA1_2517.wgt.RDat	FUCA1	protein coding	1	24171574	24194821	1p36.11	23845076	23868294	1p36.11	0.1953	rs6697805	1.768	rs2076343	0.15211	4.51	1.3362	35	1	top1	0.15	4.9e-06	1.3362	yes	0.181	0.744178
GTExv8	Testis	ENSG00000188822.7.wgt.RDat	CNR2	protein coding	1	24197015	24239852	1p36.11	23870525	23913362	1p36.11	0.2155	rs3218173	3.94	rs2501424	0.0295	5.19	1.35537	387	37	enet	0.073	4.8e-07	0.42935	yes	0.668	0.955492
sCCA1v8	Cross-tissue	sCCA1.ENSG00000189266.11.wgt.RDat	PNRC2	protein coding	1	24285598	24289952	1p36.11	23959108	23963462	1p36.11	0.3903	rs3218173	3.939	rs6689056	0.261674	9	-0.43509	403	26	enet	0.33	6.3e-28	0.18826	no	0.851	0.982656
sCCA1v8	Cross-tissue	sCCA1.ENSG00000188529.14.wgt.RDat	SRSF10	protein coding	1	24291293	24307417	1p36.11	23964803	23980927	1p36.11	0.3062	rs3218173	3.939	rs6689056	0.189853	7.68	-0.43509	403	40	enet	0.25	7.6e-21	-0.22365	yes	0.823	0.979898
GTExv8	Testis	ENSG00000225315.2.wgt.RDat	RP11-293P20.2	antisense	1	24367324	24390763	1p36.11	24040834	24064273	1p36.11	0.123	rs2071494	3.83	rs11249131	0.0153	-3.5	-0.84502	412	1	top1	0.015	0.015	0.84502	yes	0.398	0.874346
GTExv8	Testis	ENSG00000142661.18.wgt.RDat	MYOM3	protein coding	1	24382524	24438665	1p36.11	24056034	24112175	1p36.11	0.2924	rs2486669	-2.69	rs12062136	0.138	-7.49	-1.66985	423	12	enet	0.16	4.1e-14	1.67498	yes	0.0939	0.631688
GTExv8	Testis	ENSG00000185436.11.wgt.RDat	IFNLR1	protein coding	1	24480646	24514449	1p36.11	24154156	24187959	1p36.11	0.3729	rs2486669	-2.69	rs4649191	0.137	-6.84	-0.73031	401	28	enet	0.16	2.7e-14	-0.00508	no	0.996	0.998571
GTExv8	Testis	ENSG00000232298.2.wgt.RDat	GRHL3-AS1	antisense	1	24634045	24648391	1p36.11	24307555	24321901	1p36.11	0.1606	rs2486669	-2.69	rs12405071	0.0689	-4.99	0.6994	398	19	enet	0.074	4.6e-07	-0.6946	yes	0.487	0.903418
GTExv8	Testis	ENSG00000001460.17.wgt.RDat	STPG1	protein coding	1	24683488	24743424	1p36.11	24356998	24416934	1p36.11	0.1765	rs2486669	-2.69	rs525500	0.0397	-5.61	-0.67418	420	16	enet	0.11	8.9e-10	0.59615	yes	0.551	0.923625
GTExv8	Testis	ENSG00000001461.16.wgt.RDat	NIPAL3	protein coding	1	24745780	24799466	1p36.11	24419290	24472976	1p36.11	0.5451	rs2486669	-2.69	rs10903087	0.336	10.54	0.20881	421	421	susie	0.44	6.3e-42	-0.06138	no	0.951	0.995435
GTExv8	Testis	ENSG00000117602.11.wgt.RDat	RCAN3	protein coding	1	24828840	24867530	1p36.11	24502350	24541040	1p36.11	0.2879	rs2486669	-2.69	rs2360785	0.114	7.03	0.17103	471	471	susie	0.15	8.8e-13	-0.36853	no	0.712	0.964578
TGCA	TGCT	TCGA-TGCT.TUMOR.C1orf130_400746.wgt.RDat	NCMAP	protein coding	1	24882602	24935816	1p36.11	24556110	24609328	1p36.11	0.3519	rs196427	1.666	rs6424101	0.09972	-4.41	-0.1105	59	59	blup	0.19	2.1e-07	1.2748	yes	0.202	0.764935
sCCA2v8	Cross-tissue	sCCA2.ENSG00000133226.16.wgt.RDat	SRRM1	protein coding	1	24958206	24999758	1p36.11	24631715	24673267	1p36.11	0.1384	rs2486669	-2.689	rs1739124	0.0162	4.34	1.44521	501	31	enet	0.058	1.2e-05	-0.529508	no	0.596	0.935768
GTExv8	Testis	ENSG00000020633.18.wgt.RDat	RUNX3	protein coding	1	25226001	25291612	1p36.11	24899510	24965121	1p36.11	0.1616	rs3093647	-2.91	rs13157	0.019	4.69	0.40389	355	26	enet	0.023	0.0037	0.15518	yes	0.877	0.986482
GTExv8	Testis	ENSG00000233755.1.wgt.RDat	RP4-799D16.1	lincRNA	1	25370197	25439611	1p36.11	25043706	25113120	1p36.11	0.28	rs16830218	-2.4	rs1739124	0.0972	-6.96	1.44521	320	12	enet	0.18	2.2e-15	-2.19647	yes	0.0281	0.412237
GTExv8	Testis	ENSG00000117616.17.wgt.RDat	RSRP1	protein coding	1	25568727	25664407	1p36.11	25242236	25337916	1p36.11	0.1646	rs2744784	-2.58	rs1053438	0.0371	-4.29	0.5528	373	373	susie	0.043	0.00011	-1.06773	yes	0.286	0.820444
GTExv8	Testis	ENSG00000261349.1.wgt.RDat	RP3-465N24.5	unprocessed pseudogene	1	25592592	25593627	1p36.11	25266101	25267136	1p36.11	0.7479	rs2744784	-2.58	rs9689	0.186	8.06	0.6503	347	25	enet	0.47	3.2e-46	1.50773	yes	0.132	0.691603
GTExv8	Testis	ENSG00000187010.19.wgt.RDat	RHD	protein coding	1	25598883	25656936	1p36.11	25272392	25330445	1p36.11	0.7948	rs2744784	-2.58	rs1053438	0.27	9.49	0.5528	348	348	susie	0.56	1.5e-59	1.22386	yes	0.221	0.782149
GTExv8	Testis	ENSG00000224183.1.wgt.RDat	SDHDP6	processed pseudogene	1	25620654	25621134	1p36.11	25294163	25294643	1p36.11	0.5743	rs2744784	-2.58	rs1053438	0.14	6.99	0.5528	361	41	enet	0.36	1.1e-32	1.41643	yes	0.157	0.720432
TGCA	TGCT	TCGA-TGCT.TUMOR.TMEM50A_23585.wgt.RDat	TMEM50A	protein coding	1	25664811	25688850	1p36.11	25338213	25362248	1p36.11	0.3111	rs1293259	0.744	rs666686	0.05405	-2.91	0.5082	7	1	top1	0.054	0.0056	-0.5082	yes	0.611	0.939143
GTExv8	Testis	ENSG00000188672.17.wgt.RDat	RHCE	protein coding	1	25688852	25756683	1p36.11	25362361	25430192	1p36.11	0.6408	rs2744784	-2.58	rs1053438	0.531	-13.11	0.5528	372	38	enet	0.55	4.3e-57	-0.54504	yes	0.586	0.933687
GTExv8	Testis	ENSG00000204178.9.wgt.RDat	MACO1	protein coding	1	25757348	25826700	1p36.11	25430857	25500209	1p36.11	0.2869	rs2744784	-2.58	rs932372	0.184	-7.88	0.31943	372	1	top1	0.18	4.6e-16	-0.31943	yes	0.749	0.971493
GTExv8	Testis	ENSG00000157978.11.wgt.RDat	LDLRAP1	protein coding	1	25870070	25895377	1p36.11	25543579	25568886	1p36.11	0.1028	rs2744784	-2.58	rs3924486	0.0851	5.76	0.04802	334	1	top1	0.085	5.8e-08	0.04802	yes	0.962	0.995944
GTExv8	Testis	ENSG00000162430.16.wgt.RDat	SELENON	protein coding	1	26126666	26144713	1p36.11	25800175	25818222	1p36.11	0.0862	rs6660744	2.8	rs6682532	-0.0024	3.59	0.41205	355	355	susie	0.015	0.016	0.6027	yes	0.547	0.921986
GTExv8	Testis	ENSG00000228172.5.wgt.RDat	RP1-317E23.3	antisense	1	26144715	26147252	1p36.11	25818224	25820761	1p36.11	0.2898	rs6660744	2.8	rs213637	0.245	-8.93	1.09549	367	1	top1	0.25	1.5e-21	-1.09549	yes	0.273	0.812559
GTExv8	Testis	ENSG00000117640.17.wgt.RDat	MTFR1L	protein coding	1	26147288	26159433	1p36.11	25820797	25832942	1p36.11	0.6579	rs6660744	2.8	rs2294226	0.578	-13.7	0.59566	367	367	susie	0.63	3.1e-71	-0.62116	yes	0.534	0.918842
GTExv8	Testis	ENSG00000127423.10.wgt.RDat	AUNIP	protein coding	1	26160496	26185949	1p36.11	25834005	25859458	1p36.11	0.1517	rs6660744	2.8	rs2565032	0.0369	5.44	0.60061	392	37	enet	0.067	1.5e-06	-0.49705	no	0.619	0.941936
sCCA2v8	Cross-tissue	sCCA2.ENSG00000182749.5.wgt.RDat	PAQR7	protein coding	1	26187700	26197744	1p36.11	25861209	25871253	1p36.11	0.1518	rs6660744	2.795	rs11247854	0.0353	4.34	-0.23501	405	63	enet	0.063	5.4e-06	0.993685	no	0.32	0.844726
sCCA1v8	Cross-tissue	sCCA1.ENSG00000117632.22.wgt.RDat	STMN1	protein coding	1	26210671	26233482	1p36.11	25884180	25906991	1p36.11	0.1902	rs6660744	2.795	rs807061	0.070346	-5.7	0.072	423	39	enet	0.12	1.3e-10	-0.67456	yes	0.5	0.908486
GTExv8	Testis	ENSG00000158006.13.wgt.RDat	PAFAH2	protein coding	1	26286257	26324648	1p36.11	25959766	25998157	1p36.11	0.1225	rs11584995	3.18	rs298458	0.0741	5.46	0.51937	435	1	top1	0.074	4.2e-07	0.51937	yes	0.603	0.938205
GTExv8	Testis	ENSG00000158022.6.wgt.RDat	TRIM63	protein coding	1	26377794	26394927	1p36.11	26051303	26068436	1p36.11	0.1401	rs11584995	3.18	rs17257107	0.103	6.21	-0.27385	444	444	susie	0.1	1.7e-09	-0.26742	yes	0.789	0.97639
sCCA1v8	Cross-tissue	sCCA1.ENSG00000175087.9.wgt.RDat	PDIK1L	protein coding	1	26437655	26452034	1p36.11	26111164	26125543	1p36.11	0.2727	rs11584995	3.18	rs2783637	0.206572	8.77	-0.16315	459	42	enet	0.27	1.3e-22	-0.73884	yes	0.46	0.895273
GTExv8	Testis	ENSG00000282872.1.wgt.RDat	C1orf232	protein coding	1	26490651	26495072	1p36.11	26164160	26168581	1p36.11	0.36	rs11584995	3.18	rs3762460	0.191	8.1	-1.10306	441	441	susie	0.19	5.2e-17	-1.10892	yes	0.267	0.809971
TGCA	TGCT	TCGA-TGCT.TUMOR.ZNF593_51042.wgt.RDat	ZNF593	protein coding	1	26496388	26497362	1p36.11	26170813	26170873	1p36.11	0.2927	rs6660744	2.795	rs12145714	0.20814	5.25	0.2981	52	1	top1	0.21	6.8e-08	0.2981	yes	0.766	0.973727
GTExv8	Testis	ENSG00000142675.17.wgt.RDat	CNKSR1	protein coding	1	26503893	26516377	1p36.11	26177402	26189886	1p36.11	0.5484	rs11584995	3.18	rs12145714	0.385	-11.17	0.29814	439	439	susie	0.39	4.9e-36	-0.33859	yes	0.735	0.96883
GTExv8	Testis	ENSG00000188782.8.wgt.RDat	CATSPER4	protein coding	1	26517051	26529459	1p36.11	26190560	26202968	1p36.11	0.3538	rs11584995	3.18	rs6700024	0.219	-8.79	-0.18963	430	3	lasso	0.24	1.8e-21	-0.05651	no	0.955	0.995435
sCCA1v8	Cross-tissue	sCCA1.ENSG00000130695.14.wgt.RDat	CEP85	protein coding	1	26560643	26605529	1p36.11	26234152	26279038	1p36.11	0.6095	rs11584995	3.18	rs3795687	0.444849	-11.85	-1.56964	427	35	enet	0.59	1.5e-61	1.79723	yes	0.0723	0.582074
sCCA1v8	Cross-tissue	sCCA1.ENSG00000142669.14.wgt.RDat	SH3BGRL3	protein coding	1	26605666	26607818	1p36.11	26279175	26281327	1p36.11	0.2378	rs11584995	3.18	rs17257169	0.28602	9.55	-0.20317	415	4	lasso	0.29	8.5e-25	-0.07696	yes	0.939	0.993583
GTExv8	Testis	ENSG00000158062.20.wgt.RDat	UBXN11	protein coding	1	26608013	26644854	1p36.11	26281522	26318363	1p36.11	0.2592	rs11584995	3.18	rs17257176	0.207	-8.52	-0.19844	395	395	susie	0.22	4.2e-19	0.36003	yes	0.719	0.965868
sCCA1v8	Cross-tissue	sCCA1.ENSG00000169442.8.wgt.RDat	CD52	protein coding	1	26644447	26647014	1p36.11	26317956	26320523	1p36.11	0.3221	rs11584995	3.18	rs3795684	0.332789	10.8	-0.40783	395	7	lasso	0.37	7.3e-33	-0.34169	yes	0.733	0.968737
GTExv8	Testis	ENSG00000176092.14.wgt.RDat	CRYBG2	protein coding	1	26648349	26686543	1p36.11	26321858	26360052	1p36.11	0.1445	rs11584995	3.18	rs11247933	0.0411	4.52	1.72349	383	8	enet	0.05	3e-05	1.5206	yes	0.128	0.682931
GTExv8	Testis	ENSG00000176083.17.wgt.RDat	ZNF683	protein coding	1	26688124	26701013	1p36.11	26361633	26374522	1p36.11	0.2225	rs11584995	3.18	rs11247937	0.116	-6.73	0	379	379	susie	0.12	7.1e-11	0.01483	no	0.988	0.997794
GTExv8	Testis	ENSG00000117682.16.wgt.RDat	DHDDS	protein coding	1	26758772	26797785	1p36.11	26432281	26471294	1p36.11	0.1307	rs11584995	3.18	rs3811461	-0.00241	-3.69	-0.53652	372	34	enet	0.019	0.0079	0.12077	yes	0.904	0.991127
GTExv8	Testis	ENSG00000198830.10.wgt.RDat	HMGN2	protein coding	1	26798940	26802463	1p36.11	26472449	26475972	1p36.11	0.1217	rs11584995	3.18	rs2783680	0.00808	3.93	-0.88994	369	19	enet	0.035	0.00042	-0.48549	yes	0.627	0.943381
GTExv8	Testis	ENSG00000117676.13.wgt.RDat	RPS6KA1	protein coding	1	26856251	26901521	1p36.11	26529760	26575030	1p36.11	0.1602	rs11584995	3.18	rs406985	0.0469	5.03	-2.10181	353	4	lasso	0.067	1.4e-06	-1.9389	yes	0.0525	0.519314
sCCA1v8	Cross-tissue	sCCA1.ENSG00000260063.1.wgt.RDat	RP5-968P14.2	antisense	1	27018622	27020622	1p36.11	26692131	26694131	1p36.11	0.241	rs11584995	3.18	rs12743862	0.278911	9.25	-1.0313	325	1	top1	0.28	1.6e-23	-1.0313	yes	0.302	0.833837
sCCA1v8	Cross-tissue	sCCA1.ENSG00000117713.18.wgt.RDat	ARID1A	protein coding	1	27022522	27108595	1p36.11	26696031	26782104	1p36.11	0.08	rs11584995	3.18	rs11555809	0.087245	5.26	-1.28698	324	1	top1	0.087	8.8e-08	-1.28698	yes	0.198	0.761583
sCCA1v8	Cross-tissue	sCCA1.ENSG00000060642.10.wgt.RDat	PIGV	protein coding	1	27113962	27124889	1p36.11	26787471	26798398	1p36.11	0.2882	rs11584995	3.18	rs12738345	0.437513	11.81	-1.11116	292	11	lasso	0.46	2.3e-42	-1.09769	yes	0.272	0.811656
GTExv8	Testis	ENSG00000204160.11.wgt.RDat	ZDHHC18	protein coding	1	27153200	27184093	1p36.11	26826709	26857602	1p36.11	0.2419	rs11584995	3.18	rs34502618	0.15	7.54	-1.79704	277	277	susie	0.16	5.4e-14	-1.84791	yes	0.0646	0.560159
sCCA1v8	Cross-tissue	sCCA1.ENSG00000175793.11.wgt.RDat	SFN	protein coding	1	27189628	27190948	1p36.11	26863137	26864457	1p36.11	0.083	rs11584995	3.18	rs12746810	0.005504	4.06	-0.88975	268	29	enet	0.067	2.9e-06	-1.39624	yes	0.163	0.723977
sCCA2v8	Cross-tissue	sCCA2.ENSG00000142751.14.wgt.RDat	GPN2	protein coding	1	27202801	27216788	1p36.11	26876310	26890297	1p36.11	0.0849	rs11584995	3.18	rs11247599	0.0137	-4.09	0.04815	258	4	lasso	0.03	0.0013	1.16535	no	0.244	0.798483
sCCA1v8	Cross-tissue	sCCA1.ENSG00000198746.12.wgt.RDat	GPATCH3	protein coding	1	27216978	27226957	1p36.11	26890487	26900466	1p36.11	0.0566	rs11584995	3.18	rs11555809	0.017233	4.16	-1.28698	256	1	top1	0.017	0.012	-1.28698	yes	0.198	0.761583
GTExv8	Testis	ENSG00000090273.13.wgt.RDat	NUDC	protein coding	1	27228772	27273353	1p36.11	26902281	26946862	1p36.11	0.0723	rs11584995	3.18	rs4589135	0.0271	4.06	-1.16703	257	1	top1	0.027	0.0018	-1.16703	yes	0.243	0.797847
GTExv8	Testis	ENSG00000090020.10.wgt.RDat	SLC9A1	protein coding	1	27425305	27493472	1p36.11	27098814	27166981	1p36.11	0.1853	rs11247623	2.73	rs4631721	0.145	-7.09	2.2859	236	1	top1	0.14	9.2e-13	-2.2859	yes	0.0223	0.376194
GTExv8	Testis	ENSG00000186501.14.wgt.RDat	TMEM222	protein coding	1	27648635	27662891	1p36.11	27322144	27336400	1p36.11	0.2717	rs11247623	2.73	rs7521203	0.139	6.8	2.36173	234	234	susie	0.15	7.7e-13	1.82256	yes	0.0684	0.570865
GTExv8	Testis	ENSG00000142733.14.wgt.RDat	MAP3K6	protein coding	1	27681674	27693383	1p36.11	27355183	27366892	1p36.11	0.1297	rs11247623	2.73	rs4970520	0.0756	-5.09	-0.76613	229	14	enet	0.078	2e-07	0.82808	yes	0.408	0.878786
GTExv8	Testis	ENSG00000158195.10.wgt.RDat	WASF2	protein coding	1	27730729	27816669	1p36.11	27404225	27490158	1p36.11	0.2048	rs11247623	2.73	rs6691276	0.131	6.63	1.26186	252	1	top1	0.13	1.3e-11	1.26186	yes	0.207	0.76974
GTExv8	Testis	ENSG00000117748.9.wgt.RDat	RPA2	protein coding	1	28218034	28241257	1p35.3	27891523	27914746	1p35.3	0.1087	rs9508	-3.14	rs10902678	0.108	6.16	0.32049	256	1	top1	0.11	9.7e-10	0.32049	yes	0.749	0.971493
GTExv8	Testis	ENSG00000130768.14.wgt.RDat	SMPDL3B	protein coding	1	28261503	28285668	1p35.3	27934992	27959157	1p35.3	0.375	rs9508	-3.14	rs11247729	0.273	-9.49	0.9822	249	42	enet	0.28	7.8e-25	-1.56658	yes	0.117	0.667008
GTExv8	Testis	ENSG00000158161.15.wgt.RDat	EYA3	protein coding	1	28296854	28415207	1p35.3	27970343	28088696	1p35.3	0.215	rs9508	-3.14	rs11247734	0.123	6.84	-2.02507	257	257	susie	0.14	3.1e-12	-2.0648	yes	0.0389	0.467485
sCCA1v8	Cross-tissue	sCCA1.ENSG00000169403.11.wgt.RDat	PTAFR	protein coding	1	28473676	28520447	1p35.3	28147165	28193936	1p35.3	0.6456	rs9508	-3.136	rs796847	0.399215	11.25	-0.40791	250	17	lasso	0.41	3.1e-37	-1.00673	yes	0.314	0.840488
GTExv8	Testis	ENSG00000126698.10.wgt.RDat	DNAJC8	protein coding	1	28525966	28559536	1p35.3	28199455	28233025	1p35.3	0.1925	rs9508	-3.14	rs507238	0.0145	-3.48	-1.78723	254	20	enet	0.069	1e-06	-0.46198	no	0.644	0.948848
sCCA1v8	Cross-tissue	sCCA1.ENSG00000130770.17.wgt.RDat	ATP5IF1	protein coding	1	28562619	28573417	1p35.3	28236108	28246906	1p35.3	0.5799	rs9508	-3.136	rs2938867	0.678737	14.52	-3.10466	252	14	lasso	0.69	3.7e-80	-3.10297	yes	0.00192	0.10418
GTExv8	Testis	ENSG00000270605.1.wgt.RDat	RP5-1092A3.4	antisense	1	28566019	28567964	1p35.3	28239508	28241453	1p35.3	0.6895	rs9508	-3.14	rs9508	0.44	-12.24	-3.13629	257	257	susie	0.46	8.1e-45	3.01478	yes	0.00257	0.124502
GTExv8	Testis	ENSG00000271398.1.wgt.RDat	RP5-1092A3.5	lincRNA	1	28573654	28574079	1p35.3	28247143	28247568	1p35.3	0.1645	rs9508	-3.14	rs9508	0.0715	5.26	-3.13629	257	257	susie	0.073	4.9e-07	-3.04447	yes	0.00233	0.115944
GTExv8	Testis	ENSG00000130766.4.wgt.RDat	SESN2	protein coding	1	28586037	28609002	1p35.3	28259526	28282491	1p35.3	0.1628	rs9508	-3.14	rs10915222	0.0129	5.54	-0.47358	260	9	enet	0.12	1.9e-10	0.2908	no	0.771	0.973727
sCCA1v8	Cross-tissue	sCCA1.ENSG00000130772.13.wgt.RDat	MED18	protein coding	1	28655512	28662478	1p35.3	28329001	28335967	1p35.3	0.0657	rs9508	-3.136	rs10915199	0.11699	-6.43	-0.22999	264	1	top1	0.12	5.1e-10	0.22999	yes	0.818	0.979237
GTExv8	Testis	ENSG00000204138.12.wgt.RDat	PHACTR4	protein coding	1	28696092	28826881	1p35.3	28369581	28500369	1p35.3	0.1422	rs9508	-3.14	rs17163135	0.0321	-5.08	0.5188	280	33	enet	0.075	3.4e-07	-1.20045	yes	0.23	0.787816
GTExv8	Testis	ENSG00000180198.15.wgt.RDat	RCC1	protein coding	1	28832454	28865812	1p35.3	28505942	28539300	1p35.3	0.0996	rs9508	-3.14	rs2236857	0.00449	3.53	-0.07313	274	8	lasso	0.017	0.012	-0.32031	yes	0.749	0.971493
sCCA2v8	Cross-tissue	sCCA2.ENSG00000200087.1.wgt.RDat	SNORA73B	snoRNA	1	28835070	28835274	1p35.3	28508558	28508762	1p35.3	0.0646	rs9508	-3.136	rs2227977	0.0379	-4.18	0.81268	276	1	top1	0.038	0.00037	-0.812683	yes	0.416	0.881824
sCCA2v8	Cross-tissue	sCCA2.ENSG00000180098.9.wgt.RDat	TRNAU1AP	protein coding	1	28879596	28905049	1p35.3	28553084	28578537	1p35.3	0.1059	rs9508	-3.136	rs2871807	0.00293	-3.62	-0.99655	265	24	enet	0.044	0.00012	0.34777	yes	0.728	0.967005
GTExv8	Testis	ENSG00000197989.13.wgt.RDat	SNHG12	antisense	1	28905057	28909495	1p35.3	28578545	28582983	1p35.3	0.0712	rs9508	-3.14	rs9286966	0.0468	-5.08	-0.3614	267	1	top1	0.047	5.4e-05	0.3614	yes	0.718	0.965835
sCCA1v8	Cross-tissue	sCCA1.ENSG00000278274.1.wgt.RDat	SNORA61	snoRNA	1	28906275	28906405	1p35.3	28579763	28579893	1p35.3	0.1759	rs9508	-3.136	rs9426308	0.108023	6.49	-0.66398	267	8	lasso	0.13	5.6e-11	-0.92004	yes	0.358	0.860982
sCCA2v8	Cross-tissue	sCCA2.ENSG00000273544.1.wgt.RDat	SNORA44	snoRNA	1	28906892	28907024	1p35.3	28580380	28580512	1p35.3	0.5667	rs9508	-3.136	rs12077489	0.318	10.15	0.29552	267	6	lasso	0.32	9e-28	0.205602	yes	0.837	0.980307
sCCA1v8	Cross-tissue	sCCA1.ENSG00000120656.11.wgt.RDat	TAF12	protein coding	1	28915834	28969597	1p35.3	28589322	28643085	1p35.3	0.1115	rs9508	-3.136	rs2840758	0.064993	-5.27	-0.24352	275	38	enet	0.086	1.1e-07	0.29901	yes	0.765	0.973727
GTExv8	Testis	ENSG00000188060.7.wgt.RDat	RAB42	protein coding	1	28918711	28921955	1p35.3	28592199	28595443	1p35.3	0.1092	rs9508	-3.14	rs9426308	0.1	6.09	-0.66398	269	16	enet	0.11	2.6e-10	-0.96615	yes	0.334	0.851883
sCCA1v8	Cross-tissue	sCCA1.ENSG00000229388.1.wgt.RDat	TAF12-DT	lincRNA	1	28969739	28975093	1p35.3	28643227	28648581	1p35.3	0.0956	rs9508	-3.136	rs12139243	0.071635	5.22	-0.58984	275	1	top1	0.072	1.3e-06	-0.58984	yes	0.555	0.924924
sCCA1v8	Cross-tissue	sCCA1.ENSG00000162419.12.wgt.RDat	GMEB1	protein coding	1	28995243	29045865	1p35.3	28668731	28719353	1p35.3	0.0773	rs9508	-3.136	rs9508	0.032729	-4.43	-3.13629	281	29	enet	0.056	1.7e-05	2.00052	yes	0.0454	0.492953
sCCA1v8	Cross-tissue	sCCA1.ENSG00000198492.15.wgt.RDat	YTHDF2	protein coding	1	29063132	29096287	1p35.3	28736620	28769775	1p35.3	0.0873	rs9508	-3.136	rs528265	0.05991	-5.25	-0.58106	296	1	top1	0.06	9.1e-06	0.58106	yes	0.561	0.926115
GTExv8	Testis	ENSG00000116329.10.wgt.RDat	OPRD1	protein coding	1	29138653	29197779	1p35.3	28812141	28871267	1p35.3	0.1735	rs581111	2.27	rs126013	0.176	7.64	0.87128	311	1	top1	0.18	2.3e-15	0.87128	yes	0.384	0.867849
GTExv8	Testis	ENSG00000159023.19.wgt.RDat	EPB41	protein coding	1	29213602	29445939	1p35.3	28887090	29119427	1p35.3	0.1257	rs581111	2.27	rs204069	0.0692	5.8	0.82636	322	4	lasso	0.08	1.5e-07	0.90792	yes	0.364	0.862633
GTExv8	Testis	ENSG00000253304.1.wgt.RDat	TMEM200B	protein coding	1	29446558	29450447	1p35.3	29120046	29123935	1p35.3	0.0736	rs9729975	2.27	rs12057666	0.0266	-4.56	0.36127	387	387	susie	0.042	0.00014	-1.12197	yes	0.262	0.808998
GTExv8	Testis	ENSG00000116353.15.wgt.RDat	MECR	protein coding	1	29519384	29557454	1p35.3	29192872	29230942	1p35.3	0.1848	rs11584888	-2.6	rs570187	0.0838	-5.69	1.23213	444	444	susie	0.095	9.6e-09	-0.70461	yes	0.481	0.902787
GTExv8	Testis	ENSG00000060656.19.wgt.RDat	PTPRU	protein coding	1	29563027	29653325	1p35.3	29236515	29326813	1p35.3	0.1471	rs11584888	-2.59	rs203278	0.048	-4.62	0.9709	444	1	top1	0.048	4.4e-05	-0.9709	yes	0.332	0.851277
GTExv8	Testis	ENSG00000236335.1.wgt.RDat	RP4-591L5.1	lincRNA	1	30882406	30884485	1p35.2	30409559	30411638	1p35.2	0.2805	rs522294	3.35	rs650676	0.208	-8.29	0.13868	632	1	top1	0.21	3.7e-18	-0.13868	yes	0.89	0.989805
sCCA1v8	Cross-tissue	sCCA1.ENSG00000186056.9.wgt.RDat	MATN1-AS1	antisense	1	31191350	31199674	1p35.2	30718503	30726827	1p35.2	0.2567	rs522294	3.354	rs12404920	0.165779	7.66	-0.32537	554	21	enet	0.22	2.7e-18	-0.18816	yes	0.851	0.982656
sCCA1v8	Cross-tissue	sCCA1.ENSG00000162511.7.wgt.RDat	LAPTM5	protein coding	1	31205315	31230667	1p35.2	30732468	30757820	1p35.2	0.2255	rs522294	3.354	rs12736883	0.071765	-5.91	1.24836	543	35	enet	0.15	1.2e-12	-0.89099	yes	0.373	0.865301
sCCA1v8	Cross-tissue	sCCA1.ENSG00000162512.15.wgt.RDat	SDC3	protein coding	1	31342313	31381608	1p35.2	30869466	30908761	1p35.2	0.4816	rs522294	3.354	rs12726862	0.231582	-8.66	0.84712	504	10	lasso	0.29	8.8e-25	-0.65023	yes	0.516	0.913178
GTExv8	Testis	ENSG00000134644.15.wgt.RDat	PUM1	protein coding	1	31404352	31538838	1p35.2	30931505	31065991	1p35.2	0.1132	rs522294	3.35	rs6672383	0.0389	4.08	0.49628	475	1	top1	0.039	0.00022	0.49628	yes	0.62	0.942516
GTExv8	Testis	ENSG00000121766.15.wgt.RDat	ZCCHC17	protein coding	1	31769828	31837800	1p35.2	31296981	31364953	1p35.2	0.0628	rs1316509	2.51	rs10798838	0.055	-4.66	1.4318	416	1	top1	0.055	1.3e-05	-1.4318	yes	0.152	0.71573
GTExv8	Testis	ENSG00000168528.11.wgt.RDat	SERINC2	protein coding	1	31882411	31907527	1p35.2	31409564	31434680	1p35.2	0.3158	rs4949473	-2.92	rs6702129	0.171	-7.9	0.78953	382	382	susie	0.18	5.6e-16	-1.46432	yes	0.143	0.704156
GTExv8	Testis	ENSG00000235790.7.wgt.RDat	PEF1-AS1	antisense	1	32109649	32125763	1p35.2	31644048	31660162	1p35.2	0.2659	rs4949473	-2.92	rs7545321	0.0317	5.23	0.53449	352	352	susie	0.066	2e-06	0.11563	yes	0.908	0.991876
GTExv8	Testis	ENSG00000134668.12.wgt.RDat	SPOCD1	protein coding	1	32256022	32281652	1p35.2	31790421	31816051	1p35.2	0.1646	rs4949473	-2.92	rs4949473	0.0289	-4.24	-2.92262	320	4	lasso	0.052	2.2e-05	3.30515	yes	0.000949	0.0650638
sCCA1v8	Cross-tissue	sCCA1.ENSG00000121775.17.wgt.RDat	TMEM39B	protein coding	1	32537631	32568467	1p35.1	32072030	32102866	1p35.2	0.1308	rs4949473	-2.923	rs16834860	0.185355	7.67	1.20682	246	1	top1	0.19	2.1e-15	1.20682	yes	0.228	0.786679
sCCA1v8	Cross-tissue	sCCA1.ENSG00000025800.13.wgt.RDat	KPNA6	protein coding	1	32573638	32641976	1p35.1	32108037	32176375	1p35.2	0.1555	rs4949473	-2.923	rs16834860	0.175551	-7.63	1.20682	245	1	top1	0.18	1.3e-14	-1.20682	yes	0.228	0.786679
sCCA1v8	Cross-tissue	sCCA1.ENSG00000084652.15.wgt.RDat	TXLNA	protein coding	1	32645286	32663886	1p35.1	32179685	32198285	1p35.2	0.1083	rs4949473	-2.923	rs2295116	0.080508	5.31	0.95357	216	1	top1	0.081	2.8e-07	0.95357	yes	0.34	0.854747
sCCA2v8	Cross-tissue	sCCA2.ENSG00000160050.14.wgt.RDat	CCDC28B	protein coding	1	32665986	32670988	1p35.1	32200385	32205387	1p35.2	0.0699	rs4949473	-2.923	rs2184202	0.0719	5.02	1.78736	209	1	top1	0.072	1.2e-06	1.78736	yes	0.0739	0.585202
GTExv8	Testis	ENSG00000224066.1.wgt.RDat	RP4-622L5.7	antisense	1	32671098	32672415	1p35.1	32205497	32206814	1p35.2	0.1299	rs4949473	-2.92	rs17523023	0.094	6.05	1.08505	211	1	top1	0.094	1.2e-08	1.08505	yes	0.278	0.816762
sCCA1v8	Cross-tissue	sCCA1.ENSG00000160051.11.wgt.RDat	IQCC	protein coding	1	32671359	32674288	1p35.1	32205758	32208687	1p35.2	0.1358	rs4949473	-2.923	rs16834926	0.092691	-5.91	1.15327	210	3	lasso	0.12	2.1e-10	-1.5348	yes	0.125	0.677326
sCCA1v8	Cross-tissue	sCCA1.ENSG00000160055.19.wgt.RDat	TMEM234	protein coding	1	32680077	32687958	1p35.1	32214476	32222357	1p35.2	0.1654	rs4949473	-2.923	rs4317856	0.084449	-5.18	1.32281	207	13	lasso	0.11	1.1e-09	-0.52559	yes	0.599	0.936913
sCCA1v8	Cross-tissue	sCCA1.ENSG00000084623.11.wgt.RDat	EIF3I	protein coding	1	32687619	32697205	1p35.1	32222018	32231604	1p35.2	0.117	rs4949473	-2.923	rs16834926	0.135824	6.94	1.15327	207	1	top1	0.14	1.8e-11	1.15327	yes	0.249	0.801578
sCCA1v8	Cross-tissue	sCCA1.ENSG00000220785.7.wgt.RDat	MTMR9LP	transcribed unprocessed pseudogene	1	32697258	32707221	1p35.1	32231657	32241620	1p35.2	0.1276	rs4949473	-2.923	rs7544661	0.219062	-8.24	0.14818	202	1	top1	0.22	3.1e-18	-0.14818	yes	0.882	0.987674
sCCA3v8	Cross-tissue	sCCA3.ENSG00000183615.5.wgt.RDat	FAM167B	protein coding	1	32712833	32714457	1p35.1	32247232	32248856	1p35.2	0.0866	rs4949473	-2.923	rs12565354	0.0951	-5.56	1.03815	198	1	top1	0.095	2.3e-08	-1.03815	yes	0.299	0.830299
sCCA3v8	Cross-tissue	sCCA3.ENSG00000116478.11.wgt.RDat	HDAC1	protein coding	1	32757686	32799236	1p35.1	32292085	32333635	1p35.1	0.1123	rs12143813	-3.119	rs2184202	0.0689	4.93	1.78736	205	1	top1	0.069	2e-06	1.78736	yes	0.0739	0.585202
sCCA1v8	Cross-tissue	sCCA1.ENSG00000162526.6.wgt.RDat	TSSK3	protein coding	1	32817121	32829913	1p35.1	32351520	32364312	1p35.1	0.4151	rs12143813	-2.784	rs2273376	0.343532	-10.28	-2.75702	199	1	top1	0.34	9.5e-30	2.75702	yes	0.00583	0.201155
sCCA3v8	Cross-tissue	sCCA3.ENSG00000225828.1.wgt.RDat	FAM229A	protein coding	1	32826870	32827797	1p35.1	32361269	32362196	1p35.1	0.2444	rs600035	2.763	rs2273376	0.0596	5.4	-2.75702	204	4	lasso	0.11	7.7e-10	-1.87263	yes	0.0611	0.544593
sCCA1v8	Cross-tissue	sCCA1.ENSG00000160058.18.wgt.RDat	BSDC1	protein coding	1	32830703	32860049	1p35.1	32365102	32394448	1p35.1	0.0791	rs12143813	-2.802	rs2273376	0.118157	-6.31	-2.75702	209	1	top1	0.12	4.2e-10	2.75702	yes	0.00583	0.201155
GTExv8	Testis	ENSG00000273274.1.wgt.RDat	ZBTB8B	protein coding	1	32930669	32962287	1p35.1	32465068	32496686	1p35.1	0.2734	rs2273376	-2.76	rs12129537	0.198	8.29	0.22449	221	1	top1	0.2	2.9e-17	0.22449	yes	0.822	0.979898
sCCA1v8	Cross-tissue	sCCA1.ENSG00000160062.14.wgt.RDat	ZBTB8A	protein coding	1	33005027	33071540	1p35.1	32539426	32605939	1p35.1	0.0888	rs12143813	-2.786	rs2934766	0.06139	4.94	1.49352	226	7	enet	0.067	2.7e-06	1.73721	yes	0.0824	0.609004
sCCA1v8	Cross-tissue	sCCA1.ENSG00000176261.15.wgt.RDat	ZBTB8OS	protein coding	1	33086420	33116504	1p35.1	32620819	32650903	1p35.1	0.0971	rs2273376	-2.757	rs3753603	0.070494	5.91	1.1648	241	7	lasso	0.076	6.1e-07	1.3824	yes	0.167	0.728831
sCCA1v8	Cross-tissue	sCCA1.ENSG00000162521.18.wgt.RDat	RBBP4	protein coding	1	33116742	33151812	1p35.1	32651141	32686211	1p35.1	0.1772	rs2273376	-2.757	rs12039939	0.027703	-7.15	1.29884	241	23	enet	0.056	1.9e-05	-1.31249	yes	0.189	0.752089
GTExv8	Testis	ENSG00000162522.10.wgt.RDat	NHSL3	protein coding	1	33207485	33240571	1p35.1	32741884	32774970	1p35.1	0.3092	rs2273376	-2.76	rs2787120	0.138	-6.87	-1.29159	238	10	lasso	0.18	7.5e-16	1.22251	yes	0.222	0.783308
sCCA1v8	Cross-tissue	sCCA1.ENSG00000134684.10.wgt.RDat	YARS1	protein coding	1	33240837	33283754	1p35.1	32775236	32818153	1p35.1	0.0998	rs2273376	-2.757	rs512005	0.077226	6.28	-1.38321	254	2	lasso	0.094	2.6e-08	-0.81723	yes	0.414	0.881168
sCCA1v8	Cross-tissue	sCCA1.ENSG00000160097.16.wgt.RDat	FNDC5	protein coding	1	33327868	33338083	1p35.1	32862267	32872482	1p35.1	0.1273	rs12140988	-2.414	rs785275	0.162886	-7.13	-1.24318	276	1	top1	0.16	1.3e-13	1.24318	yes	0.214	0.775388
sCCA2v8	Cross-tissue	sCCA2.ENSG00000121905.9.wgt.RDat	HPCA	protein coding	1	33351594	33364042	1p35.1	32885993	32898441	1p35.1	0.1483	rs12140988	-2.414	rs499556	0.0658	5.95	-1.20656	277	17	enet	0.069	1.9e-06	-1.40064	yes	0.161	0.723977
sCCA1v8	Cross-tissue	sCCA1.ENSG00000121900.18.wgt.RDat	TMEM54	protein coding	1	33360247	33367039	1p35.1	32894646	32901438	1p35.1	0.1587	rs12140988	-2.414	rs499556	0.166456	-7.59	-1.20656	283	1	top1	0.17	7e-14	1.20656	yes	0.228	0.786679
GTExv8	Testis	ENSG00000116514.16.wgt.RDat	RNF19B	protein coding	1	33402045	33430286	1p35.1	32936444	32964685	1p35.1	0.1591	rs12140988	-2.41	rs16835286	0.0111	4.37	-1.44878	303	4	lasso	0.054	1.5e-05	-0.90148	yes	0.367	0.863337
GTExv8	Testis	ENSG00000217644.5.wgt.RDat	RP4-803A2.1	processed pseudogene	1	33445547	33446073	1p35.1	32979946	32980472	1p35.1	0.1565	rs12140988	-2.41	rs16835227	0.0178	-3.88	-0.41369	308	26	enet	0.077	2.4e-07	-0.27418	no	0.784	0.975785
GTExv8	Testis	ENSG00000004455.16.wgt.RDat	AK2	protein coding	1	33473540	33546597	1p35.1	33007939	33080996	1p35.1	0.0819	rs3795419	2.39	rs11581013	0.0315	-3.81	0.69158	351	1	top1	0.032	0.0008	-0.69158	yes	0.489	0.903418
GTExv8	Testis	ENSG00000236065.2.wgt.RDat	RP1-117O3.2	antisense	1	33496635	33498070	1p35.1	33031034	33032469	1p35.1	0.1477	rs3795419	2.39	rs2268691	0.0964	6.56	0.88011	322	12	lasso	0.11	6.3e-10	0.77636	yes	0.438	0.889975
GTExv8	Testis	ENSG00000142920.16.wgt.RDat	AZIN2	protein coding	1	33546704	33586131	1p35.1	33081103	33120530	1p35.1	0.0877	rs3795419	2.39	rs10429857	0.0292	-4.81	0.67953	352	15	enet	0.035	0.00045	-1.76976	yes	0.0768	0.595546
sCCA1v8	Cross-tissue	sCCA1.ENSG00000278997.1.wgt.RDat	RP11-131M11.2	TEC	1	33607471	33608831	1p35.1	33141870	33143230	1p35.1	0.2938	rs3795419	2.393	rs784770	0.451175	-11.84	0.41014	372	6	lasso	0.45	4.8e-42	-0.27409	yes	0.784	0.975785
sCCA1v8	Cross-tissue	sCCA1.ENSG00000116525.13.wgt.RDat	TRIM62	protein coding	1	33611002	33647660	1p35.1	33145401	33182059	1p35.1	0.1652	rs3795419	2.393	rs784770	0.219889	8.47	0.41014	375	1	top1	0.22	2.7e-18	0.41014	yes	0.682	0.958216
sCCA1v8	Cross-tissue	sCCA1.ENSG00000279179.1.wgt.RDat	RP11-131M11.3	TEC	1	33628451	33631899	1p35.1	33162850	33166298	1p35.1	0.138	rs3795419	2.393	rs12040683	0.149596	6.93	0.19244	374	22	enet	0.15	7.7e-13	0.5497	yes	0.583	0.933262
sCCA1v8	Cross-tissue	sCCA1.ENSG00000160094.14.wgt.RDat	ZNF362	protein coding	1	33722145	33766320	1p35.1	33256544	33300719	1p35.1	0.2308	rs3795419	2.393	rs6425813	0.163255	7.22	1.48554	405	9	lasso	0.19	1e-15	1.33627	yes	0.181	0.744178
GTExv8	Testis	ENSG00000184389.9.wgt.RDat	A3GALT2	protein coding	1	33772366	33786699	1p35.1	33306765	33321098	1p35.1	0.1014	rs3795419	2.39	rs433546	-0.00285	3.21	-0.89666	434	434	susie	0.022	0.0042	-1.14923	yes	0.25	0.801578
GTExv8	Testis	ENSG00000225313.5.wgt.RDat	RP11-415J8.3	antisense	1	33778924	33814846	1p35.1	33313323	33349245	1p35.1	0.3688	rs3795419	2.39	rs4653051	0.322	10.24	-0.55631	428	1	top1	0.32	4.5e-29	-0.55631	yes	0.578	0.93236
GTExv8	Testis	ENSG00000134686.18.wgt.RDat	PHC2	protein coding	1	33789223	33896653	1p35.1	33323622	33431052	1p35.1	0.1655	rs3795419	2.39	rs6673519	0.0241	4.33	0.82055	473	24	enet	0.042	0.00013	1.544	yes	0.123	0.67461
sCCA1v8	Cross-tissue	sCCA1.ENSG00000222112.1.wgt.RDat	RN7SKP16	misc RNA	1	33802166	33802465	1p35.1	33336565	33336864	1p35.1	0.2598	rs3795419	2.393	rs1998623	0.178751	7.51	0.96929	443	1	top1	0.18	7.1e-15	0.96929	yes	0.332	0.851277
GTExv8	Testis	ENSG00000233246.1.wgt.RDat	PHC2-AS1	antisense	1	33815952	33828846	1p35.1	33350351	33363245	1p35.1	0.5441	rs3795419	2.39	rs7545146	0.506	-12.8	-1.21912	454	454	susie	0.51	3.2e-51	1.28113	yes	0.2	0.763198
sCCA1v8	Cross-tissue	sCCA1.ENSG00000121903.14.wgt.RDat	ZSCAN20	protein coding	1	33938245	33962107	1p35.1	33472644	33496507	1p35.1	0.2342	rs3795419	2.393	rs3795418	0.194093	-8	-1.2421	472	1	top1	0.19	3.9e-16	1.2421	yes	0.214	0.775388
GTExv8	Testis	ENSG00000176256.10.wgt.RDat	HMGB4	protein coding	1	34326075	34330392	1p35.1	33860474	33864791	1p35.1	0.1276	rs10914862	-3.68	rs545170	0.136	-6.68	-0.58208	599	3	lasso	0.15	3.9e-13	0.5017	yes	0.616	0.941349
GTExv8	Testis	ENSG00000231163.5.wgt.RDat	CSMD2-AS1	antisense	1	34334553	34351059	1p35.1	33868952	33885458	1p35.1	0.2238	rs10914862	-3.68	rs10379	0.162	7.82	-0.33119	602	602	susie	0.17	4.2e-15	-0.3229	yes	0.747	0.970884
GTExv8	Testis	ENSG00000163866.8.wgt.RDat	SMIM12	protein coding	1	35178337	35325417	1p34.3	34712736	34859816	1p34.3	0.3611	rs2971412	3.81	rs1764390	0.282	9.63	0.44697	324	1	top1	0.28	4.9e-25	0.44697	yes	0.655	0.952513
GTExv8	Testis	ENSG00000189280.3.wgt.RDat	GJB5	protein coding	1	35220647	35224113	1p34.3	34755046	34758512	1p34.3	0.5248	rs2971412	3.81	rs1764390	0.32	-10.24	0.44697	384	1	top1	0.32	7.2e-29	-0.44697	yes	0.655	0.952513
GTExv8	Testis	ENSG00000189433.5.wgt.RDat	GJB4	protein coding	1	35225341	35229325	1p34.3	34759740	34763724	1p34.3	0.3092	rs2971412	3.81	rs1764390	0.164	-7.64	0.44697	384	1	top1	0.16	2.4e-14	-0.44697	yes	0.655	0.952513
GTExv8	Testis	ENSG00000188910.7.wgt.RDat	GJB3	protein coding	1	35246789	35251970	1p34.3	34781188	34786369	1p34.3	0.2171	rs2971412	3.81	rs705192	0.129	-6.76	0.23295	362	1	top1	0.13	1.9e-11	-0.23295	yes	0.816	0.978927
sCCA1v8	Cross-tissue	sCCA1.ENSG00000187513.8.wgt.RDat	GJA4	protein coding	1	35258598	35261348	1p34.3	34792997	34795747	1p34.3	0.2202	rs2971412	3.811	rs4653091	0.033211	-5.93	-0.59357	379	19	enet	0.14	5.9e-12	-0.55746	no	0.577	0.932095
sCCA1v8	Cross-tissue	sCCA1.ENSG00000230163.1.wgt.RDat	RP5-997D16.2	antisense	1	35316294	35317156	1p34.3	34850693	34851555	1p34.3	0.6043	rs2971412	3.811	rs6703979	0.48449	12.18	1.645	355	19	enet	0.5	1.9e-47	1.52715	yes	0.127	0.680345
sCCA1v8	Cross-tissue	sCCA1.ENSG00000241014.1.wgt.RDat	GPR199P	processed transcript	1	35439956	35444307	1p34.3	34974355	34978706	1p34.3	0.107	rs2971412	3.811	rs10908322	0.079034	-6.43	0.70341	308	2	lasso	0.1	4.6e-09	-0.40635	yes	0.684	0.958823
sCCA2v8	Cross-tissue	sCCA2.ENSG00000163867.16.wgt.RDat	ZMYM6	protein coding	1	35451765	35497569	1p34.3	34986164	35031968	1p34.3	0.1287	rs2971412	3.811	rs12041611	0.00311	4	0.39519	299	6	lasso	0.052	3.5e-05	1.2204	yes	0.222	0.783308
sCCA1v8	Cross-tissue	sCCA1.ENSG00000197056.9.wgt.RDat	ZMYM1	protein coding	1	35525386	35581460	1p34.3	35059785	35115859	1p34.3	0.3088	rs2971412	3.811	rs2101973	0.247312	-8.86	3.07373	304	1	top1	0.25	1.1e-20	-3.07373	yes	0.00211	0.109681
sCCA1v8	Cross-tissue	sCCA1.ENSG00000146463.11.wgt.RDat	ZMYM4	protein coding	1	35734567	35887659	1p34.3	35268966	35422058	1p34.3	0.0628	rs2971412	3.811	rs676614	0.057516	4.73	1.95684	239	1	top1	0.058	1.4e-05	1.95684	yes	0.0504	0.510313
sCCA1v8	Cross-tissue	sCCA1.ENSG00000229994.1.wgt.RDat	RPL5P4	processed pseudogene	1	35816322	35817208	1p34.3	35350721	35351607	1p34.3	0.0876	rs2971412	3.811	rs4072108	0.069206	-5.54	-0.04162	210	9	lasso	0.078	4.6e-07	-0.2659	no	0.79	0.976651
sCCA1v8	Cross-tissue	sCCA1.ENSG00000142687.17.wgt.RDat	KIAA0319L	protein coding	1	35899090	36023014	1p34.3	35433489	35557413	1p34.3	0.1083	rs2971412	3.811	rs6696836	0.111623	7.17	1.25053	218	20	lasso	0.16	1.7e-13	1.11578	yes	0.265	0.809971
sCCA2v8	Cross-tissue	sCCA2.ENSG00000020129.15.wgt.RDat	NCDN	protein coding	1	36023073	36032875	1p34.3	35557472	35567274	1p34.3	0.0806	rs2971412	3.811	rs10399590	0.0278	5.5	0.40603	218	4	lasso	0.035	0.00058	0.406538	yes	0.684	0.958823
sCCA2v8	Cross-tissue	sCCA2.ENSG00000239636.1.wgt.RDat	TFAP2E-AS1	antisense	1	36035413	36043330	1p34.3	35569812	35577729	1p34.3	0.1406	rs2971412	3.811	rs658147	0.0954	5.75	0.42247	220	1	top1	0.095	2.2e-08	0.422467	yes	0.673	0.955722
sCCA1v8	Cross-tissue	sCCA1.ENSG00000116819.6.wgt.RDat	TFAP2E	protein coding	1	36038970	36060929	1p34.3	35573369	35595328	1p34.3	0.1026	rs2971412	3.811	rs561905	0.120675	-6.17	1.11189	220	1	top1	0.12	2.7e-10	-1.11189	yes	0.266	0.809971
sCCA1v8	Cross-tissue	sCCA1.ENSG00000126067.11.wgt.RDat	PSMB2	protein coding	1	36065144	36107445	1p34.3	35599543	35641844	1p34.3	0.0651	rs2971400	2.619	rs12084705	0.03723	4.15	1.74854	237	1	top1	0.037	0.00041	1.74854	yes	0.0804	0.606322
GTExv8	Testis	ENSG00000142686.7.wgt.RDat	C1orf216	protein coding	1	36179475	36185073	1p34.3	35713874	35719472	1p34.3	0.1746	rs491603	2.19	rs645123	0.0543	-5.15	0.93789	217	217	susie	0.054	1.4e-05	-1.47672	yes	0.14	0.698589
GTExv8	Testis	ENSG00000232335.1.wgt.RDat	RP11-435D7.3	antisense	1	36208842	36209177	1p34.3	35743241	35743576	1p34.3	0.0813	rs491603	2.19	rs408986	0.00623	3.43	0.82901	217	217	susie	0.016	0.014	0.2654	yes	0.791	0.976746
sCCA1v8	Cross-tissue	sCCA1.ENSG00000134698.10.wgt.RDat	AGO4	protein coding	1	36273772	36323491	1p34.3	35808171	35857890	1p34.3	0.1645	rs1768560	2.424	rs683622	0.115117	6.82	1.0736	247	8	lasso	0.14	5.1e-12	0.90073	yes	0.368	0.86374
sCCA1v8	Cross-tissue	sCCA1.ENSG00000092847.11.wgt.RDat	AGO1	protein coding	1	36335408	36396129	1p34.3	35869807	35930528	1p34.3	0.0959	rs1768560	2.424	rs11263830	0.118256	-6.47	1.05703	257	1	top1	0.12	4.1e-10	-1.05703	yes	0.29	0.823434
GTExv8	Testis	ENSG00000126070.19.wgt.RDat	AGO3	protein coding	1	36396318	36538101	1p34.3	35930717	36072500	1p34.3	0.2504	rs12401872	-2.22	rs3738356	0.0266	4.24	0.35213	253	253	susie	0.038	0.00026	0.39415	yes	0.693	0.960116
sCCA2v8	Cross-tissue	sCCA2.ENSG00000116863.10.wgt.RDat	ADPRS	protein coding	1	36554475	36559533	1p34.3	36088874	36093932	1p34.3	0.1069	rs12401872	-2.218	rs3806289	0.0736	-5.33	0.25167	309	1	top1	0.074	9e-07	-0.251665	yes	0.801	0.977196
sCCA1v8	Cross-tissue	sCCA1.ENSG00000171812.12.wgt.RDat	COL8A2	protein coding	1	36560836	36590821	1p34.3	36095235	36125220	1p34.3	0.1818	rs12401872	-2.218	rs7522400	0.023572	5.14	0.87275	320	36	enet	0.044	0.00014	0.11996	yes	0.905	0.991236
sCCA1v8	Cross-tissue	sCCA1.ENSG00000054116.11.wgt.RDat	TRAPPC3	protein coding	1	36602170	36621565	1p34.3	36136569	36155964	1p34.3	0.1703	rs12401872	-2.218	rs7522400	0.100927	5.98	0.87275	322	1	top1	0.1	8.4e-09	0.87275	yes	0.383	0.867488
sCCA1v8	Cross-tissue	sCCA1.ENSG00000116871.15.wgt.RDat	MAP7D1	protein coding	1	36621179	36646450	1p34.3	36155578	36180849	1p34.3	0.3803	rs12401872	-2.218	rs4653164	0.291215	9.74	0.74099	322	1	top1	0.29	1.1e-24	0.74099	yes	0.459	0.894822
sCCA1v8	Cross-tissue	sCCA1.ENSG00000054118.13.wgt.RDat	THRAP3	protein coding	1	36690016	36770958	1p34.3	36224415	36305357	1p34.3	0.1554	rs12401872	-2.218	rs10796881	0.143144	-6.79	-0.50437	343	1	top1	0.14	4.9e-12	0.50437	yes	0.614	0.940906
sCCA1v8	Cross-tissue	sCCA1.ENSG00000214193.10.wgt.RDat	SH3D21	protein coding	1	36771987	36790487	1p34.3	36306386	36324886	1p34.3	0.3751	rs12401872	-2.218	rs12116935	0.224309	8.8	0.2215	350	11	enet	0.28	1e-23	-0.32022	no	0.749	0.971493
sCCA1v8	Cross-tissue	sCCA1.ENSG00000142694.6.wgt.RDat	EVA1B	protein coding	1	36787631	36789216	1p34.3	36322030	36323615	1p34.3	0.4228	rs12401872	-2.218	rs12116935	0.25894	8.99	0.2215	355	12	enet	0.29	1.5e-24	-0.06437	no	0.949	0.995358
GTExv8	Testis	ENSG00000116883.8.wgt.RDat	RP11-268J15.5	antisense	1	36789334	36794822	1p34.3	36323733	36329221	1p34.3	0.4182	rs12401872	-2.22	rs12116935	0.206	8.31	0.2215	354	1	top1	0.21	5.2e-18	0.2215	yes	0.825	0.979898
sCCA1v8	Cross-tissue	sCCA1.ENSG00000196182.10.wgt.RDat	STK40	protein coding	1	36805224	36851497	1p34.3	36339623	36385896	1p34.3	0.2047	rs12401872	-2.218	rs11263875	0.133932	6.7	-0.08823	374	1	top1	0.13	2.6e-11	-0.08823	yes	0.93	0.99222
GTExv8	Testis	ENSG00000181817.5.wgt.RDat	LSM10	protein coding	1	36856838	36863493	1p34.3	36391237	36397892	1p34.3	0.1686	rs12401872	-2.22	rs884925	0.0621	-5.57	0.25464	371	4	lasso	0.073	4.9e-07	-0.3611	yes	0.718	0.965835
GTExv8	Testis	ENSG00000116885.18.wgt.RDat	OSCP1	protein coding	1	36881427	36916052	1p34.3	36415826	36450451	1p34.3	0.4515	rs4653163	-2.66	rs2275477	0.358	-10.82	-1.03643	373	373	susie	0.38	2.6e-35	1.04018	yes	0.298	0.829966
sCCA1v8	Cross-tissue	sCCA1.ENSG00000116898.11.wgt.RDat	MRPS15	protein coding	1	36921318	36930038	1p34.3	36455717	36464437	1p34.3	0.1731	rs4653163	-2.683	rs3795495	0.152922	-7.48	0.13742	372	8	lasso	0.16	2.9e-13	-0.15422	yes	0.877	0.986482
GTExv8	Testis	ENSG00000234481.1.wgt.RDat	RP4-614N24.1	antisense	1	37238740	37241369	1p34.3	36773139	36775768	1p34.3	0.105	rs12401872	-2.22	rs3917981	0.046	-4.03	0.82477	429	1	top1	0.046	6.2e-05	-0.82477	yes	0.409	0.879174
GTExv8	Testis	ENSG00000163873.9.wgt.RDat	GRIK3	protein coding	1	37261127	37499730	1p34.3	36795526	37034129	1p34.3	0.2864	rs16824043	2.24	rs694219	0.0783	5.44	0.78971	433	1	top1	0.078	2e-07	0.78971	yes	0.43	0.885255
GTExv8	Testis	ENSG00000233621.1.wgt.RDat	LITATS1	antisense	1	37920479	37940012	1p34.3	37454878	37474411	1p34.3	0.5815	rs731174	2.96	rs2492301	0.385	-11.31	-1.50548	434	30	enet	0.45	3.7e-43	1.83458	yes	0.0666	0.566343
GTExv8	Testis	ENSG00000163874.10.wgt.RDat	ZC3H12A	protein coding	1	37940152	37949980	1p34.3	37474551	37484379	1p34.3	0.1554	rs731174	2.96	rs2492301	0.154	-7.17	-1.50548	434	2	lasso	0.16	1.2e-13	1.46614	yes	0.143	0.704156
GTExv8	Testis	ENSG00000163875.15.wgt.RDat	MEAF6	protein coding	1	37958175	37980375	1p34.3	37492574	37514774	1p34.3	0.4122	rs731174	2.96	rs6426025	0.118	6.56	0.36917	447	447	susie	0.18	4.7e-16	0.09273	yes	0.926	0.99222
GTExv8	Testis	ENSG00000163879.10.wgt.RDat	DNALI1	protein coding	1	38022519	38032416	1p34.3	37556918	37566815	1p34.3	0.3728	rs731174	2.96	rs7544462	0.266	-9.33	-0.81635	449	1	top1	0.27	1.7e-23	0.81635	yes	0.414	0.881168
TGCA	TGCT	TCGA-TGCT.TUMOR.EPHA10_284656.wgt.RDat	EPHA10	protein coding	1	38179555	38230824	1p34.3	37713879	37765133	1p34.3	0.2133	rs731174	2.963	rs502621	0.15593	-4.54	-0.9924	85	1	top1	0.16	3.7e-06	0.9924	yes	0.321	0.844726
GTExv8	Testis	ENSG00000214141.4.wgt.RDat	ACTN4P2	processed pseudogene	1	38242341	38245090	1p34.3	37776669	37779418	1p34.3	0.5466	rs731174	2.96	rs489408	0.45	-12.1	-1.14551	453	453	susie	0.46	1.9e-44	1.16166	yes	0.245	0.798983
TGCA	TGCT	TCGA-TGCT.TUMOR.YRDC_79693.wgt.RDat	YRDC	protein coding	1	38268614	38273865	1p34.3	37802943	37806976	1p34.3	0.0956	rs540924	-2.437	rs605359	0.01624	3.28	-1.2627	36	7	enet	0.025	0.043	-1.0849	yes	0.278	0.816762
GTExv8	Testis	ENSG00000197982.13.wgt.RDat	C1orf122	protein coding	1	38272650	38275126	1p34.3	37806978	37809454	1p34.3	0.0699	rs731174	2.96	rs579086	0.0173	3.8	0.8598	456	456	susie	0.03	0.0011	0.33217	yes	0.74	0.969292
GTExv8	Testis	ENSG00000204084.12.wgt.RDat	INPP5B	protein coding	1	38326763	38412729	1p34.3	37861091	37947057	1p34.3	0.3934	rs731174	2.96	rs4653329	0.219	8.64	-0.16734	463	15	enet	0.26	6.1e-23	-0.86365	yes	0.388	0.869171
GTExv8	Testis	ENSG00000183431.11.wgt.RDat	SF3A3	protein coding	1	38422646	38456593	1p34.3	37956974	37990921	1p34.3	0.0794	rs731174	2.96	rs7366048	0.00358	4.22	-0.46295	472	18	enet	0.021	0.0053	0.08105	no	0.935	0.992905
GTExv8	Testis	ENSG00000183386.9.wgt.RDat	FHL3	protein coding	1	38462441	38471278	1p34.3	37996769	38005606	1p34.3	0.137	rs731174	2.96	rs12044531	0.0956	-5.7	1.61274	468	1	top1	0.096	8.7e-09	-1.61274	yes	0.107	0.651641
sCCA2v8	Cross-tissue	sCCA2.ENSG00000116954.7.wgt.RDat	RRAGC	protein coding	1	39303869	39325495	1p34.3	38838197	38859823	1p34.3	0.1127	rs1889830	-3.246	rs11538784	0.0844	5.94	-1.25	415	3	lasso	0.085	1.3e-07	-0.868337	yes	0.385	0.867849
GTExv8	Testis	ENSG00000228436.2.wgt.RDat	RRAGC-DT	antisense	1	39325671	39385068	1p34.3	38859999	38919396	1p34.3	0.2655	rs1889830	-3.25	rs2296456	0.238	-8.78	-1.53943	415	1	top1	0.24	7.3e-21	1.53943	yes	0.124	0.676348
sCCA1v8	Cross-tissue	sCCA1.ENSG00000214114.8.wgt.RDat	MYCBP	protein coding	1	39329907	39339040	1p34.3	38864235	38873368	1p34.3	0.1338	rs1889830	-3.246	rs1537817	-0.002626	-3.58	-2.65001	417	64	enet	0.014	0.02	0.68414	yes	0.494	0.906147
GTExv8	Testis	ENSG00000174574.15.wgt.RDat	AKIRIN1	protein coding	1	39456894	39471731	1p34.3	38991222	39006059	1p34.3	0.4287	rs1889830	-3.25	rs7553434	0.183	-7.95	0.61372	396	396	susie	0.25	1.3e-21	-0.72594	yes	0.468	0.898047
GTExv8	Testis	ENSG00000168653.10.wgt.RDat	NDUFS5	protein coding	1	39491989	39500308	1p34.3	39026317	39034636	1p34.3	0.8089	rs1889830	-3.25	rs4147753	0.636	-14.38	0.39655	400	18	lasso	0.65	1.8e-74	-0.31292	yes	0.754	0.972199
sCCA1v8	Cross-tissue	sCCA1.ENSG00000127603.23.wgt.RDat	MACF1	protein coding	1	39546987	39952849	1p34.3	39081315	39487177	1p34.3	0.181	rs1889830	-3.246	rs950805	0.303368	9.83	-2.51156	398	29	enet	0.32	1.6e-27	-2.85673	yes	0.00428	0.167852
GTExv8	Testis	ENSG00000183682.7.wgt.RDat	BMP8A	protein coding	1	39957317	39991607	1p34.3	39491645	39525935	1p34.3	0.3369	rs1889830	-3.25	rs1727098	0.15	7.87	-1.65237	378	26	enet	0.2	4.3e-17	-1.03519	yes	0.301	0.832236
GTExv8	Testis	ENSG00000237624.1.wgt.RDat	OXCT2P1	unprocessed pseudogene	1	39980627	39982162	1p34.3	39514955	39516490	1p34.3	0.8142	rs1889830	-3.25	rs2138686	0.168	-8.19	-1.56068	374	75	enet	0.46	3.1e-45	2.03137	yes	0.0422	0.478404
GTExv8	Testis	ENSG00000182109.7.wgt.RDat	RP11-69E11.4	antisense	1	39987951	40011859	1p34.3	39522279	39546187	1p34.3	0.5377	rs1889830	-3.25	rs12120111	0.0698	-5.47	0.3728	382	61	enet	0.18	7.9e-16	0.09233	no	0.926	0.99222
GTExv8	Testis	ENSG00000243970.1.wgt.RDat	PPIEL	unprocessed pseudogene	1	39997509	40024379	1p34.3	39531837	39558707	1p34.3	0.1985	rs1889830	-3.25	rs12120111	0.0695	-4.99	0.3728	390	1	top1	0.07	9.6e-07	-0.3728	yes	0.709	0.963586
GTExv8	Testis	ENSG00000225903.1.wgt.RDat	RP1-144F13.3	antisense	1	40099087	40099575	1p34.3	39633415	39633903	1p34.2	0.2508	rs1889830	-3.25	rs4660892	0.194	8.14	-0.11417	389	1	top1	0.19	6.3e-17	-0.11417	yes	0.909	0.991876
GTExv8	Testis	ENSG00000116983.12.wgt.RDat	HPCAL4	protein coding	1	40144319	40157361	1p34.2	39678647	39691689	1p34.2	0.3002	rs1889830	-3.25	rs11206608	0.0859	-5.92	0.17612	387	9	lasso	0.19	1.1e-16	-0.46616	yes	0.641	0.947813
GTExv8	Testis	ENSG00000084072.16.wgt.RDat	PPIE	protein coding	1	40157853	40229586	1p34.2	39692181	39763914	1p34.2	0.7345	rs1889830	-3.25	rs3738673	0.673	14.81	0.28427	387	12	lasso	0.68	3.4e-82	0.25798	yes	0.796	0.976923
GTExv8	Testis	ENSG00000116985.11.wgt.RDat	BMP8B	protein coding	1	40222853	40254533	1p34.2	39757181	39788861	1p34.2	0.2278	rs2484749	-3.22	rs230279	0.0533	-5.15	0.2033	383	383	susie	0.073	5e-07	-0.30984	yes	0.757	0.973089
GTExv8	Testis	ENSG00000198754.5.wgt.RDat	OXCT2	protein coding	1	40235194	40237020	1p34.2	39769522	39771348	1p34.2	0.5588	rs2484749	-3.22	rs11590717	0.146	-6.78	0.84109	383	58	enet	0.26	8.2e-23	0.37434	no	0.708	0.963244
GTExv8	Testis	ENSG00000261798.1.wgt.RDat	RP1-118J21.25	antisense	1	40254647	40255843	1p34.2	39788975	39790171	1p34.2	0.1379	rs2484749	-3.22	rs4660989	0.107	-6.04	0.57691	383	1	top1	0.11	1.2e-09	-0.57691	yes	0.564	0.926896
GTExv8	Testis	ENSG00000043514.15.wgt.RDat	TRIT1	protein coding	1	40306693	40349183	1p34.2	39841021	39883511	1p34.2	0.6103	rs3131689	3	rs7315	0.235	-10.54	2.89972	393	9	lasso	0.49	9.5e-49	-2.86366	yes	0.00419	0.166298
GTExv8	Testis	ENSG00000131236.16.wgt.RDat	CAP1	protein coding	1	40505904	40538321	1p34.2	40040232	40072649	1p34.2	0.08	rs3131689	3	rs12402417	0.0541	-4.45	-1.33922	412	1	top1	0.054	1.5e-05	1.33922	yes	0.181	0.744178
GTExv8	Testis	ENSG00000131238.16.wgt.RDat	PPT1	protein coding	1	40538376	40563375	1p34.2	40072704	40097703	1p34.2	0.2202	rs3131689	3	rs10789078	0.145	7.51	0.60662	419	419	susie	0.16	9.8e-14	0.75209	yes	0.452	0.893282
GTExv8	Testis	ENSG00000259943.1.wgt.RDat	ZMPSTE24-DT	antisense	1	40722098	40723639	1p34.2	40256426	40257967	1p34.2	0.0564	rs3131689	3	rs12744808	0.0258	-4.5	-1.34539	409	409	susie	0.037	0.00028	1.32987	yes	0.184	0.748126
GTExv8	Testis	ENSG00000084073.8.wgt.RDat	ZMPSTE24	protein coding	1	40723778	40759856	1p34.2	40258106	40294184	1p34.2	0.0896	rs3131689	3	rs9439018	0.0485	-4.08	-0.02745	409	1	top1	0.048	4e-05	0.02745	yes	0.978	0.996824
sCCA1v8	Cross-tissue	sCCA1.ENSG00000187801.14.wgt.RDat	ZFP69B	protein coding	1	40915778	40929390	1p34.2	40450106	40463718	1p34.2	0.1399	rs12569014	4.178	rs6678295	0.118756	-6.42	1.02217	435	10	enet	0.12	3e-10	-0.93657	yes	0.349	0.857668
sCCA1v8	Cross-tissue	sCCA1.ENSG00000260920.2.wgt.RDat	RP1-228H13.5	sense overlapping	1	40929990	40932439	1p34.2	40464318	40466767	1p34.2	0.1528	rs12569014	4.178	rs12067173	0.027019	-4.67	0.52325	434	15	enet	0.092	3.7e-08	0.23861	no	0.811	0.978486
GTExv8	Testis	ENSG00000279667.1.wgt.RDat	RP11-656D10.7	TEC	1	40938726	40939731	1p34.2	40473054	40474059	1p34.2	0.1128	rs12569014	4.18	rs7547819	0.0578	4.91	1.1611	432	432	susie	0.06	5.4e-06	1.14293	yes	0.253	0.801578
GTExv8	Testis	ENSG00000187815.9.wgt.RDat	ZFP69	protein coding	1	40942886	40962015	1p34.2	40477214	40496343	1p34.2	0.1966	rs12569014	4.18	rs4660411	0.041	-5.27	1.12734	429	23	enet	0.066	1.7e-06	-1.14583	yes	0.252	0.801578
GTExv8	Testis	ENSG00000238287.1.wgt.RDat	EXO5-DT	antisense	1	40958828	40974333	1p34.2	40493156	40508661	1p34.2	0.4172	rs12569014	4.18	rs6600338	0.333	-10.51	1.14021	435	9	lasso	0.35	5.1e-32	-1.37906	yes	0.168	0.729658
GTExv8	Testis	ENSG00000164002.11.wgt.RDat	EXO5	protein coding	1	40974412	40982228	1p34.2	40508740	40516556	1p34.2	0.0916	rs12569014	4.18	rs6677621	0.0178	4.13	0.0366	435	19	enet	0.032	0.00074	0.69261	yes	0.489	0.903418
sCCA1v8	Cross-tissue	sCCA1.ENSG00000117010.15.wgt.RDat	ZNF684	protein coding	1	40997232	41013841	1p34.2	40531560	40548169	1p34.2	0.1677	rs12569014	4.178	rs6659361	0.142021	7.5	-0.76882	445	10	lasso	0.16	1.4e-13	-0.25037	yes	0.802	0.977304
GTExv8	Testis	ENSG00000117016.9.wgt.RDat	RIMS3	protein coding	1	41086350	41131329	1p34.2	40620678	40665657	1p34.2	0.5327	rs12569014	4.18	rs7519348	0.464	12.29	0.17548	422	16	enet	0.5	3.9e-50	0.40909	yes	0.682	0.958216
GTExv8	Testis	ENSG00000237899.1.wgt.RDat	RP4-739H11.3	lincRNA	1	41134760	41153260	1p34.2	40669088	40687588	1p34.2	0.5254	rs12569014	4.18	rs7519348	0.476	12.41	0.17548	422	1	top1	0.48	4.4e-47	0.17548	yes	0.861	0.984206
GTExv8	Testis	ENSG00000272145.1.wgt.RDat	NFYC-AS1	antisense	1	41156051	41157679	1p34.2	40690379	40692007	1p34.2	0.1944	rs12569014	4.18	rs7519348	0.0539	6.3	0.17548	423	21	enet	0.1	1.6e-09	0.85858	yes	0.391	0.87126
sCCA1v8	Cross-tissue	sCCA1.ENSG00000066136.20.wgt.RDat	NFYC	protein coding	1	41157738	41237275	1p34.2	40692066	40771603	1p34.2	0.2268	rs12569014	4.178	rs2744808	0.264986	9.11	0.80054	423	1	top1	0.26	3e-22	0.80054	yes	0.423	0.883331
GTExv8	Testis	ENSG00000117013.14.wgt.RDat	KCNQ4	protein coding	1	41249683	41306124	1p34.2	40784011	40840452	1p34.2	0.4435	rs12569014	4.18	rs4660462	0.208	-8.28	0.53334	413	28	enet	0.28	1.2e-24	0.26936	no	0.788	0.976067
sCCA1v8	Cross-tissue	sCCA1.ENSG00000179862.6.wgt.RDat	CITED4	protein coding	1	41326722	41328038	1p34.2	40861050	40862366	1p34.2	0.2582	rs12569014	4.178	rs11805475	0.193864	-7.72	3.49843	412	7	lasso	0.23	7.3e-19	-3.22255	yes	0.00127	0.0790954
GTExv8	Testis	ENSG00000171793.13.wgt.RDat	CTPS1	protein coding	1	41445006	41478237	1p34.2	40979334	41012565	1p34.2	0.5284	rs12569014	4.18	rs10789262	0.269	-9.4	0.34752	421	55	enet	0.33	3.2e-30	-1.09372	yes	0.274	0.814311
GTExv8	Testis	ENSG00000281207.1.wgt.RDat	SLFNL1-AS1	antisense	1	41480261	41509562	1p34.2	41014589	41043890	1p34.2	0.3117	rs12569014	4.18	rs213732	0.203	8.62	-0.09565	431	24	enet	0.25	1.4e-21	-0.2277	yes	0.82	0.979854
GTExv8	Testis	ENSG00000171790.15.wgt.RDat	SLFNL1	protein coding	1	41485897	41488909	1p34.2	41020225	41023237	1p34.2	0.2347	rs12569014	4.18	rs12118423	0.03	-5.38	-1.20864	431	34	enet	0.15	1.5e-13	0.70411	yes	0.481	0.902787
GTExv8	Testis	ENSG00000010803.16.wgt.RDat	SCMH1	protein coding	1	41492871	41707788	1p34.2	41027199	41242116	1p34.2	0.1857	rs12569014	4.18	rs11209363	0.0881	6.57	1.60999	426	18	enet	0.13	1e-11	1.50449	yes	0.132	0.691603
GTExv8	Testis	ENSG00000235358.1.wgt.RDat	SCMH1-DT	lincRNA	1	41708044	41750533	1p34.2	41242372	41284861	1p34.2	0.6581	rs12569014	4.18	rs2802549	0.58	-13.87	-0.90041	426	33	enet	0.65	5e-76	1.28846	yes	0.198	0.761583
sCCA1v8	Cross-tissue	sCCA1.ENSG00000204060.6.wgt.RDat	FOXO6	protein coding	1	41827593	41849262	1p34.2	41361921	41383590	1p34.2	0.3081	rs12569014	4.178	rs4660192	0.211612	-8.33	1.32703	441	14	lasso	0.23	1.4e-19	-1.81964	yes	0.0688	0.571794
GTExv8	Testis	ENSG00000127129.9.wgt.RDat	EDN2	protein coding	1	41944445	41950344	1p34.2	41478774	41484673	1p34.2	0.1899	rs1408950	-2.12	rs4660541	0.0397	-4.52	0.06597	427	1	top1	0.04	0.00019	-0.06597	yes	0.947	0.995358
GTExv8	Testis	ENSG00000127124.14.wgt.RDat	HIVEP3	protein coding	1	41972035	42501596	1p34.2	41506364	42035925	1p34.2	0.1555	rs343373	3.06	rs2475839	0.0144	4.07	0.21342	376	1	top1	0.014	0.018	0.21342	yes	0.831	0.979898
sCCA1v8	Cross-tissue	sCCA1.ENSG00000198815.8.wgt.RDat	FOXJ3	protein coding	1	42642209	42801548	1p34.2	42176538	42335877	1p34.2	0.1048	rs343373	3.06	rs495824	0.077268	-5.35	-0.25348	337	1	top1	0.077	4.8e-07	0.25348	yes	0.8	0.977196
GTExv8	Testis	ENSG00000177181.14.wgt.RDat	RIMKLA	protein coding	1	42846465	42888249	1p34.2	42380794	42422578	1p34.2	0.1735	rs343373	3.06	rs4622104	0.0758	-5.57	1.09939	326	326	susie	0.082	1e-07	-0.76689	yes	0.443	0.890905
GTExv8	Testis	ENSG00000066185.12.wgt.RDat	ZMYND12	protein coding	1	42895999	42921787	1p34.2	42430328	42456116	1p34.2	0.5544	rs343373	3.06	rs12047502	0.336	10.57	0.30509	343	343	susie	0.52	4.1e-53	-0.2162	no	0.829	0.979898
sCCA1v8	Cross-tissue	sCCA1.ENSG00000127125.8.wgt.RDat	PPCS	protein coding	1	42921938	42926085	1p34.2	42456267	42460414	1p34.2	0.0558	rs343373	3.06	rs4622104	0.022666	3.97	1.09939	343	1	top1	0.023	0.0049	1.09939	yes	0.272	0.811656
GTExv8	Testis	ENSG00000186409.14.wgt.RDat	CCDC30	protein coding	1	42929000	43120335	1p34.2	42463329	42654664	1p34.2	0.1291	rs343373	3.06	rs4622104	0.0334	4.77	1.09939	340	1	top1	0.033	0.00057	1.09939	yes	0.272	0.811656
GTExv8	Testis	ENSG00000171960.10.wgt.RDat	PPIH	protein coding	1	43124095	43142429	1p34.2	42658424	42676758	1p34.2	0.7342	rs343373	3.06	rs3738494	0.634	14.32	-1.47023	364	12	lasso	0.64	2.8e-72	-1.44718	yes	0.148	0.711269
GTExv8	Testis	ENSG00000234917.2.wgt.RDat	RP5-994D16.3	lincRNA	1	43144405	43147330	1p34.2	42678734	42681659	1p34.2	0.1318	rs343373	3.06	rs6600418	0.0524	5.85	-1.52966	374	14	enet	0.088	3.3e-08	-1.16045	yes	0.246	0.799742
sCCA1v8	Cross-tissue	sCCA1.ENSG00000065978.18.wgt.RDat	YBX1	protein coding	1	43148097	43168020	1p34.2	42682426	42702349	1p34.2	0.0911	rs343373	3.06	rs2762699	0.032313	-4.89	-1.13375	375	15	enet	0.073	1e-06	1.04174	yes	0.298	0.829966
sCCA1v8	Cross-tissue	sCCA1.ENSG00000117385.15.wgt.RDat	P3H1	protein coding	1	43212005	43232755	1p34.2	42746334	42767084	1p34.2	0.2106	rs10736423	3.029	rs719676	0.100177	-6.27	-0.41137	414	9	lasso	0.14	8.1e-12	0.74842	yes	0.454	0.893282
GTExv8	Testis	ENSG00000164008.14.wgt.RDat	C1orf50	protein coding	1	43232939	43241418	1p34.2	42767268	42775747	1p34.2	0.165	rs10736423	3.03	rs10890213	0.0725	5.61	-0.10396	413	15	enet	0.079	1.8e-07	-0.35152	yes	0.725	0.966779
sCCA1v8	Cross-tissue	sCCA1.ENSG00000228452.1.wgt.RDat	RP5-994D16.9	antisense	1	43241483	43242461	1p34.2	42775812	42776790	1p34.2	0.4144	rs10736423	3.029	rs323716	0.440303	11.93	-0.49528	415	9	lasso	0.61	2.4e-64	-0.44558	yes	0.656	0.953058
GTExv8	Testis	ENSG00000177868.11.wgt.RDat	SVBP	protein coding	1	43272722	43282475	1p34.2	42807051	42816804	1p34.2	0.4232	rs768665	-2.97	rs655741	0.323	10.48	0.22613	428	9	enet	0.34	8.7e-31	0.3287	yes	0.742	0.969886
GTExv8	Testis	ENSG00000164010.13.wgt.RDat	ERMAP	protein coding	1	43282794	43310660	1p34.2	42817123	42844989	1p34.2	0.4131	rs768665	-2.97	rs12406279	0.275	-9.58	0.51036	428	428	susie	0.28	2e-24	-0.42981	yes	0.667	0.955492
TGCA	TGCT	TCGA-TGCT.TUMOR.ZNF691_51058.wgt.RDat	ZNF691	protein coding	1	43312280	43318144	1p34.2	42846572	42852477	1p34.2	0.118	rs7520697	-2.052	rs6600427	0.06811	3.9	0.4322	44	10	enet	0.11	0.00015	-0.0846	no	0.933	0.992377
sCCA1v8	Cross-tissue	sCCA1.ENSG00000117394.20.wgt.RDat	SLC2A1	protein coding	1	43391045	43424719	1p34.2	42925374	42959048	1p34.2	0.1581	rs490876	2.214	rs710222	0.148407	-6.84	-1.10099	431	1	top1	0.15	1.9e-12	1.10099	yes	0.271	0.811656
GTExv8	Testis	ENSG00000227533.5.wgt.RDat	SLC2A1-DT	lincRNA	1	43424965	43449029	1p34.2	42959294	42983358	1p34.2	0.3122	rs768665	-2.97	rs841839	0.0872	6.73	-0.15211	432	27	enet	0.14	2.2e-12	-0.02712	yes	0.978	0.996824
GTExv8	Testis	ENSG00000186973.10.wgt.RDat	CFAP144	protein coding	1	43610823	43622067	1p34.2	43145152	43156396	1p34.2	0.3288	rs768665	-2.97	rs589819	0.115	-6.33	0.80607	463	463	susie	0.14	4.7e-12	0.40348	no	0.687	0.958823
GTExv8	Testis	ENSG00000117395.12.wgt.RDat	EBNA1BP2	protein coding	1	43629845	43736607	1p34.2	43164174	43270936	1p34.2	0.1299	rs768665	-2.97	rs528664	0.0453	5.57	-0.61372	451	451	susie	0.047	4.9e-05	-0.63991	yes	0.522	0.915291
GTExv8	Testis	ENSG00000243710.7.wgt.RDat	CFAP57	protein coding	1	43638534	43720029	1p34.2	43172863	43254358	1p34.2	0.4151	rs768665	-2.97	rs603560	0.16	-8.05	-0.25827	463	40	enet	0.21	1e-18	0.18011	yes	0.857	0.983422
sCCA1v8	Cross-tissue	sCCA1.ENSG00000066056.13.wgt.RDat	TIE1	protein coding	1	43766663	43788779	1p34.2	43300992	43323108	1p34.2	0.2404	rs3791045	2.622	rs2275180	0.317953	10.21	-1.99677	459	8	lasso	0.34	1.6e-29	-1.70826	yes	0.0876	0.617848
GTExv8	Testis	ENSG00000117400.16.wgt.RDat	MPL	protein coding	1	43803519	43818443	1p34.2	43337848	43352772	1p34.2	0.1607	rs768665	-2.97	rs4141741	0.089	5.61	-1.10191	462	1	top1	0.089	2.9e-08	-1.10191	yes	0.271	0.811656
GTExv8	Testis	ENSG00000234694.1.wgt.RDat	CDC20-DT	antisense	1	43820354	43824329	1p34.2	43354683	43358658	1p34.2	0.0834	rs768665	-2.97	rs839993	0.0216	4.72	-0.94865	455	455	susie	0.035	0.00041	-1.00916	yes	0.313	0.84031
sCCA1v8	Cross-tissue	sCCA1.ENSG00000117399.13.wgt.RDat	CDC20	protein coding	1	43824625	43828874	1p34.2	43358954	43363203	1p34.2	0.1144	rs3791045	2.622	rs4141741	0.166942	7.5	-1.10191	454	1	top1	0.17	6.4e-14	-1.10191	yes	0.271	0.811656
sCCA1v8	Cross-tissue	sCCA1.ENSG00000066322.14.wgt.RDat	ELOVL1	protein coding	1	43829067	43833745	1p34.2	43363396	43368074	1p34.2	0.1593	rs3791045	2.622	rs2782652	0.124396	6.53	-1.11116	452	5	lasso	0.14	2e-11	-1.09717	yes	0.273	0.812559
GTExv8	Testis	ENSG00000159479.16.wgt.RDat	MED8	protein coding	1	43849587	43855479	1p34.2	43383916	43389808	1p34.2	0.2465	rs768665	-2.97	rs1760669	0.169	-7.82	-0.84879	456	456	susie	0.19	5.3e-17	0.70122	yes	0.483	0.903032
sCCA1v8	Cross-tissue	sCCA1.ENSG00000229431.1.wgt.RDat	MED8-AS1	antisense	1	43850783	43854826	1p34.2	43385112	43389155	1p34.2	0.1715	rs3791045	2.622	rs839752	0.215674	8.18	-0.93575	455	1	top1	0.22	6.1e-18	-0.93575	yes	0.349	0.857668
GTExv8	Testis	ENSG00000198198.15.wgt.RDat	SZT2	protein coding	1	43855552	43919918	1p34.2	43389881	43454247	1p34.2	0.1607	rs768665	-2.97	rs839768	0.064	5.14	-0.95338	456	456	susie	0.065	2.1e-06	-0.84873	yes	0.396	0.872895
TGCA	TGCT	TCGA-TGCT.TUMOR.HYI_81888.wgt.RDat	HYI	-	1	43916831	43919918	1p34.2	-	-	-	0.2377	rs2039528	1.526	rs1999674	0.15677	4.77	0.3043	35	1	top1	0.16	3.5e-06	0.3043	yes	0.761	0.973241
sCCA1v8	Cross-tissue	sCCA1.ENSG00000142949.16.wgt.RDat	PTPRF	protein coding	1	43990857	44089337	1p34.2	43525186	43623666	1p34.2	0.129	rs3791045	2.622	rs3828151	0.124321	-7.45	1.8963	442	7	lasso	0.2	2.5e-16	-2.04151	yes	0.0412	0.475782
sCCA1v8	Cross-tissue	sCCA1.ENSG00000066135.12.wgt.RDat	KDM4A	protein coding	1	44115828	44171186	1p34.1	43650157	43705515	1p34.2	0.1735	rs3791045	2.622	rs803675	0.15613	7	-1.23401	449	8	lasso	0.16	2.9e-13	-1.2449	yes	0.213	0.774172
sCCA1v8	Cross-tissue	sCCA1.ENSG00000236200.5.wgt.RDat	KDM4A-AS1	antisense	1	44165435	44173809	1p34.1	43699764	43708138	1p34.1	0.0961	rs3791045	2.622	rs3791051	0.058076	5.9	2.3683	419	11	enet	0.13	2.5e-11	1.39251	yes	0.164	0.725166
sCCA1v8	Cross-tissue	sCCA1.ENSG00000126091.19.wgt.RDat	ST3GAL3	protein coding	1	44171494	44396837	1p34.1	43705823	43931165	1p34.1	0.3046	rs3791045	2.622	rs12410155	0.126708	-7.28	-0.21547	420	24	enet	0.25	4.2e-21	1.1148	yes	0.265	0.809971
GTExv8	Testis	ENSG00000117407.16.wgt.RDat	ARTN	protein coding	1	44398991	44402913	1p34.1	43933319	43937241	1p34.1	0.1306	rs3791045	2.62	rs3011217	0.066	5.76	-1.47803	413	413	susie	0.082	1.1e-07	-1.26491	yes	0.206	0.768909
sCCA1v8	Cross-tissue	sCCA1.ENSG00000117408.10.wgt.RDat	IPO13	protein coding	1	44412610	44433694	1p34.1	43946938	43968022	1p34.1	0.1543	rs3791045	2.622	rs12045544	0.123505	6.29	-0.32299	408	1	top1	0.12	1.6e-10	-0.32299	yes	0.747	0.970884
sCCA1v8	Cross-tissue	sCCA1.ENSG00000132768.13.wgt.RDat	DPH2	protein coding	1	44435671	44439041	1p34.1	43969999	43973369	1p34.1	0.1621	rs3791045	2.622	rs7161	0.11211	-6.42	-1.17249	413	8	lasso	0.11	1e-09	1.16773	yes	0.243	0.797847
sCCA1v8	Cross-tissue	sCCA1.ENSG00000117410.13.wgt.RDat	ATP6V0B	protein coding	1	44440158	44443967	1p34.1	43974486	43978295	1p34.1	0.1302	rs3791045	2.622	rs16831389	0.078024	-5.49	0.09552	416	1	top1	0.078	4.3e-07	-0.09552	yes	0.924	0.99222
sCCA1v8	Cross-tissue	sCCA1.ENSG00000117411.16.wgt.RDat	B4GALT2	protein coding	1	44444614	44456842	1p34.1	43978942	43991170	1p34.1	0.1719	rs3791045	2.622	rs783304	0.008436	4.44	-0.69988	413	21	enet	0.06	9.6e-06	-0.30255	yes	0.762	0.973727
sCCA1v8	Cross-tissue	sCCA1.ENSG00000159214.12.wgt.RDat	CCDC24	protein coding	1	44457030	44462154	1p34.1	43991358	43996482	1p34.1	0.3492	rs3791045	2.622	rs12403036	0.393706	-10.97	-0.67386	418	5	lasso	0.4	2.6e-35	0.75017	yes	0.453	0.893282
sCCA1v8	Cross-tissue	sCCA1.ENSG00000196517.11.wgt.RDat	SLC6A9	protein coding	1	44457171	44497139	1p34.1	43991499	44031467	1p34.1	0.1538	rs3791045	2.622	rs17413167	0.065712	5.87	-0.93828	420	18	lasso	0.13	7e-11	-0.72318	yes	0.47	0.89875
GTExv8	Testis	ENSG00000230615.6.wgt.RDat	RP5-1198O20.4	lincRNA	1	44496114	44581585	1p34.1	44030442	44115913	1p34.1	0.5843	rs3791045	2.62	rs751442	0.206	-8.65	-0.37939	419	32	enet	0.25	3.8e-22	0.46457	yes	0.642	0.9483
GTExv8	Testis	ENSG00000178028.13.wgt.RDat	DMAP1	protein coding	1	44679126	44686353	1p34.1	44213454	44220681	1p34.1	0.1121	rs3791045	2.62	rs4660770	0.0264	4.48	0.91403	435	1	top1	0.026	0.002	0.91403	yes	0.361	0.861814
GTExv8	Testis	ENSG00000117419.14.wgt.RDat	ERI3	protein coding	1	44686741	44820932	1p34.1	44221069	44355260	1p34.1	0.1601	rs12749503	2.11	rs12419	0.128	-6.8	-0.65681	425	1	top1	0.13	2.1e-11	0.65681	yes	0.511	0.912895
GTExv8	Testis	ENSG00000187147.17.wgt.RDat	RNF220	protein coding	1	44870865	45117396	1p34.1	44405193	44651724	1p34.1	0.1261	rs12749503	2.11	rs995089	0.112	6.19	-0.87698	425	1	top1	0.11	4.1e-10	-0.87698	yes	0.38	0.866526
sCCA1v8	Cross-tissue	sCCA1.ENSG00000126106.13.wgt.RDat	TMEM53	protein coding	1	45100909	45140227	1p34.1	44635237	44674555	1p34.1	0.123	rs6666806	-2.528	rs11581172	0.059426	-5.42	-0.697	365	1	top1	0.059	9.9e-06	0.697	yes	0.486	0.903418
sCCA1v8	Cross-tissue	sCCA1.ENSG00000198520.10.wgt.RDat	ARMH1	protein coding	1	45140384	45191263	1p34.1	44674712	44725591	1p34.1	0.2669	rs6666806	-2.528	rs4660818	0.189186	-8.72	0.40619	365	11	lasso	0.24	3.2e-20	-0.38062	yes	0.703	0.962258
sCCA1v8	Cross-tissue	sCCA1.ENSG00000142945.12.wgt.RDat	KIF2C	protein coding	1	45205489	45233439	1p34.1	44739817	44767767	1p34.1	0.1315	rs6666806	-2.528	rs11211026	0.107214	6.28	0.69605	361	23	enet	0.11	1.6e-09	-0.15054	no	0.88	0.986886
GTExv8	Testis	ENSG00000225721.5.wgt.RDat	RP11-269F19.2	antisense	1	45224708	45241307	1p34.1	44759036	44775635	1p34.1	0.1251	rs6666806	-2.53	rs4342887	0.114	-6.41	0.96969	355	355	susie	0.12	1.2e-10	-0.78617	yes	0.432	0.886148
GTExv8	Testis	ENSG00000142937.11.wgt.RDat	RPS8	protein coding	1	45240922	45244451	1p34.1	44775250	44778779	1p34.1	0.1422	rs6666806	-2.53	rs11803622	0.076	-6.43	0.87055	355	355	susie	0.082	1.1e-07	-0.98045	yes	0.327	0.849008
sCCA1v8	Cross-tissue	sCCA1.ENSG00000142959.4.wgt.RDat	BEST4	protein coding	1	45249256	45253377	1p34.1	44783584	44787705	1p34.1	0.1532	rs6666806	-2.528	rs12057238	0.164811	-7.66	-1.38321	348	1	top1	0.16	9.5e-14	1.38321	yes	0.167	0.728831
sCCA2v8	Cross-tissue	sCCA2.ENSG00000173846.12.wgt.RDat	PLK3	protein coding	1	45265896	45271584	1p34.1	44800224	44805912	1p34.1	0.08	rs4233497	-2.673	rs1392035	0.0703	4.98	-1.35694	347	1	top1	0.07	1.6e-06	-1.35694	yes	0.175	0.736637
GTExv8	Testis	ENSG00000222009.8.wgt.RDat	BTBD19	protein coding	1	45274153	45279801	1p34.1	44808481	44814129	1p34.1	0.0743	rs4233497	-2.67	rs4073112	0.0289	-4.71	-1.369	342	1	top1	0.029	0.0013	1.369	yes	0.171	0.731143
sCCA1v8	Cross-tissue	sCCA1.ENSG00000117425.13.wgt.RDat	PTCH2	protein coding	1	45285515	45308735	1p34.1	44819843	44843063	1p34.1	0.1023	rs4233497	-2.673	rs6676749	0.055767	5.88	0.8658	322	26	enet	0.091	4.6e-08	0.19895	yes	0.842	0.98093
GTExv8	Testis	ENSG00000070785.16.wgt.RDat	EIF2B3	protein coding	1	45316193	45452394	1p34.1	44850521	44986722	1p34.1	0.1355	rs41343546	-3.16	rs1392035	0.0382	4.61	-1.35694	317	7	lasso	0.04	0.00019	-1.13555	yes	0.256	0.804519
GTExv8	Testis	ENSG00000232369.1.wgt.RDat	PPIAP35	processed pseudogene	1	45453905	45454376	1p34.1	44988233	44988704	1p34.1	0.1014	rs41343546	-3.16	rs11211073	0.0118	-3.87	2.01706	316	1	top1	0.012	0.029	-2.01706	yes	0.0437	0.481892
sCCA3v8	Cross-tissue	sCCA3.ENSG00000126107.14.wgt.RDat	HECTD3	protein coding	1	45468211	45477001	1p34.1	45002539	45011329	1p34.1	0.1793	rs41343546	-3.16	rs9429072	0.0024	3.92	-1.61228	316	41	enet	0.11	1.6e-09	-0.13842	yes	0.89	0.989805
GTExv8	Testis	ENSG00000126088.13.wgt.RDat	UROD	protein coding	1	45477818	45481247	1p34.1	45012146	45015575	1p34.1	0.3005	rs2065708	3.26	rs7541207	0.208	-8.41	-1.37769	321	321	susie	0.21	2.6e-18	1.36992	yes	0.171	0.731143
GTExv8	Testis	ENSG00000162415.6.wgt.RDat	ZSWIM5	protein coding	1	45482070	45771881	1p34.1	45016398	45306209	1p34.1	0.177	rs4660314	-4.55	rs34134455	0.109	-6.53	-1.87911	288	1	top1	0.11	7.1e-10	1.87911	yes	0.0602	0.542183
sCCA1v8	Cross-tissue	sCCA1.ENSG00000281912.1.wgt.RDat	LINC01144	lincRNA	1	45769581	45771291	1p34.1	45303909	45305619	1p34.1	0.0801	rs4660314	-4.551	rs518216	0.046872	5.08	-1.92539	288	11	enet	0.11	3.2e-09	-1.67297	yes	0.0943	0.632445
sCCA3v8	Cross-tissue	sCCA3.ENSG00000186603.5.wgt.RDat	HPDL	protein coding	1	45792576	45794205	1p34.1	45326904	45328533	1p34.1	0.0674	rs4660314	-4.551	rs2295996	0.0686	-4.99	-1.44165	287	1	top1	0.069	2.1e-06	1.44165	yes	0.149	0.712617
GTExv8	Testis	ENSG00000132781.17.wgt.RDat	MUTYH	protein coding	1	45794834	45804328	1p34.1	45329162	45338656	1p34.1	0.0377	rs4660314	-4.55	rs3014238	0.0112	3.72	1.01711	284	284	susie	0.018	0.0086	1.64353	yes	0.1	0.642185
sCCA1v8	Cross-tissue	sCCA1.ENSG00000132773.11.wgt.RDat	TOE1	protein coding	1	45805341	45809554	1p34.1	45339669	45343882	1p34.1	0.0767	rs4660314	-4.551	rs6657284	0.019635	-3.91	-1.55226	282	22	enet	0.036	0.00053	2.33141	yes	0.0197	0.360257
GTExv8	Testis	ENSG00000070759.16.wgt.RDat	TESK2	protein coding	1	45809647	45956838	1p34.1	45343975	45491166	1p34.1	0.2672	rs4660314	-4.55	rs2275276	0.21	-8.35	1.10076	282	19	enet	0.23	1.5e-20	-1.33802	yes	0.181	0.744178
GTExv8	Testis	ENSG00000280670.2.wgt.RDat	CCDC163	protein coding	1	45959537	45965724	1p34.1	45493865	45500052	1p34.1	0.7401	rs4660314	-4.55	rs4660306	0.675	14.76	0.67088	282	282	susie	0.69	1.3e-82	0.3744	yes	0.708	0.963244
GTExv8	Testis	ENSG00000132763.14.wgt.RDat	MMACHC	protein coding	1	45965751	45979054	1p34.1	45500079	45513382	1p34.1	0.0844	rs4660314	-4.55	rs882803	0.0799	-5.51	0.55047	282	282	susie	0.083	9e-08	-0.70958	yes	0.478	0.902787
GTExv8	Testis	ENSG00000117450.13.wgt.RDat	PRDX1	protein coding	1	45980178	45988719	1p34.1	45514506	45523047	1p34.1	0.2162	rs4660314	-4.55	rs12049503	0.0494	5.17	-1.94938	283	27	enet	0.12	1.3e-10	-0.98397	yes	0.325	0.846924
sCCA1v8	Cross-tissue	sCCA1.ENSG00000117448.13.wgt.RDat	AKR1A1	protein coding	1	46016214	46035721	1p34.1	45550542	45570049	1p34.1	0.1039	rs4660314	-4.551	rs12139364	0.07865	5.32	-1.55101	286	15	enet	0.086	1.1e-07	-1.9901	yes	0.0466	0.49486
sCCA3v8	Cross-tissue	sCCA3.ENSG00000132780.16.wgt.RDat	NASP	protein coding	1	46049517	46084576	1p34.1	45583845	45618904	1p34.1	0.0548	rs4660314	-4.551	rs1250	0.0454	-5.11	-4.51755	288	19	enet	0.06	9.7e-06	3.13631	yes	0.00171	0.0964859
sCCA1v8	Cross-tissue	sCCA1.ENSG00000159588.14.wgt.RDat	CCDC17	protein coding	1	46085715	46089729	1p34.1	45620043	45624057	1p34.1	0.1483	rs4660314	-4.551	rs4660883	0.222363	8.55	-4.43797	286	1	top1	0.22	1.6e-18	-4.43797	yes	9.08e-06	0.00162008
sCCA1v8	Cross-tissue	sCCA1.ENSG00000159592.10.wgt.RDat	GPBP1L1	protein coding	1	46092975	46152818	1p34.1	45627303	45687146	1p34.1	0.0456	rs4660314	-4.551	rs11211173	0.079287	5.11	-4.27388	285	1	top1	0.079	3.4e-07	-4.27388	yes	1.92e-05	0.00319171
GTExv8	Testis	ENSG00000234329.1.wgt.RDat	RPL7AP16	processed pseudogene	1	46116710	46117498	1p34.1	45651038	45651826	1p34.1	0.057	rs4660314	-4.55	rs6672115	0.0802	5.47	-3.91697	287	1	top1	0.08	1.4e-07	-3.91697	yes	8.97e-05	0.0104733
sCCA1v8	Cross-tissue	sCCA1.ENSG00000159596.6.wgt.RDat	TMEM69	protein coding	1	46152885	46159995	1p34.1	45687213	45694323	1p34.1	0.2228	rs4660314	-4.551	rs11579176	0.16423	7.68	3.54811	285	10	lasso	0.2	1.7e-16	2.60941	yes	0.00907	0.250882
GTExv8	Testis	ENSG00000197429.10.wgt.RDat	IPP	protein coding	1	46160115	46216322	1p34.1	45694443	45750650	1p34.1	0.0334	rs4660314	-4.55	rs4660883	0.0293	3.98	-4.43797	296	1	top1	0.029	0.0012	-4.43797	yes	9.08e-06	0.00162008
sCCA1v8	Cross-tissue	sCCA1.ENSG00000230896.1.wgt.RDat	RP11-767N6.7	sense intronic	1	46160355	46162730	1p34.1	45694683	45697058	1p34.1	0.1068	rs4660314	-4.551	rs11211173	0.088218	6.86	-4.27388	293	7	lasso	0.12	1.6e-10	-3.88413	yes	0.000103	0.0114602
sCCA3v8	Cross-tissue	sCCA3.ENSG00000086015.20.wgt.RDat	MAST2	protein coding	1	46252658	46501796	1p34.1	45786986	46036124	1p34.1	0.3238	rs4660314	-4.551	rs11589562	0.499	12.44	0.83361	304	1	top1	0.5	1.3e-47	0.83361	yes	0.404	0.877519
GTExv8	Testis	ENSG00000117461.14.wgt.RDat	PIK3R3	protein coding	1	46505811	46598708	1p34.1	46040139	46133036	1p34.1	0.0955	rs4660314	-4.55	rs4298677	0.121	-6.58	-4.00687	329	1	top1	0.12	7.7e-11	4.00686	yes	6.15e-05	0.00796083
sCCA3v8	Cross-tissue	sCCA3.ENSG00000117472.9.wgt.RDat	TSPAN1	protein coding	1	46640744	46651630	1p34.1	46175072	46185958	1p34.1	0.2628	rs4660314	-4.551	rs10890384	0.144	-6.76	-0.28858	331	1	top1	0.14	4.1e-12	0.28858	yes	0.773	0.97412
sCCA1v8	Cross-tissue	sCCA1.ENSG00000085998.13.wgt.RDat	POMGNT1	protein coding	1	46654353	46664115	1p34.1	46188681	46198443	1p34.1	0.2912	rs4660314	-4.551	rs28364741	0.087289	6.2	-0.2781	343	5	lasso	0.19	1.7e-15	-0.18751	yes	0.851	0.982656
GTExv8	Testis	ENSG00000085999.11.wgt.RDat	RAD54L	protein coding	1	46713359	46740389	1p34.1	46247687	46274717	1p34.1	0.1954	rs4660314	-4.55	rs12142240	0.0605	-5.53	0.49373	354	24	enet	0.066	1.8e-06	0.41446	no	0.679	0.957269
sCCA1v8	Cross-tissue	sCCA1.ENSG00000132128.16.wgt.RDat	LRRC41	protein coding	1	46726867	46769280	1p34.1	46261195	46303608	1p34.1	0.0871	rs946527	-4.109	rs1971518	0.051692	4.51	1.05746	350	1	top1	0.052	3.6e-05	1.05746	yes	0.29	0.823434
GTExv8	Testis	ENSG00000173660.11.wgt.RDat	UQCRH	protein coding	1	46769302	46782448	1p34.1	46303630	46316776	1p33	0.1234	rs946527	-4.11	rs17102101	0.104	-5.95	-0.02645	355	1	top1	0.1	1.8e-09	0.02645	yes	0.979	0.99692
GTExv8	Testis	ENSG00000117481.10.wgt.RDat	NSUN4	protein coding	1	46805848	46830824	1p33	46340176	46365152	1p33	0.3499	rs946527	-4.11	rs17357621	0.382	11.31	0.34792	376	25	enet	0.4	3.5e-37	0.18873	yes	0.85	0.982656
GTExv8	Testis	ENSG00000117480.15.wgt.RDat	FAAH	protein coding	1	46859936	46879520	1p33	46394264	46413848	1p33	0.2799	rs946527	-4.11	rs10252	0.17	7.56	0.10573	360	360	susie	0.17	5.6e-15	0.08645	yes	0.931	0.99222
GTExv8	Testis	ENSG00000232022.7.wgt.RDat	FAAHP1	transcribed unprocessed pseudogene	1	46897800	46948165	1p33	46432128	46482493	1p33	0.4133	rs946527	-4.11	rs2145408	0.202	8.27	0.60843	359	359	susie	0.27	8.5e-24	0.88482	yes	0.376	0.865591
GTExv8	Testis	ENSG00000224863.2.wgt.RDat	LINC01398	processed transcript	1	46912344	46916953	1p33	46446672	46451281	1p33	0.1359	rs946527	-4.11	rs942256	0.0786	6.16	0.69238	361	13	enet	0.095	1.1e-08	0.75355	yes	0.451	0.893282
GTExv8	Testis	ENSG00000269956.1.wgt.RDat	MKNK1-AS1	antisense	1	47004367	47035927	1p33	46538695	46570255	1p33	0.1291	rs785484	-3.98	rs10890404	0.0849	5.64	0.03422	355	1	top1	0.085	6e-08	0.03422	yes	0.973	0.996728
sCCA1v8	Cross-tissue	sCCA1.ENSG00000079277.19.wgt.RDat	MKNK1	protein coding	1	47023079	47069966	1p33	46557407	46604294	1p33	0.3998	rs785484	-3.98	rs3766236	0.415827	11.51	-0.46672	351	6	lasso	0.43	5.3e-39	-0.07763	yes	0.938	0.99348
GTExv8	Testis	ENSG00000142961.14.wgt.RDat	MOB3C	protein coding	1	47073386	47082563	1p33	46607714	46616891	1p33	0.2952	rs1707303	-3.85	rs6669274	0.217	-8.54	1.05812	367	1	top1	0.22	5.6e-19	-1.05812	yes	0.29	0.823434
sCCA1v8	Cross-tissue	sCCA1.ENSG00000123472.12.wgt.RDat	ATPAF1	protein coding	1	47098408	47139539	1p33	46632736	46673867	1p33	0.0831	rs324425	2.341	rs647999	0.070521	5.08	1.74583	367	1	top1	0.071	1.5e-06	1.74583	yes	0.0808	0.606383
GTExv8	Testis	ENSG00000159658.10.wgt.RDat	EFCAB14	protein coding	1	47140830	47184736	1p33	46675158	46719064	1p33	0.1362	rs7543627	2.45	rs6671124	0.0897	6.05	1.76312	381	381	susie	0.093	1.5e-08	1.75071	yes	0.08	0.605426
GTExv8	Testis	ENSG00000142973.13.wgt.RDat	CYP4B1	protein coding	1	47223509	47285085	1p33	46757837	46819413	1p33	0.0839	rs7543627	2.45	rs6701665	0.0221	-4.58	-1.33646	387	25	enet	0.055	1.3e-05	0.86044	yes	0.39	0.870991
GTExv8	Testis	ENSG00000186377.7.wgt.RDat	CYP4X1	protein coding	1	47489239	47516423	1p33	47023567	47050751	1p33	0.1785	rs7543627	2.45	rs10890445	0.139	-7.72	1.1584	391	16	enet	0.16	6.3e-14	-0.74944	yes	0.454	0.893282
GTExv8	Testis	ENSG00000186160.4.wgt.RDat	CYP4Z1	protein coding	1	47533159	47583991	1p33	47067487	47118319	1p33	0.1543	rs7543627	2.45	rs10890445	0.135	-7.32	1.1584	405	23	enet	0.14	1.2e-12	-0.5791	yes	0.563	0.926328
GTExv8	Testis	ENSG00000225506.2.wgt.RDat	CYP4A22-AS1	lincRNA	1	47562324	47644921	1p33	47096652	47179249	1p33	0.0568	rs7543627	2.45	rs2742079	0.0418	4.62	0.31442	417	1	top1	0.042	0.00013	0.31442	yes	0.753	0.971985
GTExv8	Testis	ENSG00000162365.11.wgt.RDat	CYP4A22	protein coding	1	47603106	47615413	1p33	47137434	47149741	1p33	0.112	rs7543627	2.45	rs10789501	0.0399	-5.16	-0.13957	418	21	enet	0.04	0.00016	-0.54356	no	0.587	0.934228
sCCA1v8	Cross-tissue	sCCA1.ENSG00000162366.7.wgt.RDat	PDZK1IP1	protein coding	1	47649264	47656716	1p33	47183592	47191044	1p33	0.4718	rs7543627	2.448	rs2248907	0.435259	11.58	-0.49982	416	1	top1	0.44	1.1e-39	-0.49982	yes	0.617	0.941497
GTExv8	Testis	ENSG00000226252.1.wgt.RDat	RP1-18D14.7	antisense	1	47691561	47696422	1p33	47225889	47230750	1p33	0.0787	rs7543627	2.45	rs741959	0.0503	-4.95	0.11493	405	405	susie	0.059	6.3e-06	-0.20138	yes	0.84	0.980908
sCCA1v8	Cross-tissue	sCCA1.ENSG00000123473.15.wgt.RDat	STIL	protein coding	1	47715810	47779819	1p33	47250138	47314147	1p33	0.2341	rs6657202	-2.755	rs11587014	0.246742	-8.85	0.60693	426	1	top1	0.25	1.3e-20	-0.60693	yes	0.544	0.921005
GTExv8	Testis	ENSG00000162368.13.wgt.RDat	CMPK1	protein coding	1	47799468	47844511	1p33	47333796	47378839	1p33	0.1056	rs6657202	-2.76	rs12138072	0.069	4.96	0.70341	425	1	top1	0.069	1.1e-06	0.70341	yes	0.482	0.902867
GTExv8	Testis	ENSG00000225762.1.wgt.RDat	LINC01389	antisense	1	47846599	47874149	1p33	47380927	47408477	1p33	0.1759	rs6657202	-2.76	rs12749507	0.0979	-6.11	0.89816	449	449	susie	0.099	4.5e-09	-0.62926	yes	0.529	0.91669
sCCA3v8	Cross-tissue	sCCA3.ENSG00000237424.1.wgt.RDat	FOXD2-AS1	antisense	1	47897804	47900313	1p33	47432132	47434641	1p33	0.1176	rs6657202	-2.755	rs4926956	0.0227	4.61	1.49544	455	6	lasso	0.039	0.00029	1.55855	yes	0.119	0.669354
GTExv8	Testis	ENSG00000225028.1.wgt.RDat	RP11-330M19.1	lincRNA	1	48283737	48285909	1p33	47818065	47820237	1p33	0.3259	rs6657202	-2.76	rs11211610	0.193	7.95	1.31443	481	1	top1	0.19	7.7e-17	1.31443	yes	0.189	0.752089
GTExv8	Testis	ENSG00000226133.6.wgt.RDat	LINC02794	lincRNA	1	48516330	48557408	1p33	48050658	48091736	1p33	0.2367	rs6657202	-2.76	rs6679531	0.0449	-5.73	0.2042	465	465	susie	0.098	5.9e-09	-0.50553	yes	0.613	0.940174
GTExv8	Testis	ENSG00000279096.2.wgt.RDat	RP5-1024N4.6	TEC	1	48567739	48570408	1p33	48102067	48104736	1p33	0.2932	rs6657202	-2.76	rs17468972	0.2	8.11	-0.08558	473	1	top1	0.2	2e-17	-0.08558	yes	0.932	0.99222
GTExv8	Testis	ENSG00000223720.2.wgt.RDat	RP5-1024N4.2	lincRNA	1	48638643	48672529	1p33	48172971	48206857	1p33	0.0879	rs6657202	-2.76	rs2270973	0.0227	4.15	-0.01993	487	1	top1	0.023	0.0039	-0.01993	yes	0.984	0.997294
GTExv8	Testis	ENSG00000117834.12.wgt.RDat	SLC5A9	protein coding	1	48688356	48714316	1p33	48222684	48248644	1p33	0.2432	rs6657202	-2.76	rs670847	0.0672	-5.2	0.78799	484	484	susie	0.071	7e-07	-0.64098	yes	0.522	0.915291
GTExv8	Testis	ENSG00000272491.1.wgt.RDat	RP5-1024N4.4	antisense	1	48693559	48695233	1p33	48227887	48229561	1p33	0.2978	rs6657202	-2.76	rs670847	0.125	-7.35	0.78799	483	483	susie	0.14	1.7e-12	-0.52172	yes	0.602	0.937681
sCCA1v8	Cross-tissue	sCCA1.ENSG00000162373.12.wgt.RDat	BEND5	protein coding	1	49193194	49242641	1p33	48727522	48776969	1p33	0.1737	rs12739065	3.706	rs11578117	0.145837	7.81	3.57871	385	6	lasso	0.2	1.3e-16	3.46905	yes	0.000522	0.0434379
GTExv8	Testis	ENSG00000237337.1.wgt.RDat	ELAVL4-AS1	antisense	1	50639977	50641540	1p33	50174305	50175868	1p33	0.1469	rs10888690	4.28	rs1948809	0.124	6.6	2.79196	224	1	top1	0.12	4.7e-11	2.79196	yes	0.00524	0.190419
GTExv8	Testis	ENSG00000234080.3.wgt.RDat	RP11-183G22.1	processed pseudogene	1	50791802	50792679	1p32.3	50326130	50327007	1p32.3	0.3024	rs7515597	4.73	rs6689749	0.312	10.1	2.66521	235	1	top1	0.31	4.6e-28	2.66521	yes	0.00769	0.228977
GTExv8	Testis	ENSG00000142700.11.wgt.RDat	DMRTA2	protein coding	1	50883221	50889172	1p32.3	50417549	50423500	1p32.3	0.207	rs7515597	4.73	rs3789575	0.0374	5.03	0.53146	234	4	lasso	0.09	2.4e-08	2.05802	yes	0.0396	0.470755
sCCA1v8	Cross-tissue	sCCA1.ENSG00000185104.19.wgt.RDat	FAF1	protein coding	1	50902699	51425935	1p32.3	50437027	50960263	1p32.3	0.1639	rs7515597	4.734	rs7522611	0.039734	5.23	4.27774	200	7	lasso	0.092	4.2e-08	3.12742	yes	0.00176	0.0984655
sCCA1v8	Cross-tissue	sCCA1.ENSG00000123080.10.wgt.RDat	CDKN2C	protein coding	1	51426416	51440305	1p32.3	50960744	50974633	1p32.3	0.0786	rs7515597	4.734	rs3789577	0.064255	5.55	1.77656	200	1	top1	0.064	4.4e-06	1.77656	yes	0.0756	0.591802
sCCA1v8	Cross-tissue	sCCA1.ENSG00000123091.4.wgt.RDat	RNF11	protein coding	1	51701942	51739127	1p32.3	51236270	51273455	1p32.3	0.1515	rs28787109	4.676	rs12074459	0.037177	-4.93	0.5445	191	11	lasso	0.084	1.6e-07	-0.09518	yes	0.924	0.99222
sCCA1v8	Cross-tissue	sCCA1.ENSG00000085831.15.wgt.RDat	TTC39A	protein coding	1	51752929	51810788	1p32.3	51287257	51345116	1p32.3	0.3341	rs2487824	4.267	rs11577254	0.174485	7.4	0.193	188	5	lasso	0.18	7.4e-15	0.12935	yes	0.897	0.990526
sCCA1v8	Cross-tissue	sCCA1.ENSG00000085832.16.wgt.RDat	EPS15	protein coding	1	51819934	51985000	1p32.3	51354262	51519328	1p32.3	0.8447	rs474668	-3.645	rs2185592	0.641239	-13.93	1.4252	206	1	top1	0.64	1.2e-69	-1.4252	yes	0.154	0.718824
GTExv8	Testis	ENSG00000227070.1.wgt.RDat	EPS15-AS1	antisense	1	51983980	52027301	1p32.3	51518308	51561629	1p32.3	0.075	rs474668	-3.64	rs2809944	-0.00077	-3.48	0.33848	208	208	susie	0.031	0.00085	0.32681	no	0.744	0.97036
GTExv8	Testis	ENSG00000117859.18.wgt.RDat	OSBPL9	protein coding	1	52042850	52254141	1p32.3	51577178	51788469	1p32.3	0.0802	rs474668	-3.64	rs2783192	-0.00194	-3.12	-1.61091	209	209	susie	0.014	0.018	1.54976	yes	0.121	0.672392
GTExv8	Testis	ENSG00000078618.21.wgt.RDat	NRDC	protein coding	1	52254862	52344609	1p32.3	51789190	51878937	1p32.3	0.205	rs6702080	-3.43	rs11205896	0.196	-8.12	-0.51937	187	16	enet	0.2	4.4e-17	0.16462	yes	0.869	0.985036
GTExv8	Testis	ENSG00000266993.3.wgt.RDat	RP4-657D16.3	antisense	1	52259605	52264826	1p32.3	51793933	51799154	1p32.3	0.0821	rs6702080	-3.43	rs6588416	0.0168	-3.99	-0.20829	193	193	susie	0.029	0.0012	-0.05547	no	0.956	0.995435
sCCA2v8	Cross-tissue	sCCA2.ENSG00000117862.11.wgt.RDat	TXNDC12	protein coding	1	52485802	52521796	1p32.3	52020130	52056124	1p32.3	0.2041	rs1502689	-3.451	rs6686632	0.0589	-5	-0.05923	200	24	enet	0.083	1.9e-07	-0.036031	no	0.971	0.996728
sCCA3v8	Cross-tissue	sCCA3.ENSG00000198841.3.wgt.RDat	KTI12	protein coding	1	52497774	52499062	1p32.3	52032102	52033390	1p32.3	0.0853	rs1502689	-3.451	rs2783192	0.0467	-4.02	-1.61091	203	23	enet	0.078	4e-07	2.33811	yes	0.0194	0.358411
sCCA1v8	Cross-tissue	sCCA1.ENSG00000134717.17.wgt.RDat	BTF3L4	protein coding	1	52521843	52556388	1p32.3	52056171	52090716	1p32.3	0.0757	rs1502689	-3.451	rs2491868	0.051104	4.51	-0.46114	200	5	lasso	0.056	1.7e-05	-1.20908	yes	0.227	0.786679
sCCA1v8	Cross-tissue	sCCA1.ENSG00000157077.14.wgt.RDat	ZFYVE9	protein coding	1	52607765	52812358	1p32.3	52142093	52346686	1p32.3	0.0839	rs1502689	-3.451	rs1167169	0.081228	-5.08	-1.70347	220	1	top1	0.081	2.5e-07	1.70347	yes	0.0885	0.61895
sCCA1v8	Cross-tissue	sCCA1.ENSG00000154222.14.wgt.RDat	CC2D1B	protein coding	1	52811394	52831865	1p32.3	52345722	52366193	1p32.3	0.4632	rs1502689	-3.451	rs10493164	0.351503	-10.91	-2.59359	253	44	enet	0.52	4.6e-51	0.96076	yes	0.337	0.853271
GTExv8	Testis	ENSG00000085840.12.wgt.RDat	ORC1	protein coding	1	52838500	52870131	1p32.3	52372828	52404459	1p32.3	0.1546	rs6702080	-3.43	rs17107217	0.048	5.5	-2.47056	233	233	susie	0.052	2.3e-05	-2.51145	yes	0.012	0.284907
sCCA1v8	Cross-tissue	sCCA1.ENSG00000134748.12.wgt.RDat	PRPF38A	protein coding	1	52870235	52886511	1p32.3	52404563	52420839	1p32.3	0.1825	rs1502689	-3.451	rs17107217	0.27491	-9.91	-2.47056	253	6	lasso	0.29	3.3e-24	2.49007	yes	0.0128	0.297191
GTExv8	Testis	ENSG00000134744.13.wgt.RDat	TUT4	protein coding	1	52873953	53019159	1p32.3	52408281	52553487	1p32.3	0.5643	rs6702080	-3.43	rs17364517	0.359	10.99	-2.58524	236	18	enet	0.39	6.7e-37	-2.40708	yes	0.0161	0.334235
GTExv8	Testis	ENSG00000236290.1.wgt.RDat	EEF1GP7	processed pseudogene	1	53038785	53039488	1p32.3	52573113	52573816	1p32.3	0.1303	rs6702080	-3.43	rs6686035	0.0313	4.74	-0.20164	250	4	lasso	0.084	7.2e-08	1.95526	no	0.0506	0.511292
GTExv8	Testis	ENSG00000116157.5.wgt.RDat	GPX7	protein coding	1	53068043	53074723	1p32.3	52602371	52609051	1p32.3	0.2454	rs6702080	-3.43	rs6588431	0.173	7.72	-2.65013	274	1	top1	0.17	4.4e-15	-2.65013	yes	0.00805	0.236895
GTExv8	Testis	ENSG00000162377.5.wgt.RDat	COA7	protein coding	1	53150122	53164038	1p32.3	52684450	52698366	1p32.3	0.1521	rs6702080	-3.43	rs453501	0.102	-6.21	-0.4193	335	1	top1	0.1	2.8e-09	0.4193	yes	0.675	0.956504
GTExv8	Testis	ENSG00000162378.12.wgt.RDat	ZYG11B	protein coding	1	53192138	53293014	1p32.3	52726466	52827342	1p32.3	0.1246	rs6702080	-3.43	rs480299	0.075	6.09	0.07401	349	349	susie	0.1	3.6e-09	-0.07765	no	0.938	0.99348
sCCA1v8	Cross-tissue	sCCA1.ENSG00000228929.1.wgt.RDat	RPS13P2	processed pseudogene	1	53237865	53238320	1p32.3	52772193	52772648	1p32.3	0.1012	rs2820331	-3.198	rs11584649	0.083427	-5.74	1.40038	371	1	top1	0.083	1.7e-07	-1.40038	yes	0.161	0.723977
GTExv8	Testis	ENSG00000203995.9.wgt.RDat	ZYG11A	protein coding	1	53308182	53360670	1p32.3	52842510	52894998	1p32.3	0.1468	rs11206144	-2.8	rs536621	0.17	-7.59	0.01341	391	1	top1	0.17	7.8e-15	-0.01341	yes	0.989	0.997919
GTExv8	Testis	ENSG00000121310.16.wgt.RDat	ECHDC2	protein coding	1	53361581	53392884	1p32.3	52895909	52927212	1p32.3	0.1523	rs4926992	-3.56	rs514881	0.0269	4.39	0.02958	431	1	top1	0.027	0.0018	0.02958	yes	0.976	0.996728
TGCA	TGCT	TCGA-TGCT.TUMOR.SCP2_6342.wgt.RDat	SCP2	protein coding	1	53392948	53517282	1p32.3	52927228	53051703	1p32.3	0.1444	rs4926941	2.852	rs512723	0.01179	-3.31	1.475	92	13	enet	0.085	0.00063	-2.0829	yes	0.0373	0.457699
GTExv8	Testis	ENSG00000174348.13.wgt.RDat	PODN	protein coding	1	53527723	53550806	1p32.3	53062051	53085134	1p32.3	0.1272	rs4926992	-3.56	rs3820201	0.0734	-5.12	0.43096	472	1	top1	0.073	4.8e-07	-0.43096	yes	0.667	0.955492
GTExv8	Testis	ENSG00000162383.11.wgt.RDat	SLC1A7	protein coding	1	53552850	53608304	1p32.3	53087178	53142632	1p32.3	0.4234	rs4926992	-3.56	rs2306459	0.113	6.67	2.04061	475	23	enet	0.16	6.4e-14	2.16291	yes	0.0305	0.427194
TGCA	TGCT	TCGA-TGCT.TUMOR.CPT2_1376.wgt.RDat	CPT2	protein coding	1	53662101	53679867	1p32.3	53196428	53214098	1p32.3	0.1016	rs3766757	2.34	rs17785382	0.04956	-3.87	-0.7514	53	1	top1	0.05	0.0076	0.7514	yes	0.452	0.893282
TGCA	TGCT	TCGA-TGCT.TUMOR.C1orf123_54987.wgt.RDat	CZIB	protein coding	1	53679774	53686289	1p32.3	53214197	53220617	1p32.3	0.0823	rs3766757	2.34	rs17785382	0.05763	-3.43	-0.7514	43	1	top1	0.058	0.0043	0.7514	yes	0.452	0.893282
GTExv8	Testis	ENSG00000259818.1.wgt.RDat	CZIB-DT	antisense	1	53686334	53689925	1p32.3	53220662	53224253	1p32.3	0.1344	rs4926992	-3.56	rs3102047	0.0239	5.2	0.21521	476	476	susie	0.038	0.00025	0.41519	yes	0.678	0.957213
sCCA3v8	Cross-tissue	sCCA3.ENSG00000162385.10.wgt.RDat	MAGOH	protein coding	1	53692563	53704281	1p32.3	53226891	53238609	1p32.3	0.1467	rs4926992	-3.561	rs17107710	0.0407	4.48	2.3424	498	6	lasso	0.054	2.4e-05	1.86615	yes	0.062	0.549155
sCCA1v8	Cross-tissue	sCCA1.ENSG00000157193.15.wgt.RDat	LRP8	protein coding	1	53708035	53793742	1p32.3	53242363	53328070	1p32.3	0.4501	rs4926992	-3.561	rs1288487	0.40713	11.21	-0.52512	492	1	top1	0.41	1.7e-36	-0.52512	yes	0.6	0.937515
GTExv8	Testis	ENSG00000228838.1.wgt.RDat	RP4-784A16.2	antisense	1	53753695	53755378	1p32.3	53288023	53289706	1p32.3	0.3556	rs4926992	-3.56	rs11206139	0.152	-7.98	0.27763	476	13	enet	0.2	4.4e-17	0.13876	no	0.89	0.989805
GTExv8	Testis	ENSG00000232762.1.wgt.RDat	RP4-784A16.4	antisense	1	53770207	53773134	1p32.3	53304535	53307462	1p32.3	0.2086	rs4926992	-3.56	rs2297824	0.0239	4.5	-0.00978	477	27	enet	0.057	9.2e-06	-0.98743	yes	0.323	0.845883
GTExv8	Testis	ENSG00000236253.7.wgt.RDat	SLC25A3P1	transcribed processed pseudogene	1	53878820	53905693	1p32.3	53413148	53440020	1p32.3	0.4001	rs4926992	-3.56	rs1776421	0.177	7.72	0.63765	514	514	susie	0.27	5.4e-24	1.61718	yes	0.106	0.649545
GTExv8	Testis	ENSG00000143006.7.wgt.RDat	DMRTB1	protein coding	1	53925071	53933161	1p32.3	53459398	53467488	1p32.3	0.1801	rs4926992	-3.56	rs943521	0.0584	5.28	-0.97653	516	516	susie	0.059	6.4e-06	-0.94181	yes	0.346	0.856793
GTExv8	Testis	ENSG00000174332.5.wgt.RDat	GLIS1	protein coding	1	53971909	54203779	1p32.3	53506236	53738106	1p32.3	0.097	rs4926992	-3.56	rs797896	0.0341	4.82	-1.74983	495	4	lasso	0.049	3.7e-05	-2.5599	yes	0.0105	0.268326
sCCA1v8	Cross-tissue	sCCA1.ENSG00000058804.11.wgt.RDat	NDC1	protein coding	1	54231132	54304533	1p32.3	53765459	53838860	1p32.3	0.1939	rs4926992	-3.561	rs11206226	0.102852	6.95	-0.57129	516	7	lasso	0.12	1.4e-10	-0.65153	yes	0.515	0.913122
GTExv8	Testis	ENSG00000058799.14.wgt.RDat	YIPF1	protein coding	1	54317391	54355507	1p32.3	53851718	53889834	1p32.3	0.4659	rs4926992	-3.56	rs2294510	0.166	8.22	-0.5493	495	13	lasso	0.24	4.8e-21	-0.15201	yes	0.879	0.986658
GTExv8	Testis	ENSG00000211452.10.wgt.RDat	DIO1	protein coding	1	54356911	54376759	1p32.3	53891238	53911086	1p32.3	0.3607	rs4926992	-3.56	rs11206237	0.045	-4.8	1.50743	494	39	enet	0.066	1.9e-06	-1.54234	yes	0.123	0.67461
GTExv8	Testis	ENSG00000081870.11.wgt.RDat	IFT25	protein coding	1	54382246	54411602	1p32.3	53916573	53945929	1p32.3	0.0811	rs1298638	-2.53	rs2294515	0.0471	5.05	0.18312	489	489	susie	0.059	6.2e-06	0.17809	yes	0.859	0.984178
GTExv8	Testis	ENSG00000116212.14.wgt.RDat	LRRC42	protein coding	1	54411749	54433841	1p32.3	53946076	53968168	1p32.3	0.1725	rs1298638	-2.53	rs11206259	0.113	6.6	0.08671	489	489	susie	0.11	3.3e-10	0.06292	yes	0.95	0.995435
GTExv8	Testis	ENSG00000203985.10.wgt.RDat	LDLRAD1	protein coding	1	54472971	54483859	1p32.3	54007298	54018186	1p32.3	0.3501	rs12746454	-2.51	rs12047169	0.215	8.87	0.7277	478	7	lasso	0.22	2e-19	1.01945	yes	0.308	0.836525
GTExv8	Testis	ENSG00000116209.11.wgt.RDat	TMEM59	protein coding	1	54492353	54519177	1p32.3	54026680	54053504	1p32.3	0.1727	rs12746454	-2.51	rs41538044	0.0504	-5.43	0.39235	472	472	susie	0.081	1.3e-07	-0.20227	yes	0.84	0.980908
GTExv8	Testis	ENSG00000280378.1.wgt.RDat	RP4-758J24.6	TEC	1	54498798	54500553	1p32.3	54033125	54034880	1p32.3	0.2101	rs12746454	-2.51	rs41538044	0.0786	-5.81	0.39235	477	477	susie	0.087	4.4e-08	-0.32103	yes	0.748	0.971483
GTExv8	Testis	ENSG00000116205.12.wgt.RDat	TCEANC2	protein coding	1	54519259	54578192	1p32.3	54053586	54112519	1p32.3	0.167	rs12746454	-2.51	rs7524477	0.084	5.49	0.0178	472	1	top1	0.084	7.1e-08	0.0178	yes	0.986	0.99773
GTExv8	Testis	ENSG00000215883.10.wgt.RDat	CYB5RL	protein coding	1	54635323	54665709	1p32.3	54169650	54200036	1p32.3	0.1493	rs11583256	-3.38	rs946447	0.0538	-5.37	-0.9715	491	25	enet	0.1	2e-09	-0.1098	no	0.913	0.991876
GTExv8	Testis	ENSG00000116221.15.wgt.RDat	MRPL37	protein coding	1	54649713	54691104	1p32.3	54184040	54225431	1p32.3	0.5841	rs11583256	-3.38	rs2282332	0.341	10.56	0.31232	495	495	susie	0.34	4.1e-31	0.29423	yes	0.769	0.973727
sCCA1v8	Cross-tissue	sCCA1.ENSG00000157216.15.wgt.RDat	SSBP3	protein coding	1	54691137	54879152	1p32.3	54225464	54413479	1p32.3	0.2346	rs11583256	-3.377	rs590041	0.250671	8.95	-0.45891	518	10	enet	0.25	3.5e-21	-0.52695	yes	0.598	0.936014
GTExv8	Testis	ENSG00000198711.5.wgt.RDat	SSBP3-AS1	antisense	1	54702112	54704661	1p32.3	54236439	54238988	1p32.3	0.3457	rs11583256	-3.38	rs3766453	0.111	6.95	-0.06773	486	9	lasso	0.16	2e-14	0.04333	no	0.965	0.996373
GTExv8	Testis	ENSG00000235741.1.wgt.RDat	LINC02784	lincRNA	1	54982084	54982932	1p32.3	54516411	54517259	1p32.3	0.326	rs11583256	-3.38	rs10888855	0.228	8.68	-0.3732	556	556	susie	0.23	4.6e-20	-0.48028	yes	0.631	0.944893
TGCA	TGCT	TCGA-TGCT.TUMOR.ACOT11_26027.wgt.RDat	ACOT11	protein coding	1	55007930	55100417	1p32.3	54542256	54639192	1p32.3	0.168	rs11583256	-3.377	rs300267	-0.00807	3.45	-1.244	111	111	blup	0.029	0.034	-0.5477	yes	0.584	0.933295
sCCA1v8	Cross-tissue	sCCA1.ENSG00000184313.19.wgt.RDat	MROH7	protein coding	1	55107426	55175939	1p32.3	54641753	54710266	1p32.3	0.5501	rs11583256	-3.377	rs1368883	0.434131	11.52	-1.16703	555	25	enet	0.49	4.5e-47	-0.70867	yes	0.479	0.902787
GTExv8	Testis	ENSG00000243725.6.wgt.RDat	TTC4	protein coding	1	55181494	55208330	1p32.3	54715821	54742657	1p32.3	0.1646	rs11583256	-3.38	rs3815226	0.0149	-4.01	0.35298	529	529	susie	0.063	3.1e-06	0.04036	no	0.968	0.996728
sCCA1v8	Cross-tissue	sCCA1.ENSG00000162396.5.wgt.RDat	PARS2	protein coding	1	55222570	55230187	1p32.3	54756897	54764514	1p32.3	0.2992	rs11583256	-3.377	rs1180959	0.203178	-7.9	-0.41902	536	13	lasso	0.21	3.5e-17	0.55504	yes	0.579	0.93236
GTExv8	Testis	ENSG00000162398.11.wgt.RDat	CIMAP2	protein coding	1	55271735	55307925	1p32.3	54806062	54842252	1p32.3	0.3029	rs11583256	-3.38	rs2077061	0.24	-8.9	0.65728	535	535	susie	0.25	6.4e-22	-0.5995	yes	0.549	0.922452
sCCA2v8	Cross-tissue	sCCA2.ENSG00000116133.11.wgt.RDat	DHCR24	protein coding	1	55315305	55352891	1p32.3	54849632	54887218	1p32.3	0.2607	rs11583256	-3.377	rs12118376	0.0893	6.27	-0.12819	564	25	enet	0.17	2.9e-14	-1.0003	yes	0.317	0.84237
GTExv8	Testis	ENSG00000233203.6.wgt.RDat	DHCR24-DT	antisense	1	55353235	55354523	1p32.3	54887562	54888850	1p32.3	0.404	rs11583256	-3.38	rs6588537	0.323	10.82	0.03372	566	566	susie	0.39	1.9e-36	-0.17204	no	0.863	0.984206
GTExv8	Testis	ENSG00000162399.6.wgt.RDat	BSND	protein coding	1	55464605	55476556	1p32.3	54998932	55010883	1p32.3	0.1368	rs11583256	-3.38	rs2500340	0.0617	5.45	-0.02258	580	5	enet	0.074	4.2e-07	-0.57506	yes	0.565	0.927077
GTExv8	Testis	ENSG00000169174.10.wgt.RDat	PCSK9	protein coding	1	55505220	55530525	1p32.3	55039547	55064852	1p32.3	0.2294	rs11583256	-3.38	rs693668	0.105	-6.39	0.38667	617	617	susie	0.11	3.3e-10	-0.44363	yes	0.657	0.953182
GTExv8	Testis	ENSG00000162402.13.wgt.RDat	USP24	protein coding	1	55532031	55680786	1p32.3	55066358	55215113	1p32.3	0.1316	rs2495505	2.57	rs3897715	0.0908	-6.67	0.14957	615	1	top1	0.091	2.1e-08	-0.14957	yes	0.881	0.98728
GTExv8	Testis	ENSG00000230250.2.wgt.RDat	LINC01753	lincRNA	1	56381279	56410647	1p32.2	55915606	55944974	1p32.2	0.3108	rs17459027	2.98	rs11206690	0.257	-9.14	0.88659	559	1	top1	0.26	1.3e-22	-0.88659	yes	0.375	0.865301
sCCA1v8	Cross-tissue	sCCA1.ENSG00000162600.11.wgt.RDat	OMA1	protein coding	1	58881055	59012474	1p32.2	58415383	58546802	1p32.2	0.4575	rs12139475	-2.961	rs12139475	0.392929	10.99	-2.96074	549	1	top1	0.39	6.4e-35	-2.96074	yes	0.00307	0.137249
sCCA1v8	Cross-tissue	sCCA1.ENSG00000184292.6.wgt.RDat	TACSTD2	protein coding	1	59041094	59043445	1p32.1	58575422	58577773	1p32.1	0.4651	rs12139475	-2.961	rs6690139	0.534403	12.95	-2.83316	540	25	enet	0.58	7.3e-59	-2.5246	yes	0.0116	0.279827
sCCA3v8	Cross-tissue	sCCA3.ENSG00000185839.3.wgt.RDat	RP4-592A1.2	processed pseudogene	1	59096512	59097202	1p32.1	58630840	58631530	1p32.1	0.1406	rs12139475	-2.961	rs10889125	0.0628	-5.01	0.45515	545	3	lasso	0.071	1.3e-06	-0.4137	yes	0.679	0.957269
sCCA1v8	Cross-tissue	sCCA1.ENSG00000162601.9.wgt.RDat	MYSM1	protein coding	1	59120410	59165764	1p32.1	58654738	58700092	1p32.1	0.2592	rs12139475	-2.961	rs232851	0.213784	-8.31	0.12187	561	31	enet	0.28	1.1e-23	1.00425	no	0.315	0.840892
GTExv8	Testis	ENSG00000283445.1.wgt.RDat	RP11-63G10.4	lincRNA	1	59181280	59236967	1p32.1	58715608	58771295	1p32.1	0.1855	rs12139475	-2.96	rs2760489	0.057	5	-0.28832	559	559	susie	0.068	1.3e-06	0.04649	no	0.963	0.996094
sCCA1v8	Cross-tissue	sCCA1.ENSG00000232453.6.wgt.RDat	LINC02777	lincRNA	1	59348539	59369419	1p32.1	58882867	58903747	1p32.1	0.2687	rs12139475	-2.961	rs2716105	0.242983	-8.67	0.35245	495	1	top1	0.24	2.7e-20	-0.35245	yes	0.724	0.966553
GTExv8	Testis	ENSG00000224609.6.wgt.RDat	FGGY-DT	processed transcript	1	59597607	59673793	1p32.1	59131935	59208121	1p32.1	0.3065	rs12752853	2.69	rs518715	0.04	-5.33	0.15439	398	25	enet	0.13	3.1e-11	0.99845	no	0.318	0.84333
sCCA1v8	Cross-tissue	sCCA1.ENSG00000172456.17.wgt.RDat	FGGY	protein coding	1	59762309	60276319	1p32.1	59296637	59810647	1p32.1	0.2636	rs12752853	2.69	rs591512	0.122859	-7.01	-0.71243	393	33	enet	0.14	1.7e-11	0.93674	yes	0.349	0.857668
sCCA2v8	Cross-tissue	sCCA2.ENSG00000134709.10.wgt.RDat	HOOK1	protein coding	1	60280457	60342050	1p32.1	59814785	59876378	1p32.1	0.2884	rs653424	-3.367	rs12410303	0.055	-6.28	-0.13982	388	17	enet	0.18	5.9e-15	0.417382	yes	0.676	0.956504
sCCA2v8	Cross-tissue	sCCA2.ENSG00000134716.9.wgt.RDat	CYP2J2	protein coding	1	60358979	60392462	1p32.1	59893307	59926790	1p32.1	0.3001	rs653424	-3.367	rs11572255	0.195	7.8	-0.76546	401	1	top1	0.19	3.4e-16	-0.765456	yes	0.444	0.891647
GTExv8	Testis	ENSG00000162598.13.wgt.RDat	C1orf87	protein coding	1	60452940	60539442	1p32.1	59987268	60073770	1p32.1	0.2677	rs653424	-3.37	rs17119974	0.139	6.75	-0.84556	396	396	susie	0.14	2.7e-12	-1.02517	yes	0.305	0.83629
GTExv8	Testis	ENSG00000229332.2.wgt.RDat	PGBD4P8	processed pseudogene	1	60563086	60563648	1p32.1	60097414	60097976	1p32.1	0.1911	rs653424	-3.37	rs12126158	0.1	-6.01	-0.62435	393	1	top1	0.1	3.8e-09	0.62435	yes	0.532	0.918433
GTExv8	Testis	ENSG00000223920.2.wgt.RDat	RP11-430G17.1	processed pseudogene	1	62119865	62120580	1p31.3	61654193	61654908	1p31.3	0.702	rs4255414	-3.66	rs2886326	0.255	9.22	-0.10552	494	494	susie	0.47	1.2e-46	-0.44246	yes	0.658	0.953376
GTExv8	Testis	ENSG00000162604.12.wgt.RDat	TM2D1	protein coding	1	62146717	62191095	1p31.3	61681045	61725423	1p31.3	0.2517	rs4255414	-3.66	rs17312971	0.221	8.54	-0.05053	490	490	susie	0.22	1.7e-19	-0.05053	yes	0.96	0.995435
GTExv8	Testis	ENSG00000132849.19.wgt.RDat	PATJ	protein coding	1	62208148	62644347	1p31.3	61742476	62178675	1p31.3	0.2499	rs4255414	-3.66	rs7551399	0.14	7.08	0.76579	486	486	susie	0.15	8.5e-13	0.70242	yes	0.482	0.902867
sCCA1v8	Cross-tissue	sCCA1.ENSG00000162607.12.wgt.RDat	USP1	protein coding	1	62901967	62917475	1p31.3	62436296	62451804	1p31.3	0.1362	rs4255414	-3.663	rs11207995	0.139217	7.17	-0.06685	452	4	lasso	0.18	1.2e-14	-0.60909	yes	0.542	0.920215
GTExv8	Testis	ENSG00000116641.17.wgt.RDat	DOCK7	protein coding	1	62919968	63154039	1p31.3	62454297	62688368	1p31.3	0.0532	rs11576443	-2.74	rs11207969	0.0473	-4.51	-0.21162	533	1	top1	0.047	4.9e-05	0.21162	yes	0.832	0.979898
sCCA1v8	Cross-tissue	sCCA1.ENSG00000125703.14.wgt.RDat	ATG4C	protein coding	1	63249805	63331184	1p31.3	62784134	62865513	1p31.3	0.3567	rs13374496	-2.9	rs11208013	0.400459	11.2	-0.15059	506	18	enet	0.43	5.4e-39	-0.24957	yes	0.803	0.977304
GTExv8	Testis	ENSG00000203605.3.wgt.RDat	RP11-335E6.2	lincRNA	1	63604920	63628824	1p31.3	63139249	63163153	1p31.3	0.2227	rs6588025	-3.51	rs10493341	0.137	7.22	-0.3689	480	2	lasso	0.14	1.4e-12	-0.44384	yes	0.657	0.953182
GTExv8	Testis	ENSG00000224209.7.wgt.RDat	LINC00466	processed transcript	1	63624874	63782945	1p31.3	63159203	63317274	1p31.3	0.1963	rs6588025	-3.51	rs10493341	0.12	-6.33	-0.3689	539	1	top1	0.12	9.2e-11	0.3689	yes	0.712	0.964578
GTExv8	Testis	ENSG00000088035.15.wgt.RDat	ALG6	protein coding	1	63833260	63904233	1p31.3	63367589	63438562	1p31.3	0.087	rs6588025	-3.51	rs855325	9.18e-05	-3.56	0.22176	538	538	susie	0.017	0.012	-0.30496	yes	0.76	0.973241
GTExv8	Testis	ENSG00000142856.16.wgt.RDat	ITGB3BP	protein coding	1	63906440	63994857	1p31.3	63440769	63529186	1p31.3	0.6012	rs6588025	-3.51	rs2941736	0.315	-11.64	0.50836	487	487	susie	0.52	5.8e-53	-0.33816	yes	0.735	0.96883
GTExv8	Testis	ENSG00000203965.12.wgt.RDat	EFCAB7	protein coding	1	63989173	64038364	1p31.3	63523502	63572693	1p31.3	0.1393	rs6588025	-3.51	rs6588050	0.0967	6.54	-0.84933	493	8	enet	0.1	1.8e-09	-0.73349	yes	0.463	0.896706
GTExv8	Testis	ENSG00000079739.15.wgt.RDat	PGM1	protein coding	1	64058946	64125916	1p31.3	63593275	63660245	1p31.3	0.2993	rs6588025	-3.51	rs4643	0.142	7.42	-0.29931	473	25	enet	0.21	2.3e-18	-0.30489	yes	0.76	0.973241
GTExv8	Testis	ENSG00000185483.11.wgt.RDat	ROR1	protein coding	1	64239692	64647181	1p31.3	63774021	64181498	1p31.3	0.1166	rs6588025	-3.51	rs1260815	0.014	-3.94	0.45766	452	26	enet	0.02	0.0066	0.62011	no	0.535	0.919205
GTExv8	Testis	ENSG00000223949.6.wgt.RDat	ROR1-AS1	antisense	1	64560124	64636980	1p31.3	64094441	64171297	1p31.3	0.1789	rs1390484	-2.61	rs3933251	0.0515	-5.1	0.49642	504	504	susie	0.052	2.3e-05	-0.45164	yes	0.652	0.951013
GTExv8	Testis	ENSG00000162434.11.wgt.RDat	JAK1	protein coding	1	65298915	65432187	1p31.3	64833232	64966504	1p31.3	0.1553	rs1048007	4.38	rs974019	0.026	-4.82	2.13882	438	16	enet	0.069	9.6e-07	-2.296	yes	0.0217	0.37113
GTExv8	Testis	ENSG00000226891.7.wgt.RDat	LINC01359	processed transcript	1	65437907	65468172	1p31.3	64972224	65002489	1p31.3	0.4724	rs1048007	4.38	rs555038	0.207	8.28	0.58195	451	451	susie	0.34	4e-31	-0.20995	no	0.834	0.980307
GTExv8	Testis	ENSG00000272506.1.wgt.RDat	RP4-535B20.4	lincRNA	1	65469152	65469770	1p31.3	65003469	65004087	1p31.3	0.2004	rs1048007	4.38	rs555038	0.0733	5.37	0.58195	453	453	susie	0.078	2.2e-07	-0.082	no	0.935	0.992905
GTExv8	Testis	ENSG00000162433.14.wgt.RDat	AK4	protein coding	1	65613231	65697828	1p31.3	65147548	65232145	1p31.3	0.3399	rs1048007	4.38	rs6677316	0.197	-8.22	-2.10227	447	1	top1	0.2	3.4e-17	2.10227	yes	0.0355	0.449368
sCCA1v8	Cross-tissue	sCCA1.ENSG00000116675.15.wgt.RDat	DNAJC6	protein coding	1	65713901	65881498	1p31.3	65248218	65415815	1p31.3	0.1957	rs1048007	4.379	rs724685	0.21251	-8.41	-0.10069	438	1	top1	0.21	1.1e-17	0.10069	yes	0.92	0.99222
TGCA	TGCT	TCGA-TGCT.TUMOR.LEPROT_54741.wgt.RDat	LEPROT	protein coding	1	65886318	65898249	1p31.3	65420586	65436007	1p31.3	0.1652	rs17412347	2.336	rs10493377	0.13222	4.25	-0.7034	51	1	top1	0.13	2.1e-05	-0.7034	yes	0.482	0.902867
GTExv8	Testis	ENSG00000116678.19.wgt.RDat	LEPR	protein coding	1	65991371	66107242	1p31.3	65525688	65641559	1p31.3	0.1207	rs13306520	3.09	rs2025804	0.0422	4.82	-0.34207	458	458	susie	0.057	9e-06	-0.52121	yes	0.602	0.937681
sCCA1v8	Cross-tissue	sCCA1.ENSG00000184588.17.wgt.RDat	PDE4B	protein coding	1	66258196	66840262	1p31.3	65792513	66374579	1p31.3	0.0738	rs13306520	3.087	rs1392819	0.061506	4.96	-0.82231	475	6	lasso	0.072	1.3e-06	-1.06579	yes	0.287	0.820444
GTExv8	Testis	ENSG00000118473.21.wgt.RDat	SGIP1	protein coding	1	66999065	67213982	1p31.3	66533382	66748299	1p31.3	0.2979	rs2755253	3.44	rs6696812	0.269	9.61	-0.74033	564	29	enet	0.32	4.8e-29	-0.17197	yes	0.863	0.984206
GTExv8	Testis	ENSG00000152760.9.wgt.RDat	DYNLT5	protein coding	1	67218142	67244470	1p31.3	66752459	66778787	1p31.3	0.1144	rs2755253	3.44	rs512691	0.0529	4.91	0.81007	559	17	enet	0.073	5.2e-07	1.05428	yes	0.292	0.825798
GTExv8	Testis	ENSG00000152763.16.wgt.RDat	DNAI4	protein coding	1	67278567	67390570	1p31.3	66812884	66924887	1p31.3	0.4519	rs2755253	3.44	rs17497828	0.464	12.39	2.88654	547	1	top1	0.46	1.8e-45	2.88654	yes	0.0039	0.158278
GTExv8	Testis	ENSG00000198160.14.wgt.RDat	MIER1	protein coding	1	67390577	67454302	1p31.3	66924894	66988619	1p31.3	0.1621	rs2755253	3.44	rs2985825	0.0892	6.07	2.9531	547	18	enet	0.15	2.8e-13	2.22585	yes	0.026	0.401975
GTExv8	Testis	ENSG00000116704.7.wgt.RDat	SLC35D1	protein coding	1	67465014	67519782	1p31.3	66999331	67054099	1p31.3	0.1692	rs2755253	3.44	rs2755263	0.0169	4.44	2.71593	504	29	enet	0.045	7.6e-05	1.07144	yes	0.284	0.820411
GTExv8	Testis	ENSG00000203963.11.wgt.RDat	C1orf141	protein coding	1	67557847	67697536	1p31.3	67092164	67231853	1p31.3	0.4607	rs2755253	3.44	rs4655679	0.255	-9.11	-0.75475	505	24	enet	0.36	8.5e-33	1.86466	yes	0.0622	0.549697
GTExv8	Testis	ENSG00000275678.1.wgt.RDat	RP4-547N15.3	sense intronic	1	67587287	67589639	1p31.3	67121604	67123956	1p31.3	0.5725	rs2755253	3.44	rs17129664	0.301	-10.08	1.26408	511	511	susie	0.32	6.5e-29	-1.50654	yes	0.132	0.691603
TGCA	TGCT	TCGA-TGCT.TUMOR.IL23R_149233.wgt.RDat	IL23R	protein coding	1	67604590	67725648	1p31.3	67138906	67259979	1p31.3	0.2519	rs6677798	2.375	rs7528804	0.06655	3.78	2.2626	107	1	top1	0.067	0.0023	2.2626	yes	0.0237	0.387916
sCCA1v8	Cross-tissue	sCCA1.ENSG00000142864.14.wgt.RDat	SERBP1	protein coding	1	67873492	67896098	1p31.3	67407809	67430415	1p31.3	0.2327	rs2755253	3.441	rs11209059	0.259386	-9.06	-2.61868	512	6	lasso	0.27	1.6e-22	2.40568	yes	0.0161	0.334235
sCCA1v8	Cross-tissue	sCCA1.ENSG00000116717.11.wgt.RDat	GADD45A	protein coding	1	68150743	68154021	1p31.3	67685060	67688338	1p31.3	0.1092	rs12091105	-2.932	rs654513	0.073765	5.46	-2.29909	572	1	top1	0.074	8.8e-07	-2.29909	yes	0.0215	0.370267
GTExv8	Testis	ENSG00000172380.5.wgt.RDat	GNG12	protein coding	1	68167148	68299150	1p31.3	67701465	67833467	1p31.3	0.2175	rs12091105	-2.93	rs6666982	0.0339	-5.24	-2.76359	566	566	susie	0.13	6.4e-12	0.51176	yes	0.609	0.938917
sCCA1v8	Cross-tissue	sCCA1.ENSG00000162595.5.wgt.RDat	DIRAS3	protein coding	1	68511644	68517314	1p31.3	68045961	68051631	1p31.3	0.1711	rs1041046	3.727	rs1046835	0.055301	-4.73	-1.48857	592	28	enet	0.093	3.5e-08	0.17374	yes	0.862	0.984206
GTExv8	Testis	ENSG00000116729.13.wgt.RDat	WLS	protein coding	1	68564155	68698803	1p31.3	68098472	68233120	1p31.3	0.5561	rs1041046	3.73	rs17130567	0.321	10.2	0.2001	508	47	enet	0.41	1.2e-38	0.73056	yes	0.465	0.896794
GTExv8	Testis	ENSG00000234383.1.wgt.RDat	CTBP2P8	processed pseudogene	1	68627443	68628773	1p31.3	68161760	68163090	1p31.3	0.281	rs1041046	3.73	rs2303949	0.11	-6.75	0.00526	529	4	lasso	0.17	3.3e-15	0.30835	no	0.758	0.973241
GTExv8	Testis	ENSG00000116745.6.wgt.RDat	RPE65	protein coding	1	68894504	68915642	1p31.2	68428821	68449959	1p31.3	0.078	rs1041046	3.73	rs7542320	0.0456	4.57	2.60342	446	1	top1	0.046	6.7e-05	2.60342	yes	0.00923	0.254242
GTExv8	Testis	ENSG00000223883.1.wgt.RDat	LINC01707	lincRNA	1	69521580	69650686	1p31.2	69055897	69185003	1p31.2	0.5232	rs1924529	3.66	rs9661920	0.297	-9.92	-0.34739	299	15	lasso	0.31	9.6e-28	0.42995	yes	0.667	0.955492
GTExv8	Testis	ENSG00000033122.18.wgt.RDat	LRRC7	protein coding	1	70034080	70617628	1p31.1	69568397	70151945	1p31.1	0.0867	rs4650166	2.56	rs1417436	0.0194	4.11	0.22433	368	5	lasso	0.073	5.3e-07	-0.37228	no	0.71	0.963846
GTExv8	Testis	ENSG00000237919.5.wgt.RDat	LRRC7-AS1	antisense	1	70479664	70496905	1p31.1	70013981	70031222	1p31.1	0.1587	rs2202044	2.84	rs10493467	0.00951	-4.31	-0.65884	398	8	lasso	0.033	0.00067	0.79566	yes	0.426	0.884374
GTExv8	Testis	ENSG00000066557.5.wgt.RDat	LRRC40	protein coding	1	70610487	70671303	1p31.1	70144804	70205620	1p31.1	0.0775	rs582435	3.06	rs17357463	0.0287	-4.26	-2.08953	415	1	top1	0.029	0.0013	2.08953	yes	0.0367	0.454846
GTExv8	Testis	ENSG00000197568.13.wgt.RDat	ANKRD13C-DT	protein coding	1	70820487	70851022	1p31.1	70354804	70385339	1p31.1	0.4331	rs582435	3.06	rs10493473	0.17	-7.96	0.22048	413	5	lasso	0.18	6.5e-16	-0.03726	yes	0.97	0.996728
GTExv8	Testis	ENSG00000116761.11.wgt.RDat	CTH	protein coding	1	70876900	70905534	1p31.1	70411217	70439851	1p31.1	0.395	rs582435	3.06	rs10889869	0.166	-7.39	0.81306	436	436	susie	0.18	1e-15	-0.84425	yes	0.399	0.874814
GTExv8	Testis	ENSG00000229051.1.wgt.RDat	LINC01788	lincRNA	1	71172135	71252151	1p31.1	70706452	70786468	1p31.1	0.1513	rs582435	3.06	rs2260575	0.0811	5.76	-1.33768	423	1	top1	0.081	1.2e-07	-1.33768	yes	0.181	0.744178
sCCA3v8	Cross-tissue	sCCA3.ENSG00000132485.13.wgt.RDat	ZRANB2	protein coding	1	71528973	71546980	1p31.1	71063290	71081297	1p31.1	0.1253	rs17131403	2.976	rs1855648	0.0705	-4.86	-1.57093	351	1	top1	0.071	1.5e-06	1.57093	yes	0.116	0.666874
GTExv8	Testis	ENSG00000229956.10.wgt.RDat	ZRANB2-DT	processed transcript	1	71547006	71955659	1p31.1	71081323	71489976	1p31.1	0.1932	rs17131403	2.98	rs2421873	0.1	-6.34	-1.75975	351	351	susie	0.11	7.1e-10	1.69056	yes	0.0909	0.625421
GTExv8	Testis	ENSG00000225087.1.wgt.RDat	RP4-660H19.1	lincRNA	1	73214603	73364823	1p31.1	72748920	72899140	1p31.1	0.1698	rs1608926	2.51	rs2422286	0.056	5.59	0.52296	277	12	enet	0.061	4.3e-06	0.89899	yes	0.369	0.864142
GTExv8	Testis	ENSG00000227016.3.wgt.RDat	LINC02796	lincRNA	1	73230713	73256965	1p31.1	72765030	72791282	1p31.1	0.0684	rs1608926	2.51	rs2692858	0.0258	-4.29	2.00139	258	12	enet	0.04	0.00019	-2.30036	yes	0.0214	0.369832
GTExv8	Testis	ENSG00000233973.6.wgt.RDat	LINC01360	lincRNA	1	73771852	73820936	1p31.1	73306169	73355253	1p31.1	0.579	rs1608926	2.51	rs6424546	0.624	14.17	0.84073	290	1	top1	0.62	3.8e-70	0.84073	yes	0.4	0.875359
GTExv8	Testis	ENSG00000162620.15.wgt.RDat	LRRIQ3	protein coding	1	74491698	74663871	1p31.1	74026014	74198187	1p31.1	0.1221	rs1325604	-3.56	rs481387	0.0402	-5.14	-0.18389	359	9	enet	0.073	5.3e-07	0.42759	yes	0.669	0.955611
sCCA1v8	Cross-tissue	sCCA1.ENSG00000254685.6.wgt.RDat	FPGT	protein coding	1	74663895	74699770	1p31.1	74198211	74234086	1p31.1	0.5352	rs1325604	-3.558	rs571848	0.581668	13.35	-0.28702	359	1	top1	0.58	1.7e-59	-0.28702	yes	0.774	0.97414
GTExv8	Testis	ENSG00000116783.14.wgt.RDat	TNNI3K	protein coding	1	74701084	75010112	1p31.1	74235400	74544428	1p31.1	0.1762	rs1325604	-3.56	rs575754	0.0683	-5.56	0.2929	359	359	susie	0.1	1.8e-09	0.66366	no	0.507	0.911919
GTExv8	Testis	ENSG00000233894.1.wgt.RDat	RP4-650F12.2	antisense	1	74933878	74935227	1p31.1	74468194	74469543	1p31.1	0.2616	rs1325604	-3.56	rs562234	0.0793	6.27	-0.83681	360	360	susie	0.2	2.7e-17	-1.03344	yes	0.301	0.832236
GTExv8	Testis	ENSG00000272864.1.wgt.RDat	RP11-17E13.2	lincRNA	1	75164452	75165017	1p31.1	74698768	74699333	1p31.1	0.4673	rs1325604	-3.56	rs6673	0.265	-9.89	-0.20445	376	376	susie	0.38	2e-35	0.52046	yes	0.603	0.938205
GTExv8	Testis	ENSG00000116791.13.wgt.RDat	CRYZ	protein coding	1	75171165	75198835	1p31.1	74705481	74733151	1p31.1	0.7003	rs1325604	-3.56	rs17617240	0.105	-7.54	0.43771	381	381	susie	0.42	5.8e-40	-0.19463	yes	0.846	0.981376
GTExv8	Testis	ENSG00000162623.15.wgt.RDat	TYW3	protein coding	1	75199092	75232362	1p31.1	74733408	74766678	1p31.1	0.1632	rs1325604	-3.56	rs12043726	0.0904	-5.99	-0.57943	381	381	susie	0.1	2.8e-09	0.58065	yes	0.561	0.926115
GTExv8	Testis	ENSG00000224127.1.wgt.RDat	RP11-510C10.2	antisense	1	75593514	75598743	1p31.1	75127829	75133058	1p31.1	0.112	rs10493570	3.07	rs11162567	0.0302	4.28	0.22048	380	4	enet	0.041	0.00014	0.53033	yes	0.596	0.935768
GTExv8	Testis	ENSG00000230863.2.wgt.RDat	RP4-595K12.2	processed pseudogene	1	76107030	76107772	1p31.1	75641345	75642087	1p31.1	0.358	rs10493570	3.07	rs12745456	0.253	9.08	0.86434	437	10	lasso	0.29	4.8e-26	1.25481	yes	0.21	0.772053
GTExv8	Testis	ENSG00000178193.5.wgt.RDat	RP4-682C21.5	antisense	1	76175687	76189696	1p31.1	75710002	75724011	1p31.1	0.2884	rs10493570	3.07	rs1251079	0.114	-6.2	0.58522	460	1	top1	0.11	3.1e-10	-0.58522	yes	0.558	0.925483
GTExv8	Testis	ENSG00000117054.13.wgt.RDat	ACADM	protein coding	1	76190031	76251881	1p31.1	75724346	75786196	1p31.1	0.2468	rs10493570	3.07	rs7519526	0.128	-6.94	-0.71631	461	22	enet	0.19	1.1e-16	0.13718	yes	0.891	0.989972
sCCA1v8	Cross-tissue	sCCA1.ENSG00000181227.3.wgt.RDat	DLSTP1	processed pseudogene	1	76209107	76210461	1p31.1	75743422	75744776	1p31.1	0.1627	rs10493570	3.069	rs5745343	0.123343	7.7	0.42972	457	8	lasso	0.17	6.2e-14	0.53862	yes	0.59	0.935245
TGCA	TGCT	TCGA-TGCT.TUMOR.RABGGTB_5876.wgt.RDat	RABGGTB	protein coding	1	76251886	76260764	1p31.1	75786698	75795079	1p31.1	0.124	rs11588643	-1.549	rs7548991	0.10055	-3.83	0.9106	49	1	top1	0.1	0.00021	-0.9106	yes	0.363	0.862633
GTExv8	Testis	ENSG00000057468.6.wgt.RDat	MSH4	protein coding	1	76262566	76378923	1p31.1	75796881	75913238	1p31.1	0.1971	rs10493570	3.07	rs3795251	0.0212	-4.57	0.00564	460	41	enet	0.029	0.0013	-0.31278	yes	0.754	0.972199
GTExv8	Testis	ENSG00000225605.2.wgt.RDat	RP11-550H2.1	lincRNA	1	76398163	76485041	1p31.1	75932478	76019356	1p31.1	0.3635	rs533097	2.59	rs17097929	0.0949	-6.86	-1.78946	488	488	susie	0.19	3.2e-16	2.22469	yes	0.0261	0.402892
GTExv8	Testis	ENSG00000230027.1.wgt.RDat	RP11-550H2.2	lincRNA	1	76507375	76531913	1p31.1	76041690	76066228	1p31.1	0.109	rs533097	2.59	rs1251523	0.0361	5.2	-1.56792	496	496	susie	0.066	1.7e-06	-1.21255	yes	0.225	0.78522
TGCA	TGCT	TCGA-TGCT.TUMOR.ST6GALNAC3_256435.wgt.RDat	ST6GALNAC3	protein coding	1	76540389	77096669	1p31.1	76074718	76634601	1p31.1	0.4648	rs533097	2.585	rs315037	0.0179	3.39	-0.3759	379	379	blup	0.083	0.00073	-1.1935	yes	0.233	0.790436
sCCA1v8	Cross-tissue	sCCA1.ENSG00000226415.1.wgt.RDat	TPI1P1	processed pseudogene	1	77165473	77166223	1p31.1	76699788	76700538	1p31.1	0.0908	rs533097	2.585	rs1566250	0.027346	-4.72	-0.39167	485	4	lasso	0.042	0.00018	0.72155	yes	0.471	0.899793
sCCA1v8	Cross-tissue	sCCA1.ENSG00000142892.14.wgt.RDat	PIGK	protein coding	1	77554674	77685115	1p31.1	77088989	77219430	1p31.1	0.4025	rs1167212	-3.171	rs4949766	0.381449	-10.88	-1.82289	460	11	lasso	0.4	4e-36	2.18419	yes	0.0289	0.416871
sCCA1v8	Cross-tissue	sCCA1.ENSG00000226084.5.wgt.RDat	RPL17P6	processed pseudogene	1	77594798	77595353	1p31.1	77129113	77129668	1p31.1	0.1055	rs1167212	-3.171	rs10873936	0.028763	-4.26	-1.96409	510	1	top1	0.029	0.0017	1.96409	yes	0.0495	0.506973
GTExv8	Testis	ENSG00000154027.18.wgt.RDat	AK5	protein coding	1	77747735	78025654	1p31.1	77282050	77559969	1p31.1	0.1571	rs1167212	-3.17	rs3767035	0.0901	-6.28	0.61902	442	442	susie	0.11	6.3e-10	-0.51467	yes	0.607	0.938917
sCCA1v8	Cross-tissue	sCCA1.ENSG00000036549.12.wgt.RDat	ZZZ3	protein coding	1	78028100	78149104	1p31.1	77562415	77683419	1p31.1	0.1499	rs1167212	-3.171	rs571988	0.072078	6.07	0.49543	429	11	lasso	0.085	1.4e-07	0.59042	yes	0.555	0.924924
GTExv8	Testis	ENSG00000077254.14.wgt.RDat	USP33	protein coding	1	78161671	78225537	1p31.1	77695986	77759852	1p31.1	0.0888	rs1167212	-3.17	rs7535781	0.0242	4.31	-1.66107	427	427	susie	0.029	0.0013	-1.54251	yes	0.123	0.67461
sCCA1v8	Cross-tissue	sCCA1.ENSG00000180488.14.wgt.RDat	MIGA1	protein coding	1	78245308	78345224	1p31.1	77779623	77879539	1p31.1	0.1149	rs1167212	-3.171	rs9662129	0.023534	4.56	-0.7092	418	29	enet	0.044	0.00013	0.26603	no	0.79	0.976651
GTExv8	Testis	ENSG00000235927.4.wgt.RDat	NEXN-AS1	antisense	1	78347032	78355224	1p31.1	77881347	77889539	1p31.1	0.2107	rs12044354	-2.7	rs12409958	0.00195	4.29	0.37548	364	29	enet	0.064	2.4e-06	0.43249	yes	0.665	0.954371
TGCA	TGCT	TCGA-TGCT.TUMOR.NEXN_91624.wgt.RDat	NEXN	protein coding	1	78354200	78409576	1p31.1	77916054	77943895	1p31.1	0.0884	rs9663066	-1.976	rs2296454	0.04151	-3.14	-0.7134	43	43	blup	0.047	0.0093	0.1781	yes	0.859	0.984178
sCCA1v8	Cross-tissue	sCCA1.ENSG00000162613.16.wgt.RDat	FUBP1	protein coding	1	78409739	78444794	1p31.1	77944054	77979110	1p31.1	0.3874	rs17380544	-2.347	rs17391694	0.270422	9.14	-1.12157	332	34	enet	0.3	6.5e-26	-1.49297	yes	0.135	0.692841
GTExv8	Testis	ENSG00000162616.8.wgt.RDat	DNAJB4	protein coding	1	78444858	78483648	1p31.1	77979174	78017964	1p31.1	0.2245	rs17380544	-2.35	rs6699769	0.0783	6.14	1.09253	332	332	susie	0.089	2.9e-08	1.29691	yes	0.195	0.75562
TGCA	TGCT	TCGA-TGCT.TUMOR.PTGFR_5737.wgt.RDat	PTGFR	protein coding	1	78956728	79006385	1p31.1	78303883	78539749	1p31.1	0.1243	rs1555541	1.549	rs1023253	0.05125	3.19	0	45	45	blup	0.069	0.0019	0.2695	no	0.788	0.976067
GTExv8	Testis	ENSG00000137959.15.wgt.RDat	IFI44L	protein coding	1	79085606	79111830	1p31.1	78619921	78646145	1p31.1	0.1378	rs1780720	2.98	rs273238	0.0254	-4.29	0.36796	407	18	enet	0.049	3.5e-05	-0.5735	yes	0.566	0.927489
GTExv8	Testis	ENSG00000137965.10.wgt.RDat	IFI44	protein coding	1	79115480	79129763	1p31.1	78649795	78664078	1p31.1	0.0908	rs1780720	2.98	rs11577395	0.0121	-3.68	-0.44738	409	409	susie	0.025	0.0024	0.06348	yes	0.949	0.995358
GTExv8	Testis	ENSG00000282898.1.wgt.RDat	RP4-726F1.2	lincRNA	1	79789644	79790384	1p31.1	79323959	79324699	1p31.1	0.1861	rs1587076	2.96	rs1412136	0.065	5.06	-0.49854	425	425	susie	0.073	5.3e-07	-0.57966	yes	0.562	0.926328
GTExv8	Testis	ENSG00000233008.5.wgt.RDat	LINC01725	lincRNA	1	84041458	84326706	1p31.1	83575775	83861023	1p31.1	0.4749	rs12037142	-2.46	rs2006	0.194	-9	-1.3855	463	463	susie	0.32	8e-29	0.93987	yes	0.347	0.856793
sCCA1v8	Cross-tissue	sCCA1.ENSG00000137941.16.wgt.RDat	TTLL7	protein coding	1	84330710	84464833	1p31.1	83865027	83999150	1p31.1	0.2188	rs12128801	2.685	rs2006	0.167239	7.44	-1.3855	500	1	top1	0.17	6e-14	-1.3855	yes	0.166	0.727513
GTExv8	Testis	ENSG00000233061.1.wgt.RDat	TTLL7-IT1	sense intronic	1	84444800	84449983	1p31.1	83979117	83984300	1p31.1	0.1514	rs12128801	2.68	rs17131652	-0.00306	-3.37	0.30929	504	504	susie	0.031	0.00093	-0.29216	yes	0.77	0.973727
sCCA1v8	Cross-tissue	sCCA1.ENSG00000271576.1.wgt.RDat	PRKACB-DT	lincRNA	1	84542013	84543614	1p31.1	84076330	84077931	1p31.1	0.1599	rs12128801	2.685	rs953197	0.123615	7.26	-0.72557	491	4	lasso	0.17	5e-14	-0.71603	yes	0.474	0.90204
sCCA2v8	Cross-tissue	sCCA2.ENSG00000142875.19.wgt.RDat	PRKACB	protein coding	1	84543744	84704181	1p31.1	84078061	84238498	1p31.1	0.1357	rs12128801	2.685	rs3956461	0.101	5.72	0.50907	491	2	lasso	0.1	7.9e-09	0.027465	yes	0.978	0.996824
GTExv8	Testis	ENSG00000240520.6.wgt.RDat	UOX	transcribed unitary pseudogene	1	84829388	84863514	1p31.1	84363705	84397831	1p31.1	0.1624	rs2389774	2.8	rs2994953	0.0728	5.73	1.43197	511	3	lasso	0.076	2.9e-07	1.78182	yes	0.0748	0.586931
GTExv8	Testis	ENSG00000137976.7.wgt.RDat	DNASE2B	protein coding	1	84864214	84880701	1p31.1	84398531	84415018	1p22.3	0.1153	rs2389774	2.8	rs10874438	0.00674	-4.19	0.77541	511	29	enet	0.05	2.8e-05	-0.53871	yes	0.59	0.935245
GTExv8	Testis	ENSG00000117133.10.wgt.RDat	RPF1	protein coding	1	84944941	84963473	1p22.3	84479258	84497790	1p22.3	0.1655	rs2389774	2.8	rs641965	0.0172	4.56	0.96954	532	5	lasso	0.059	6.3e-06	2.56789	yes	0.0102	0.266505
sCCA1v8	Cross-tissue	sCCA1.ENSG00000174021.10.wgt.RDat	GNG5	protein coding	1	84964007	84972248	1p22.3	84498324	84506565	1p22.3	0.2481	rs2389774	2.8	rs1246254	0.180275	-8.13	1.30059	535	8	lasso	0.24	4.3e-20	-1.26569	yes	0.206	0.768909
GTExv8	Testis	ENSG00000122432.17.wgt.RDat	SPATA1	protein coding	1	84972338	85031877	1p22.3	84506655	84566194	1p22.3	0.5206	rs2389774	2.8	rs2271620	0.467	-12.72	1.19933	537	537	susie	0.5	2.5e-50	-1.28531	yes	0.199	0.76232
sCCA1v8	Cross-tissue	sCCA1.ENSG00000117151.12.wgt.RDat	CTBS	protein coding	1	85015288	85040163	1p22.3	84549605	84574480	1p22.3	0.4855	rs4907126	2.964	rs7551329	0.338753	-10.33	-0.57115	542	8	lasso	0.44	4.7e-40	0.07938	yes	0.937	0.993324
GTExv8	Testis	ENSG00000180869.4.wgt.RDat	LINC01555	lincRNA	1	85093912	85100703	1p22.3	84628229	84635020	1p22.3	0.1448	rs4907126	2.96	rs12127432	0.0639	-5.94	0.22716	553	6	enet	0.073	5.1e-07	-0.44373	yes	0.657	0.953182
sCCA1v8	Cross-tissue	sCCA1.ENSG00000117155.16.wgt.RDat	SSX2IP	protein coding	1	85109389	85156486	1p22.3	84643706	84690803	1p22.3	0.2254	rs4907126	2.964	rs1340523	0.112286	7.07	1.31176	555	14	lasso	0.17	2e-14	2.08865	yes	0.0367	0.454846
GTExv8	Testis	ENSG00000162643.12.wgt.RDat	DNAI3	protein coding	1	85464829	85598821	1p22.3	84999146	85133138	1p22.3	0.1957	rs4907126	2.96	rs709783	0.101	-6.3	1.18504	581	581	susie	0.1	2.4e-09	-1.22446	yes	0.221	0.782149
GTExv8	Testis	ENSG00000055732.12.wgt.RDat	MCOLN3	protein coding	1	85483764	85514182	1p22.3	85018081	85048499	1p22.3	0.4022	rs4907126	2.96	rs12034421	0.205	-8.31	1.05966	575	5	lasso	0.21	1.2e-18	-1.75786	yes	0.0788	0.602561
GTExv8	Testis	ENSG00000162642.13.wgt.RDat	C1orf52	protein coding	1	85715635	85725355	1p22.3	85249952	85259672	1p22.3	0.2484	rs4907126	2.96	rs11161570	0.123	-6.68	-1.22149	563	11	enet	0.15	8.8e-13	1.21137	yes	0.226	0.786078
GTExv8	Testis	ENSG00000223653.5.wgt.RDat	BCL10-AS1	antisense	1	85743323	85913807	1p22.3	85277640	85448124	1p22.3	0.175	rs4907126	2.96	rs1554597	0.0819	6.52	0.14337	546	14	enet	0.12	1.1e-10	0.55595	yes	0.578	0.93236
GTExv8	Testis	ENSG00000117174.10.wgt.RDat	ZNHIT6	protein coding	1	86115105	86174116	1p22.3	85649422	85708433	1p22.3	0.215	rs975880	2.8	rs1539444	0.136	-7.34	1.83822	534	8	lasso	0.15	5e-13	-1.9839	yes	0.0473	0.496805
GTExv8	Testis	ENSG00000122417.15.wgt.RDat	ODF2L	protein coding	1	86812506	86862025	1p22.3	86346823	86396342	1p22.3	0.1078	rs196529	2.94	rs2390097	0.0637	-5.26	-1.92046	444	444	susie	0.075	3.6e-07	1.99535	yes	0.046	0.494053
GTExv8	Testis	ENSG00000016490.15.wgt.RDat	CLCA1	protein coding	1	86934050	86965972	1p22.3	86468367	86500289	1p22.3	0.1277	rs196529	2.94	rs175363	0.00874	-4.67	-0.16798	435	29	enet	0.039	0.0002	-0.98434	no	0.325	0.846924
GTExv8	Testis	ENSG00000016602.9.wgt.RDat	CLCA4	protein coding	1	87012760	87046437	1p22.3	86547077	86580754	1p22.3	0.199	rs196529	2.94	rs1321685	0.122	6.55	-1.32824	408	4	lasso	0.12	5.8e-11	-1.34539	yes	0.178	0.740502
GTExv8	Testis	ENSG00000236915.1.wgt.RDat	CLCA4-AS1	antisense	1	87036937	87158886	1p22.3	86571254	86693203	1p22.3	0.3693	rs196529	2.94	rs2292829	0.163	-7.46	0.37307	389	15	enet	0.18	9.4e-16	0.18123	no	0.856	0.983015
GTExv8	Testis	ENSG00000261737.1.wgt.RDat	RP4-612B15.3	antisense	1	87169184	87170145	1p22.3	86703501	86704462	1p22.3	0.5975	rs196529	2.94	rs2292829	0.356	10.75	0.37307	388	388	susie	0.4	2.2e-37	-0.39508	no	0.693	0.960116
GTExv8	Testis	ENSG00000097033.14.wgt.RDat	SH3GLB1	protein coding	1	87170252	87213867	1p22.3	86704569	86748184	1p22.3	0.101	rs196529	2.94	rs196529	0.00537	3.64	2.94105	388	388	susie	0.017	0.012	2.33986	yes	0.0193	0.357899
GTExv8	Testis	ENSG00000183291.15.wgt.RDat	SELENOF	protein coding	1	87328127	87380107	1p22.3	86862444	86914424	1p22.3	0.1146	rs196529	2.94	rs540049	0.114	6.74	1.92213	445	445	susie	0.12	6.4e-11	1.94719	yes	0.0515	0.515651
GTExv8	Testis	ENSG00000153936.16.wgt.RDat	HS2ST1	protein coding	1	87380330	87575681	1p22.3	86914647	87109998	1p22.3	0.1173	rs196529	2.94	rs2753275	0.0967	-6.49	1.85218	445	445	susie	0.11	3.6e-10	-1.9263	yes	0.0541	0.522404
GTExv8	Testis	ENSG00000143013.12.wgt.RDat	LMO4	protein coding	1	87794150	87814606	1p22.3	87328467	87348923	1p22.3	0.1041	rs1199670	2.68	rs12727441	0.0116	3.9	-0.2771	476	476	susie	0.013	0.023	-0.02421	yes	0.981	0.997009
GTExv8	Testis	ENSG00000227290.1.wgt.RDat	LINC01364	lincRNA	1	87819206	87837338	1p22.3	87353523	87371655	1p22.3	0.1067	rs1199670	2.68	rs6657524	0.0138	4.18	-0.15034	477	8	enet	0.031	0.00081	0.82717	no	0.408	0.878786
GTExv8	Testis	ENSG00000279778.1.wgt.RDat	RP11-60A14.1	TEC	1	88270968	88274055	1p22.3	87805285	87808372	1p22.3	0.1753	rs3008445	2.89	rs6677939	0.0227	-4.46	-1.10745	467	467	susie	0.034	0.00054	0.80833	yes	0.419	0.882183
GTExv8	Testis	ENSG00000237505.6.wgt.RDat	PKN2-AS1	antisense	1	89003195	89150887	1p22.2	88537512	88685204	1p22.2	0.2691	rs12129980	-2.21	rs306337	0.185	8.47	-1.01166	382	382	susie	0.21	2.4e-18	-0.97984	yes	0.327	0.849008
sCCA1v8	Cross-tissue	sCCA1.ENSG00000065243.19.wgt.RDat	PKN2	protein coding	1	89149904	89301938	1p22.2	88684221	88836255	1p22.2	0.0955	rs12129980	-2.207	rs6677967	0.028066	-4.74	-0.1172	378	29	enet	0.088	8e-08	-0.31541	no	0.752	0.971707
sCCA1v8	Cross-tissue	sCCA1.ENSG00000137947.11.wgt.RDat	GTF2B	protein coding	1	89318614	89357627	1p22.2	88852931	88891944	1p22.2	0.1134	rs12129980	-2.207	rs6659626	0.068031	-5.84	-0.78988	353	24	enet	0.1	7.3e-09	-0.04238	no	0.966	0.996595
GTExv8	Testis	ENSG00000137944.17.wgt.RDat	KYAT3	protein coding	1	89401455	89454038	1p22.2	88935772	88988355	1p22.2	0.6112	rs12129980	-2.21	rs7532151	0.544	-13.34	-0.46728	357	357	susie	0.57	4.3e-60	0.58593	yes	0.558	0.925483
sCCA1v8	Cross-tissue	sCCA1.ENSG00000213516.9.wgt.RDat	RBMXL1	protein coding	1	89445138	89458643	1p22.2	88979455	88992960	1p22.2	0.4987	rs12129980	-2.207	rs6428494	0.316609	10.2	-0.02908	351	10	lasso	0.41	3.1e-37	-0.26822	yes	0.789	0.97639
GTExv8	Testis	ENSG00000117226.11.wgt.RDat	GBP3	protein coding	1	89472348	89488577	1p22.2	89006665	89022894	1p22.2	0.5642	rs10801724	1.72	rs10493821	0.467	-12.28	0.69142	343	12	lasso	0.49	4.2e-49	-0.40669	yes	0.684	0.958823
sCCA1v8	Cross-tissue	sCCA1.ENSG00000117228.9.wgt.RDat	GBP1	protein coding	1	89518001	89531043	1p22.2	89052318	89065360	1p22.2	0.1161	rs10801724	1.716	rs10493822	0.110205	-6.58	-0.76277	345	1	top1	0.11	1.7e-09	0.76277	yes	0.446	0.89244
sCCA1v8	Cross-tissue	sCCA1.ENSG00000234518.2.wgt.RDat	PTGES3P1	processed pseudogene	1	89569967	89570450	1p22.2	89104284	89104767	1p22.2	0.1032	rs10801724	1.716	rs7519963	0.006452	4.56	-0.58656	355	12	lasso	0.039	0.00028	0.45326	no	0.65	0.950546
sCCA3v8	Cross-tissue	sCCA3.ENSG00000162645.12.wgt.RDat	GBP2	protein coding	1	89571814	89591797	1p22.2	89106131	89126114	1p22.2	0.0833	rs1215508	-1.804	rs2893089	0.08	-5.1	1.00707	350	1	top1	0.08	3.1e-07	-1.00707	yes	0.314	0.840488
TGCA	TGCT	TCGA-TGCT.TUMOR.GBP7_388646.wgt.RDat	GBP7	protein coding	1	89597434	89641723	1p22.2	89131750	89176040	1p22.2	0.2899	rs12138939	1.595	rs6428503	0.19442	5.55	0.4391	53	15	enet	0.23	1.8e-08	-0.1687	no	0.866	0.984905
sCCA1v8	Cross-tissue	sCCA1.ENSG00000162654.8.wgt.RDat	GBP4	protein coding	1	89646830	89664615	1p22.2	89181147	89198932	1p22.2	0.0607	rs12058749	2.942	rs2624	0.02632	4.44	-0.26878	351	7	lasso	0.064	4.9e-06	-0.6877	yes	0.492	0.905161
sCCA1v8	Cross-tissue	sCCA1.ENSG00000225492.6.wgt.RDat	GBP1P1	transcribed unprocessed pseudogene	1	89873237	89891802	1p22.2	89407678	89426243	1p22.2	0.5472	rs17497905	3.127	rs4491050	0.501534	12.56	-0.99077	361	48	enet	0.52	1.3e-50	-1.10598	yes	0.269	0.810643
GTExv8	Testis	ENSG00000197147.13.wgt.RDat	LRRC8B	protein coding	1	89990394	90063423	1p22.2	89524835	89597864	1p22.2	0.2189	rs17497905	3.13	rs11577456	0.0607	-4.99	0.201	348	10	lasso	0.073	5.4e-07	-0.14695	yes	0.883	0.987901
GTExv8	Testis	ENSG00000231999.6.wgt.RDat	LRRC8C-DT	antisense	1	90053461	90098453	1p22.2	89587902	89632894	1p22.2	0.0904	rs17130964	3.28	rs10493829	0.074	5.16	2.75984	365	1	top1	0.074	4.3e-07	2.75984	yes	0.00578	0.200127
sCCA1v8	Cross-tissue	sCCA1.ENSG00000171488.14.wgt.RDat	LRRC8C	protein coding	1	90098630	90235462	1p22.2	89633071	89769903	1p22.2	0.1813	rs17130964	3.285	rs10801772	0.193248	-8.2	-0.28832	363	6	lasso	0.19	4.5e-16	0.32683	yes	0.744	0.97036
GTExv8	Testis	ENSG00000231613.1.wgt.RDat	RP5-943J3.1	sense intronic	1	90254472	90256051	1p22.2	89788913	89790492	1p22.2	0.1541	rs17130964	3.28	rs4658321	0.0733	-6.13	0.71485	374	374	susie	0.082	9.9e-08	-0.80102	yes	0.423	0.883331
GTExv8	Testis	ENSG00000272931.1.wgt.RDat	LRRC8D-DT	lincRNA	1	90285732	90286427	1p22.2	89820173	89820868	1p22.2	0.1094	rs17130964	3.28	rs7556550	0.00228	-4.06	-0.33556	382	15	enet	0.031	0.00091	0.54568	yes	0.585	0.933295
sCCA2v8	Cross-tissue	sCCA2.ENSG00000171492.14.wgt.RDat	LRRC8D	protein coding	1	90286572	90402170	1p22.2	89821013	89936611	1p22.2	0.2462	rs17130964	3.285	rs1344190	0.116	-6.37	-0.61918	381	27	enet	0.18	2.7e-15	-0.160243	no	0.873	0.985733
sCCA3v8	Cross-tissue	sCCA3.ENSG00000228175.3.wgt.RDat	GEMIN8P4	processed pseudogene	1	90459151	90459880	1p22.2	89993592	89994321	1p22.2	0.1186	rs17130964	3.285	rs4350189	0.0834	-5.36	0.87826	397	10	enet	0.097	1.6e-08	-1.56845	yes	0.117	0.667008
sCCA1v8	Cross-tissue	sCCA1.ENSG00000162664.16.wgt.RDat	ZNF326	protein coding	1	90460670	90501090	1p22.2	89995111	90035531	1p22.2	0.0854	rs17130964	3.285	rs10801810	0.089072	5.53	-0.77354	397	1	top1	0.089	6.5e-08	-0.77354	yes	0.439	0.890294
GTExv8	Testis	ENSG00000225446.2.wgt.RDat	LINC01763	lincRNA	1	91317315	91320810	1p22.2	90851758	90855253	1p22.2	0.1141	rs635894	2.27	rs358691	-0.000421	-3.56	0.24585	416	50	enet	0.022	0.0047	-0.2541	yes	0.799	0.976923
sCCA1v8	Cross-tissue	sCCA1.ENSG00000122482.20.wgt.RDat	ZNF644	protein coding	1	91380854	91487829	1p22.2	90915297	91022272	1p22.2	0.1035	rs12129878	2.275	rs559265	0.087735	5.73	-0.86616	418	1	top1	0.088	8.1e-08	-0.86616	yes	0.386	0.868818
GTExv8	Testis	ENSG00000162669.15.wgt.RDat	HFM1	protein coding	1	91726322	91870426	1p22.2	91260765	91404869	1p22.2	0.0913	rs2765887	-2.5	rs281992	0.0517	5.2	-0.28443	529	529	susie	0.056	1e-05	-0.31059	yes	0.756	0.972624
GTExv8	Testis	ENSG00000097046.12.wgt.RDat	CDC7	protein coding	1	91966449	91991321	1p22.2	91500892	91525764	1p22.1	0.192	rs2765887	-2.5	rs13447454	0.134	-6.73	-0.80712	542	3	lasso	0.16	4.7e-14	0.70674	yes	0.48	0.902787
GTExv8	Testis	ENSG00000241318.3.wgt.RDat	WDR82P2	processed pseudogene	1	92000222	92001150	1p22.1	91534665	91535593	1p22.1	0.4387	rs2765887	-2.5	rs745732	0.283	9.69	1.16307	549	1	top1	0.28	4.3e-25	1.16307	yes	0.245	0.798983
sCCA2v8	Cross-tissue	sCCA2.ENSG00000069702.10.wgt.RDat	TGFBR3	protein coding	1	92145899	92371892	1p22.1	91680342	91906335	1p22.1	0.0619	rs2765887	-2.504	rs3103178	0.0655	4.67	0.99775	499	1	top1	0.065	3.6e-06	0.997751	yes	0.318	0.84333
GTExv8	Testis	ENSG00000137948.18.wgt.RDat	BRDT	protein coding	1	92414927	92479983	1p22.1	91949370	92014426	1p22.1	0.1592	rs2765887	-2.5	rs10875096	0.13	-6.64	-0.80677	493	4	lasso	0.13	1.1e-11	0.80306	yes	0.422	0.882919
sCCA1v8	Cross-tissue	sCCA1.ENSG00000284413.1.wgt.RDat	BTBD8	protein coding	1	92545892	92613397	1p22.1	92080335	92147840	1p22.1	0.0959	rs2765887	-2.504	rs10493856	0.083718	5.6	0.35659	446	8	lasso	0.087	9.4e-08	0.65801	yes	0.511	0.912895
sCCA1v8	Cross-tissue	sCCA1.ENSG00000069712.12.wgt.RDat	KIAA1107	protein coding	1	92632541	92650280	1p22.1	92166984	92184723	1p22.1	0.1187	rs2765887	-2.504	rs560389	0.18508	-7.59	0.51995	395	1	top1	0.19	2.2e-15	-0.51995	yes	0.603	0.938205
GTExv8	Testis	ENSG00000203910.8.wgt.RDat	C1orf146	protein coding	1	92683496	92711370	1p22.1	92217939	92245813	1p22.1	0.2898	rs2391140	-2.22	rs3122323	0.255	9.15	1.08935	356	20	enet	0.26	2.3e-23	0.84578	yes	0.398	0.874346
sCCA1v8	Cross-tissue	sCCA1.ENSG00000174842.16.wgt.RDat	GLMN	protein coding	1	92711958	92764521	1p22.1	92246401	92298964	1p22.1	0.0901	rs2391140	-2.223	rs1325435	0.08179	-6.06	0.96369	301	20	enet	0.1	9.9e-09	-1.56418	yes	0.118	0.668093
sCCA1v8	Cross-tissue	sCCA1.ENSG00000122484.8.wgt.RDat	RPAP2	protein coding	1	92764544	92867613	1p22.1	92298987	92402056	1p22.1	0.1473	rs2391140	-2.223	rs1386585	0.103998	-7.01	-2.05241	301	19	enet	0.15	1.9e-12	1.99467	yes	0.0461	0.494053
sCCA1v8	Cross-tissue	sCCA1.ENSG00000067208.14.wgt.RDat	EVI5	protein coding	1	92974252	93257961	1p22.1	92508695	92792404	1p22.1	0.27	rs496465	3.358	rs6603986	0.455909	-12.04	-1.74354	271	13	lasso	0.5	1.7e-47	1.87235	yes	0.0612	0.544749
sCCA1v8	Cross-tissue	sCCA1.ENSG00000122406.12.wgt.RDat	RPL5	protein coding	1	93297581	93307481	1p22.1	92832024	92841924	1p22.1	0.1083	rs496465	3.358	rs486370	0.090079	-5.35	2.87502	272	17	enet	0.1	4.3e-09	-2.25421	yes	0.0242	0.391569
sCCA1v8	Cross-tissue	sCCA1.ENSG00000154511.11.wgt.RDat	DIPK1A	protein coding	1	93298293	93427079	1p22.1	92832736	92961522	1p22.1	0.563	rs496465	3.358	rs12757307	0.501705	12.37	-1.30381	268	8	lasso	0.51	1e-49	-1.49937	yes	0.134	0.692736
sCCA1v8	Cross-tissue	sCCA1.ENSG00000143033.17.wgt.RDat	MTF2	protein coding	1	93544791	93604638	1p22.1	93079234	93139081	1p22.1	0.0633	rs496465	3.358	rs500349	0.040611	-4.23	-0.13666	251	12	enet	0.043	0.00015	-0.58692	no	0.557	0.925483
GTExv8	Testis	ENSG00000117500.12.wgt.RDat	TMED5	protein coding	1	93615298	93628767	1p22.1	93149741	93163210	1p22.1	0.3456	rs496465	3.36	rs7535628	0.42	-11.83	0.36877	266	33	enet	0.44	8.9e-43	-0.68812	yes	0.491	0.904498
GTExv8	Testis	ENSG00000122483.17.wgt.RDat	CCDC18	protein coding	1	93645475	93744287	1p22.1	93179918	93278730	1p22.1	0.0926	rs496465	3.36	rs2783499	0.0347	-4.48	-1.20475	270	1	top1	0.035	0.00046	1.20475	yes	0.228	0.786679
GTExv8	Testis	ENSG00000223745.7.wgt.RDat	CCDC18-AS1	processed transcript	1	93727742	93811444	1p22.1	93262185	93345887	1p22.1	0.6519	rs496465	3.36	rs1414367	0.678	-14.9	1.70048	300	24	enet	0.69	5.1e-83	-1.78359	yes	0.0745	0.586524
GTExv8	Testis	ENSG00000117505.12.wgt.RDat	DR1	protein coding	1	93811582	93835055	1p22.1	93346025	93369498	1p22.1	0.126	rs496465	3.36	rs6541379	0.0628	-5.36	-1.55059	300	300	susie	0.069	1e-06	1.11565	yes	0.265	0.809971
sCCA2v8	Cross-tissue	sCCA2.ENSG00000137942.16.wgt.RDat	FNBP1L	protein coding	1	93913687	94020218	1p22.1	93448130	93554661	1p22.1	0.2017	rs496465	3.358	rs2624437	0.153	-7.14	-0.48736	318	2	lasso	0.16	3.4e-13	0.470605	yes	0.638	0.946217
GTExv8	Testis	ENSG00000137936.16.wgt.RDat	BCAR3	protein coding	1	94027342	94312706	1p22.1	93561785	93847150	1p22.1	0.1134	rs1761375	2.34	rs2893248	0.0102	-4.13	-0.19512	436	25	enet	0.023	0.0038	-0.0092	no	0.993	0.998571
GTExv8	Testis	ENSG00000224093.5.wgt.RDat	BCAR3-AS1	antisense	1	94057755	94071130	1p22.1	93592198	93605573	1p22.1	0.1968	rs1761375	2.34	rs1010476	0.0155	4.54	-1.8533	392	13	enet	0.036	0.00038	-1.6046	yes	0.109	0.653967
GTExv8	Testis	ENSG00000230439.2.wgt.RDat	RP11-488P3.1	sense intronic	1	94218479	94241000	1p22.1	93752923	93775444	1p22.1	0.5503	rs1761375	2.34	rs10782967	0.388	11.31	0.40293	436	436	susie	0.5	1.3e-49	0.5545	yes	0.579	0.93236
GTExv8	Testis	ENSG00000260464.1.wgt.RDat	RP4-561L24.3	lincRNA	1	94312729	94314495	1p22.1	93847173	93848939	1p22.1	0.4146	rs1761375	2.34	rs6681265	0.365	11.1	-0.26358	436	13	enet	0.4	5.1e-38	-0.13631	yes	0.892	0.990306
GTExv8	Testis	ENSG00000067334.13.wgt.RDat	DNTTIP2	protein coding	1	94331838	94345474	1p22.1	93866282	93879918	1p22.1	0.193	rs1761375	2.34	rs6687387	0.116	6.79	-0.15845	431	431	susie	0.12	9.3e-11	-0.054	yes	0.957	0.995435
GTExv8	Testis	ENSG00000023909.9.wgt.RDat	GCLM	protein coding	1	94350760	94375012	1p22.1	93885204	93909456	1p22.1	0.136	rs1761375	2.34	rs718875	0.174	-7.67	-0.50793	434	1	top1	0.17	3.3e-15	0.50793	yes	0.611	0.939143
sCCA1v8	Cross-tissue	sCCA1.ENSG00000137962.12.wgt.RDat	ARHGAP29	protein coding	1	94615402	94740624	1p22.1	94149846	94275068	1p22.1	0.1234	rs762484	2.488	rs7540684	0.058745	4.92	-0.55909	539	31	enet	0.097	1.6e-08	-1.42287	yes	0.155	0.719277
GTExv8	Testis	ENSG00000226835.2.wgt.RDat	ARHGAP29-AS1	lincRNA	1	94713421	94800404	1p21.3	94247865	94334848	1p22.1	0.57	rs762484	2.49	rs6541343	0.366	-10.91	-1.15791	543	543	susie	0.43	7.7e-41	0.64404	yes	0.52	0.914537
GTExv8	Testis	ENSG00000117528.11.wgt.RDat	ABCD3	protein coding	1	94884010	94984222	1p21.3	94418454	94518666	1p21.3	0.2159	rs9432602	-2.87	rs2147795	0.0904	6.57	0.8618	574	31	enet	0.12	6.9e-11	0.88297	yes	0.377	0.866081
sCCA1v8	Cross-tissue	sCCA1.ENSG00000117525.13.wgt.RDat	F3	protein coding	1	94994780	95007356	1p21.3	94529224	94541800	1p21.3	0.2375	rs9432602	-2.873	rs6667206	0.084917	6.14	0.36649	538	30	enet	0.14	4e-12	0.10208	yes	0.919	0.99222
GTExv8	Testis	ENSG00000223675.1.wgt.RDat	RP11-86H7.6	lincRNA	1	95051111	95057853	1p21.3	94585555	94592297	1p21.3	0.097	rs9432602	-2.87	rs1772904	0.0109	-4.78	-0.32365	517	10	enet	0.028	0.0016	1.0541	yes	0.292	0.825798
GTExv8	Testis	ENSG00000224081.8.wgt.RDat	SLC44A3-AS1	transcribed processed pseudogene	1	95079369	95320982	1p21.3	94613813	94855426	1p21.3	0.241	rs11165328	-3.46	rs698964	0.0542	5.29	0.47639	531	43	enet	0.078	2.2e-07	0.02847	yes	0.977	0.996728
GTExv8	Testis	ENSG00000143036.16.wgt.RDat	SLC44A3	protein coding	1	95285897	95360802	1p21.3	94820341	94895246	1p21.3	0.2776	rs11165328	-3.46	rs915012	0.112	-6.93	-1.23347	524	33	enet	0.2	1.4e-17	1.41608	yes	0.157	0.720432
sCCA1v8	Cross-tissue	sCCA1.ENSG00000117519.15.wgt.RDat	CNN3	protein coding	1	95362504	95392834	1p21.3	94896948	94927278	1p21.3	0.3805	rs11165328	-3.463	rs859062	0.154255	7.14	-0.09779	548	27	enet	0.23	4.6e-19	0.22092	no	0.825	0.979898
sCCA1v8	Cross-tissue	sCCA1.ENSG00000235501.5.wgt.RDat	CNN3-DT	antisense	1	95393121	95428826	1p21.3	94927565	94963270	1p21.3	0.4331	rs11165328	-3.463	rs11589700	0.366249	10.57	0.73967	548	36	enet	0.42	4e-38	0.70224	yes	0.483	0.903032
GTExv8	Testis	ENSG00000172339.9.wgt.RDat	ALG14	protein coding	1	95439962	95538501	1p21.3	94974406	95072945	1p21.3	0.24	rs11165328	-3.46	rs4847376	0.173	7.47	0.46463	559	1	top1	0.17	4.3e-15	0.46463	yes	0.642	0.9483
GTExv8	Testis	ENSG00000152078.9.wgt.RDat	TLCD4	protein coding	1	95582893	95663163	1p21.3	95117337	95197607	1p21.3	0.3625	rs11165328	-3.46	rs12084387	0.125	-7.12	0.85005	545	545	susie	0.25	4.3e-22	-0.9146	yes	0.36	0.861814
GTExv8	Testis	ENSG00000122481.16.wgt.RDat	RWDD3	protein coding	1	95699710	95712781	1p21.3	95234154	95247225	1p21.3	0.099	rs11165328	-3.46	rs11589700	0.0626	5.1	0.73967	496	496	susie	0.068	1.2e-06	0.65923	yes	0.51	0.912838
GTExv8	Testis	ENSG00000228852.6.wgt.RDat	RP11-57H12.5	antisense	1	95708722	95744496	1p21.3	95243166	95278940	1p21.3	0.1512	rs11165328	-3.46	rs4949946	0.0557	5.04	-0.68713	476	4	lasso	0.076	3.3e-07	-0.67976	yes	0.497	0.907364
GTExv8	Testis	ENSG00000237435.9.wgt.RDat	LINC02790	lincRNA	1	96403456	96488436	1p21.3	95937900	96022880	1p21.3	0.1974	rs6703657	-3.05	rs10783028	0.053	-5.48	0.51207	429	29	enet	0.1	4e-09	-0.7594	yes	0.448	0.89244
sCCA1v8	Cross-tissue	sCCA1.ENSG00000228502.1.wgt.RDat	EEF1A1P11	processed pseudogene	1	96912485	96913874	1p21.3	96446929	96448318	1p21.3	0.0459	rs1401836	2.163	rs1591868	0.022677	4.15	0.9713	385	3	lasso	0.029	0.0017	0.97077	yes	0.332	0.851277
sCCA1v8	Cross-tissue	sCCA1.ENSG00000137970.7.wgt.RDat	RPL7P9	processed pseudogene	1	97144429	97145176	1p21.3	96678873	96679620	1p21.3	0.0948	rs1401836	2.163	rs633343	0.023434	-4.84	0.54901	401	21	enet	0.06	9.7e-06	-1.27683	yes	0.202	0.764935
GTExv8	Testis	ENSG00000117569.18.wgt.RDat	PTBP2	protein coding	1	97187220	97289294	1p21.3	96721664	96823738	1p21.3	0.3011	rs1401836	2.16	rs2391782	0.0901	6.12	-1.74102	418	418	susie	0.17	1.2e-14	-1.37174	yes	0.17	0.730653
sCCA1v8	Cross-tissue	sCCA1.ENSG00000188641.12.wgt.RDat	DPYD	protein coding	1	97543298	98386605	1p21.3	97077742	97921049	1p21.3	0.2845	rs1157647	2.784	rs2811211	0.085577	6.14	-0.17803	403	8	lasso	0.1	1e-08	-0.47007	yes	0.638	0.946217
sCCA1v8	Cross-tissue	sCCA1.ENSG00000228057.1.wgt.RDat	SEC63P1	processed pseudogene	1	98011256	98012514	1p21.3	97545700	97546958	1p21.3	0.0773	rs17117118	-2.719	rs6663670	0.056565	-5.5	-0.40035	536	12	enet	0.07	1.5e-06	0.63097	yes	0.528	0.916641
sCCA1v8	Cross-tissue	sCCA1.ENSG00000162627.16.wgt.RDat	SNX7	protein coding	1	99127256	99226056	1p21.3	98661700	98760500	1p21.3	0.2607	rs1157647	2.784	rs12065799	0.196996	-7.82	-0.58418	400	26	enet	0.22	1.7e-18	0.10633	yes	0.915	0.991876
GTExv8	Testis	ENSG00000117598.11.wgt.RDat	PLPPR5	protein coding	1	99355800	99470588	1p21.3	98890244	99005032	1p21.3	0.2056	rs12759704	-2.07	rs17392431	0.116	-7.05	-0.30482	416	416	susie	0.13	1.3e-11	0.16307	yes	0.87	0.985098
GTExv8	Testis	ENSG00000117600.12.wgt.RDat	PLPPR4	protein coding	1	99729508	99775146	1p21.2	99263952	99309590	1p21.3	0.1327	rs834979	2.62	rs7530667	0.0392	5.49	0.45293	501	8	enet	0.05	2.9e-05	0.22477	yes	0.822	0.979898
GTExv8	Testis	ENSG00000099260.10.wgt.RDat	PALMD	protein coding	1	100111498	100160097	1p21.2	99645942	99694541	1p21.2	0.2218	rs834979	2.62	rs10783115	-0.00198	-4.1	0.26839	495	48	enet	0.023	0.0036	0.26087	no	0.794	0.976923
GTExv8	Testis	ENSG00000162688.16.wgt.RDat	AGL	protein coding	1	100315639	100389579	1p21.2	99850083	99924023	1p21.2	0.2737	rs834979	2.62	rs494626	0.0518	-5.97	0.39127	452	452	susie	0.14	2e-12	-0.64802	yes	0.517	0.913372
GTExv8	Testis	ENSG00000117620.14.wgt.RDat	SLC35A3	protein coding	1	100435420	100501193	1p21.2	99969864	100035637	1p21.2	0.078	rs834979	2.62	rs2784173	0.0607	-4.96	-0.13337	455	455	susie	0.063	3.2e-06	0.21355	yes	0.831	0.979898
GTExv8	Testis	ENSG00000156875.13.wgt.RDat	MFSD14A	protein coding	1	100503652	100548933	1p21.2	100038096	100083377	1p21.2	0.1014	rs834979	2.62	rs17121953	0.0174	-4.47	0.46714	439	21	enet	0.052	2e-05	-0.81314	yes	0.416	0.881824
sCCA1v8	Cross-tissue	sCCA1.ENSG00000156876.9.wgt.RDat	SASS6	protein coding	1	100549118	100598511	1p21.2	100083562	100132955	1p21.2	0.3084	rs6577166	2.038	rs12036260	0.259914	-9.42	0.59926	450	28	enet	0.3	3.4e-25	-0.54968	yes	0.583	0.933262
sCCA1v8	Cross-tissue	sCCA1.ENSG00000122435.9.wgt.RDat	TRMT13	protein coding	1	100598705	100616053	1p21.2	100133149	100150497	1p21.2	0.1328	rs6577166	2.038	rs6682782	0.137956	7.13	-0.35232	450	15	enet	0.14	4.6e-12	-0.61276	yes	0.54	0.920215
GTExv8	Testis	ENSG00000122477.12.wgt.RDat	LRRC39	protein coding	1	100614004	100643829	1p21.2	100148448	100178273	1p21.2	0.0498	rs6577166	2.04	rs2810418	0.00665	-3.57	1.09094	435	435	susie	0.013	0.021	0.0609	no	0.951	0.995435
sCCA1v8	Cross-tissue	sCCA1.ENSG00000137992.14.wgt.RDat	DBT	protein coding	1	100652474	100715390	1p21.2	100186918	100249834	1p21.2	0.2759	rs6577166	2.038	rs7543453	0.229267	8.64	0.48497	404	41	enet	0.27	4.5e-23	0.11002	yes	0.912	0.991876
sCCA1v8	Cross-tissue	sCCA1.ENSG00000224616.1.wgt.RDat	RTCA-AS1	antisense	1	100729564	100731676	1p21.2	100264008	100266120	1p21.2	0.1673	rs6577166	2.038	rs7543453	0.126004	6.68	0.48497	410	1	top1	0.13	1e-10	0.48497	yes	0.628	0.943381
GTExv8	Testis	ENSG00000137996.12.wgt.RDat	RTCA	protein coding	1	100731762	100758325	1p21.2	100266206	100292769	1p21.2	0.2552	rs6577166	2.04	rs3122126	0.149	7.29	0.58701	407	407	susie	0.15	4e-13	0.50696	yes	0.612	0.940023
sCCA1v8	Cross-tissue	sCCA1.ENSG00000079335.18.wgt.RDat	CDC14A	protein coding	1	100817289	100985833	1p21.2	100351733	100520277	1p21.2	0.5375	rs12567000	-2.158	rs17420882	0.408583	11.17	1.71645	408	7	lasso	0.41	6.2e-37	1.74943	yes	0.0802	0.606306
GTExv8	Testis	ENSG00000230402.2.wgt.RDat	LINC01349	lincRNA	1	101092604	101106169	1p21.2	100627048	100640613	1p21.2	0.2561	rs11166538	-2.41	rs17403878	0.0613	6.01	1.82032	367	5	lasso	0.1	1.9e-09	1.49566	yes	0.135	0.692841
sCCA1v8	Cross-tissue	sCCA1.ENSG00000162692.10.wgt.RDat	VCAM1	protein coding	1	101185297	101204601	1p21.2	100719741	100739045	1p21.2	0.3141	rs11166538	-2.411	rs12240047	0.221127	8.48	1.38669	386	7	lasso	0.27	7.1e-23	1.56744	yes	0.117	0.667008
sCCA1v8	Cross-tissue	sCCA1.ENSG00000162694.13.wgt.RDat	EXTL2	protein coding	1	101337927	101361554	1p21.2	100872371	100895998	1p21.2	0.3994	rs6577243	3.163	rs3737580	0.293615	9.97	0.82759	438	4	lasso	0.3	1.1e-25	0.6767	yes	0.499	0.908086
sCCA1v8	Cross-tissue	sCCA1.ENSG00000162695.11.wgt.RDat	SLC30A7	protein coding	1	101361631	101447309	1p21.2	100896075	100981753	1p21.2	0.1378	rs6577243	3.163	rs6677329	0.090908	6.04	-0.99343	438	48	enet	0.091	4.7e-08	0.34629	no	0.729	0.967489
sCCA1v8	Cross-tissue	sCCA1.ENSG00000233184.6.wgt.RDat	DPH5-DT	antisense	1	101529166	101552824	1p21.2	101063610	101087268	1p21.2	0.1774	rs6577243	3.163	rs4617425	0.128094	-7	0.53898	494	30	enet	0.19	3.8e-16	0.8856	no	0.376	0.865591
sCCA2v8	Cross-tissue	sCCA2.ENSG00000170989.8.wgt.RDat	S1PR1	protein coding	1	101702443	101707074	1p21.2	101236887	101241518	1p21.2	0.2328	rs6577243	3.163	rs7367938	0.231	8.51	0.85347	483	1	top1	0.23	3.2e-19	0.853468	yes	0.393	0.872575
sCCA1v8	Cross-tissue	sCCA1.ENSG00000183298.5.wgt.RDat	RPSAP19	processed pseudogene	1	102251895	102252666	1p21.1	101786339	101787110	1p21.2	0.0944	rs6577243	3.163	rs11164177	0.0684	-5.34	-0.34406	527	1	top1	0.068	2.2e-06	0.34406	yes	0.731	0.968068
GTExv8	Testis	ENSG00000162699.5.wgt.RDat	DNAJA1P5	processed pseudogene	1	102358660	102359603	1p21.1	101893104	101894047	1p21.1	0.159	rs2016989	2.63	rs716581	0.0497	5.63	-0.38303	501	501	susie	0.066	1.9e-06	-0.49164	yes	0.623	0.943381
GTExv8	Testis	ENSG00000060718.20.wgt.RDat	COL11A1	protein coding	1	103342022	103574052	1p21.1	102876466	103108496	1p21.1	0.1208	rs35485650	-2.33	rs7528387	0.0143	4.84	-1.1705	274	20	enet	0.084	6.6e-08	1.20888	no	0.227	0.786679
sCCA3v8	Cross-tissue	sCCA3.ENSG00000185946.15.wgt.RDat	RNPC3	protein coding	1	104068312	104097861	1p21.1	103525690	103555239	1p21.1	0.2896	rs546288	2.471	rs11185098	0.0947	-5.65	-0.41055	189	3	lasso	0.13	4.2e-11	-0.62954	no	0.529	0.91669
sCCA1v8	Cross-tissue	sCCA1.ENSG00000240038.6.wgt.RDat	AMY2B	protein coding	1	104104378	104122156	1p21.1	103561756	103579534	1p21.1	0.4454	rs546288	2.471	rs17014930	0.096969	6.76	0.31969	189	17	enet	0.24	4.2e-20	1.67773	yes	0.0934	0.630896
sCCA1v8	Cross-tissue	sCCA1.ENSG00000243480.7.wgt.RDat	AMY2A	protein coding	1	104159432	104168402	1p21.1	103616810	103625780	1p21.1	0.2772	rs546288	2.471	rs17014930	0.1763	-7.36	0.31969	182	6	lasso	0.18	5.6e-15	-0.3906	yes	0.696	0.961113
GTExv8	Testis	ENSG00000230932.2.wgt.RDat	RP5-947P14.2	processed pseudogene	1	106623422	106623782	1p21.1	106080800	106081160	1p21.1	0.0796	rs12403785	2.43	rs1406363	-0.00159	2.7	-0.98362	326	326	susie	0.022	0.0047	-0.28116	yes	0.779	0.97511
sCCA1v8	Cross-tissue	sCCA1.ENSG00000198890.7.wgt.RDat	PRMT6	protein coding	1	107599300	107601916	1p13.3	107056678	107059294	1p13.3	0.6664	rs12024651	3.381	rs1623927	0.667992	14.31	-0.1244	457	5	lasso	0.67	5.6e-75	-0.12791	yes	0.898	0.99069
GTExv8	Testis	ENSG00000162631.18.wgt.RDat	NTNG1	protein coding	1	107682628	108026080	1p13.3	107140006	107483458	1p13.3	0.1077	rs12024651	3.38	rs4391692	0.0305	4.77	-1.18	465	14	enet	0.044	8.1e-05	-0.92804	yes	0.353	0.858549
sCCA1v8	Cross-tissue	sCCA1.ENSG00000134215.15.wgt.RDat	VAV3	protein coding	1	108113781	108507766	1p13.3	107571159	107965144	1p13.3	0.4153	rs4970822	2.543	rs17020055	0.317505	-10.57	-0.17637	465	7	lasso	0.37	9.4e-33	-0.12416	no	0.901	0.990744
GTExv8	Testis	ENSG00000085491.15.wgt.RDat	SLC25A24	protein coding	1	108676657	108742547	1p13.3	108134035	108199925	1p13.3	0.595	rs4970822	2.54	rs591141	0.324	-10.29	0.30548	368	42	enet	0.42	2.6e-40	-0.20825	yes	0.835	0.980307
GTExv8	Testis	ENSG00000243967.4.wgt.RDat	NBPF5P	transcribed unprocessed pseudogene	1	108918459	108953436	1p13.3	108375837	108410814	1p13.3	0.3262	rs4970822	2.54	rs9660519	0.0781	-5.73	-1.50704	378	378	susie	0.15	6.2e-13	1.35008	yes	0.177	0.740022
GTExv8	Testis	ENSG00000238118.1.wgt.RDat	SLC25A24P2	unprocessed pseudogene	1	108926357	108952761	1p13.3	108383735	108410139	1p13.3	0.1346	rs4970822	2.54	rs2804260	-0.00157	4.03	-0.79054	366	6	lasso	0.012	0.03	-0.06302	yes	0.95	0.995435
GTExv8	Testis	ENSG00000186086.18.wgt.RDat	NBPF6	protein coding	1	108992903	109013624	1p13.3	108450281	108471002	1p13.3	0.2133	rs839549	-2.83	rs10218769	0.0134	-4.89	0.25024	377	25	enet	0.079	1.6e-07	0.07091	no	0.943	0.994993
GTExv8	Testis	ENSG00000162636.15.wgt.RDat	EEIG2	protein coding	1	109102710	109187522	1p13.3	108560088	108644900	1p13.3	0.1553	rs536912	-3.2	rs11101974	0.0873	5.42	-0.11405	345	9	lasso	0.1	1.8e-09	-1.03067	yes	0.303	0.834272
sCCA2v8	Cross-tissue	sCCA2.ENSG00000162639.15.wgt.RDat	HENMT1	protein coding	1	109190911	109204148	1p13.3	108648289	108661526	1p13.3	0.09	rs536912	-3.202	rs2804253	0.0534	-4.64	-1.95809	303	1	top1	0.053	2.7e-05	1.95809	yes	0.0502	0.509329
GTExv8	Testis	ENSG00000143107.8.wgt.RDat	FNDC7	protein coding	1	109255278	109285362	1p13.3	108712656	108742740	1p13.3	0.2059	rs536912	-3.2	rs2990878	0.0715	-5.64	1.0102	325	325	susie	0.079	1.8e-07	-1.06599	yes	0.286	0.820444
GTExv8	Testis	ENSG00000232971.2.wgt.RDat	RP11-293A10.3	antisense	1	109276877	109277347	1p13.3	108734255	108734725	1p13.3	0.1589	rs536912	-3.2	rs685653	0.00751	3.93	0.90985	325	21	enet	0.016	0.013	-0.01305	no	0.99	0.998114
sCCA1v8	Cross-tissue	sCCA1.ENSG00000116266.10.wgt.RDat	STXBP3	protein coding	1	109289309	109352148	1p13.3	108746687	108809526	1p13.3	0.2619	rs536912	-3.202	rs2788437	0.250393	-9.14	-0.12692	336	4	lasso	0.29	1.1e-24	0.02757	yes	0.978	0.996824
GTExv8	Testis	ENSG00000162641.18.wgt.RDat	AKNAD1	protein coding	1	109358519	109400779	1p13.3	108815897	108858157	1p13.3	0.258	rs536912	-3.2	rs7519293	0.13	-6.81	1.63667	365	365	susie	0.15	5.9e-13	-2.06393	yes	0.039	0.467551
GTExv8	Testis	ENSG00000203897.3.wgt.RDat	SPATA42	antisense	1	109399838	109401146	1p13.3	108857216	108858524	1p13.3	0.2805	rs536912	-3.2	rs7519293	0.196	-8.91	1.63667	365	6	lasso	0.26	6e-23	-1.6089	yes	0.108	0.652315
GTExv8	Testis	ENSG00000121957.12.wgt.RDat	GPSM2	protein coding	1	109417971	109477167	1p13.3	108875349	108934545	1p13.3	0.1706	rs536912	-3.2	rs7519293	0.0644	4.73	1.63667	368	368	susie	0.072	6.2e-07	1.42961	yes	0.153	0.717029
GTExv8	Testis	ENSG00000121940.15.wgt.RDat	CLCC1	protein coding	1	109472129	109506079	1p13.3	108929507	108963457	1p13.3	0.1995	rs536912	-3.2	rs6699472	0.075	5.53	0.6857	387	16	enet	0.12	2e-10	1.09345	yes	0.274	0.814311
sCCA3v8	Cross-tissue	sCCA3.ENSG00000085433.15.wgt.RDat	WDR47	protein coding	1	109512835	109584735	1p13.3	108970213	109042113	1p13.3	0.1103	rs536912	-3.202	rs2804253	0.0212	3.82	-1.95809	407	6	lasso	0.069	1.9e-06	-2.35687	yes	0.0184	0.35141
sCCA2v8	Cross-tissue	sCCA2.ENSG00000244716.3.wgt.RDat	RPL17P7	processed pseudogene	1	109534903	109535458	1p13.3	108992281	108992836	1p13.3	0.068	rs536912	-3.202	rs17025036	0.0468	4.27	-2.12388	400	1	top1	0.047	8.3e-05	-2.12388	yes	0.0337	0.442299
sCCA1v8	Cross-tissue	sCCA1.ENSG00000197780.9.wgt.RDat	TAF13	protein coding	1	109605107	109618624	1p13.3	109062485	109076002	1p13.3	0.436	rs536912	-3.202	rs8856	0.18978	-8.32	-1.51529	406	11	lasso	0.34	4.7e-29	2.20755	yes	0.0273	0.408058
GTExv8	Testis	ENSG00000273382.1.wgt.RDat	TMEM167B-DT	antisense	1	109630592	109632424	1p13.3	109087970	109089802	1p13.3	0.0978	rs536912	-3.2	rs616378	0.0223	4.39	1.69503	409	1	top1	0.022	0.0042	1.69503	yes	0.0901	0.624582
sCCA1v8	Cross-tissue	sCCA1.ENSG00000215717.5.wgt.RDat	TMEM167B	protein coding	1	109633480	109639556	1p13.3	109090858	109096934	1p13.3	0.1489	rs536912	-3.202	rs705271	0.020237	-4.59	1.20786	409	36	enet	0.095	2.2e-08	-2.51726	yes	0.0118	0.281565
GTExv8	Testis	ENSG00000179902.12.wgt.RDat	CFAP276	protein coding	1	109648572	109656300	1p13.3	109105950	109113678	1p13.3	0.8819	rs536912	-3.2	rs616378	0.378	-11.09	1.69503	415	415	susie	0.59	3.3e-64	-1.90342	yes	0.057	0.531603
GTExv8	Testis	ENSG00000031698.12.wgt.RDat	SARS1	protein coding	1	109756539	109780791	1p13.3	109213917	109238169	1p13.3	0.2342	rs536912	-3.2	rs1052878	0.0322	-4.84	0.45626	425	425	susie	0.057	8.4e-06	-0.51431	yes	0.607	0.938917
GTExv8	Testis	ENSG00000143126.7.wgt.RDat	CELSR2	protein coding	1	109792640	109818372	1p13.3	109250018	109275750	1p13.3	0.1804	rs536912	-3.2	rs1052878	0.0707	-5.66	0.45626	422	1	top1	0.071	7.7e-07	-0.45626	yes	0.648	0.950358
GTExv8	Testis	ENSG00000134222.16.wgt.RDat	PSRC1	protein coding	1	109822177	109825808	1p13.3	109279555	109283186	1p13.3	0.3451	rs536912	-3.2	rs660240	0.158	7.21	-0.97936	442	442	susie	0.21	1.3e-18	-1.20722	yes	0.227	0.786679
GTExv8	Testis	ENSG00000221986.6.wgt.RDat	MYBPHL	protein coding	1	109834986	109849663	1p13.3	109292364	109307041	1p13.3	0.4574	rs536912	-3.2	rs443345	0.476	12.66	-1.44201	445	445	susie	0.49	3.7e-49	-1.60682	yes	0.108	0.652315
GTExv8	Testis	ENSG00000134243.11.wgt.RDat	SORT1	protein coding	1	109852189	109940573	1p13.3	109309567	109397951	1p13.3	0.3263	rs536912	-3.2	rs1278664	0.205	8.53	-0.82707	419	419	susie	0.21	1.7e-18	-0.85381	yes	0.393	0.872575
GTExv8	Testis	ENSG00000143106.12.wgt.RDat	PSMA5	protein coding	1	109941652	109969049	1p13.3	109399030	109426427	1p13.3	0.105	rs536912	-3.2	rs12145677	0.0494	-4.49	-1.62108	422	1	top1	0.049	3.4e-05	1.62108	yes	0.105	0.648838
GTExv8	Testis	ENSG00000143028.8.wgt.RDat	SYPL2	protein coding	1	110009249	110024759	1p13.3	109466627	109482137	1p13.3	0.6658	rs536912	-3.2	rs12145677	0.66	-14.57	-1.62108	423	1	top1	0.66	3.4e-77	1.62108	yes	0.105	0.648838
GTExv8	Testis	ENSG00000162650.16.wgt.RDat	ATXN7L2	protein coding	1	110026100	110035356	1p13.3	109483478	109492734	1p13.3	0.4253	rs516371	-3.07	rs2039694	0.405	-11.66	-1.54189	413	413	susie	0.42	2.4e-40	1.45591	yes	0.145	0.707147
GTExv8	Testis	ENSG00000174151.14.wgt.RDat	CYB561D1	protein coding	1	110036673	110045554	1p13.3	109494051	109502932	1p13.3	0.1583	rs516371	-3.07	rs600806	0.094	-5.67	-1.41183	415	1	top1	0.094	1.2e-08	1.41183	yes	0.158	0.721178
GTExv8	Testis	ENSG00000181754.6.wgt.RDat	AMIGO1	protein coding	1	110046796	110052360	1p13.3	109504174	109509738	1p13.3	0.4442	rs516371	-3.07	rs534135	0.261	9.57	-1.11629	420	420	susie	0.27	4.7e-24	-1.15668	yes	0.247	0.800235
sCCA2v8	Cross-tissue	sCCA2.ENSG00000156097.12.wgt.RDat	GPR61	protein coding	1	110082493	110091028	1p13.3	109539871	109548406	1p13.3	0.1257	rs6681343	2.405	rs6537830	0.088	-5.43	0.66993	419	1	top1	0.088	7.8e-08	-0.669934	yes	0.503	0.910149
GTExv8	Testis	ENSG00000065135.10.wgt.RDat	GNAI3	protein coding	1	110091232	110160943	1p13.3	109548610	109618321	1p13.3	0.1428	rs7545139	-2.46	rs577953	0.0169	4.02	-0.36033	425	10	enet	0.029	0.0013	0.82125	no	0.412	0.880222
sCCA1v8	Cross-tissue	sCCA1.ENSG00000116337.15.wgt.RDat	AMPD2	protein coding	1	110162125	110174673	1p13.3	109619503	109632051	1p13.3	0.1776	rs7545139	-2.462	rs524998	0.087526	-5.3	0.80625	443	1	top1	0.088	8.4e-08	-0.80625	yes	0.42	0.882183
GTExv8	Testis	ENSG00000168765.16.wgt.RDat	GSTM4	protein coding	1	110198702	110208118	1p13.3	109656080	109665496	1p13.3	0.3454	rs7545139	-2.46	rs12745189	0.124	-6.41	1.55561	452	38	enet	0.18	4.5e-16	-1.64831	yes	0.0993	0.642185
sCCA1v8	Cross-tissue	sCCA1.ENSG00000213366.12.wgt.RDat	GSTM2	protein coding	1	110210643	110252173	1p13.3	109668021	109709551	1p13.3	0.425	rs7545139	-2.462	rs655315	0.06828	6.2	1.25632	451	42	enet	0.27	1e-22	0.6607	yes	0.509	0.912367
GTExv8	Testis	ENSG00000134184.12.wgt.RDat	GSTM1	protein coding	1	110230435	110236367	1p13.3	109687813	109693745	1p13.3	0.5356	rs7545139	-2.46	rs11807	0.0271	5.04	0.74033	454	60	enet	0.099	5.1e-09	-0.45153	no	0.652	0.951013
GTExv8	Testis	ENSG00000134201.10.wgt.RDat	GSTM5	protein coding	1	110254876	110318050	1p13.3	109712254	109775428	1p13.3	0.5554	rs6685009	2.53	rs3754446	0.212	-8.39	0.79142	435	15	lasso	0.24	2.9e-21	-0.61539	yes	0.538	0.919652
TGCA	TGCT	TCGA-TGCT.TUMOR.GSTM3_2947.wgt.RDat	GSTM3	protein coding	1	110276554	110283660	1p13.3	109733931	109741038	1p13.3	0.3652	rs6681343	2.405	rs1332018	0.12083	-4.9	-1.5888	52	52	blup	0.19	1.9e-07	1.5152	yes	0.13	0.687674
GTExv8	Testis	ENSG00000198758.10.wgt.RDat	EPS8L3	protein coding	1	110292701	110306649	1p13.3	109750079	109764027	1p13.3	0.5966	rs6685009	2.53	rs1887546	0.424	-11.73	1.15718	441	1	top1	0.42	2.1e-40	-1.15718	yes	0.247	0.800235
sCCA1v8	Cross-tissue	sCCA1.ENSG00000184371.13.wgt.RDat	CSF1	protein coding	1	110452863	110473614	1p13.3	109910241	109930992	1p13.3	0.2795	rs12127781	-2.81	rs333947	0.172506	-7.34	2.12185	466	18	enet	0.18	8.7e-15	-1.88491	yes	0.0594	0.538819
GTExv8	Testis	ENSG00000168710.17.wgt.RDat	AHCYL1	protein coding	1	110527307	110566363	1p13.3	109984685	110023741	1p13.3	0.177	rs12127781	-2.81	rs3820664	0.0322	4.11	1.41831	497	1	top1	0.032	0.00071	1.41831	yes	0.156	0.720432
GTExv8	Testis	ENSG00000143093.14.wgt.RDat	STRIP1	protein coding	1	110574198	110597263	1p13.3	110031576	110054641	1p13.3	0.3439	rs12127781	-2.81	rs17025455	0.0641	5.62	-1.14502	513	30	enet	0.14	1.1e-12	0.81556	no	0.415	0.881824
sCCA1v8	Cross-tissue	sCCA1.ENSG00000258634.3.wgt.RDat	RP4-773N10.4	antisense	1	110600961	110605177	1p13.3	110058339	110062555	1p13.3	0.1468	rs12127781	-2.81	rs11102122	0.032428	4.71	1.73359	521	38	enet	0.1	7.4e-09	-0.12141	no	0.903	0.990963
sCCA1v8	Cross-tissue	sCCA1.ENSG00000116396.14.wgt.RDat	KCNC4	protein coding	1	110753964	110825722	1p13.3	110211342	110283100	1p13.3	0.3154	rs12127781	-2.81	rs1323724	0.319153	9.9	1.02789	559	6	lasso	0.38	3.6e-33	1.34316	yes	0.179	0.741341
sCCA1v8	Cross-tissue	sCCA1.ENSG00000227963.1.wgt.RDat	RBM15-AS1	antisense	1	110828996	110861504	1p13.3	110286374	110318882	1p13.3	0.2108	rs12127781	-2.81	rs3904626	0.150452	-7.17	-1.48819	561	13	lasso	0.22	2.9e-18	-0.69249	no	0.489	0.903418
sCCA2v8	Cross-tissue	sCCA2.ENSG00000162775.14.wgt.RDat	RBM15	protein coding	1	110881127	110889303	1p13.3	110338505	110346681	1p13.3	0.1136	rs12127781	-2.81	rs628594	0.0594	5.12	0.00714	549	10	enet	0.11	1.3e-09	-0.288405	no	0.773	0.97412
GTExv8	Testis	ENSG00000224699.8.wgt.RDat	LAMTOR5-AS1	processed transcript	1	110889737	110986439	1p13.3	110347115	110443817	1p13.3	0.4797	rs12127781	-2.81	rs4839387	0.301	-10.42	0.31877	550	9	lasso	0.46	2.7e-45	-1.84852	yes	0.0645	0.559782
GTExv8	Testis	ENSG00000168679.17.wgt.RDat	SLC16A4	protein coding	1	110905469	110933704	1p13.3	110362847	110391082	1p13.3	0.5435	rs12127781	-2.81	rs1334882	0.432	11.92	1.46508	564	16	enet	0.46	6.9e-45	1.06087	yes	0.289	0.822363
GTExv8	Testis	ENSG00000273373.1.wgt.RDat	SLC16A4-AS1	antisense	1	110912775	110915625	1p13.3	110370153	110373003	1p13.3	0.079	rs12127781	-2.81	rs1334882	0.0157	-4.32	1.46508	563	18	enet	0.03	0.0011	-1.47016	yes	0.142	0.701674
GTExv8	Testis	ENSG00000134248.13.wgt.RDat	LAMTOR5	protein coding	1	110943870	110950146	1p13.3	110401248	110407524	1p13.3	0.2379	rs12127781	-2.81	rs1334882	0.0786	6.68	1.46508	567	15	enet	0.11	9.6e-10	2.19309	yes	0.0283	0.413639
sCCA2v8	Cross-tissue	sCCA2.ENSG00000143119.12.wgt.RDat	CD53	protein coding	1	111415775	111442550	1p13.3	110873153	110899928	1p13.3	0.1218	rs12127781	-2.81	rs1389724	0.0105	-4.57	0.76344	592	35	enet	0.05	4.5e-05	-0.698381	yes	0.485	0.903418
sCCA1v8	Cross-tissue	sCCA1.ENSG00000121931.15.wgt.RDat	LRIF1	protein coding	1	111489806	111495583	1p13.3	110947184	110952961	1p13.3	0.1691	rs2232041	-2.75	rs7514853	0.001883	-3.65	1.21021	611	43	enet	0.028	0.0021	1.03399	no	0.301	0.832236
GTExv8	Testis	ENSG00000156171.14.wgt.RDat	DRAM2	protein coding	1	111659954	111682838	1p13.3	111117332	111140216	1p13.3	0.2929	rs11806788	2.87	rs2297703	0.17	7.57	-0.91232	573	573	susie	0.24	5.2e-21	-0.27383	yes	0.784	0.975785
sCCA1v8	Cross-tissue	sCCA1.ENSG00000134255.13.wgt.RDat	CEPT1	protein coding	1	111682847	111727724	1p13.3	111140225	111185102	1p13.3	0.2439	rs11806788	2.865	rs9970286	0.269264	-9.2	-0.40116	573	1	top1	0.27	1.2e-22	0.40116	yes	0.688	0.958823
sCCA1v8	Cross-tissue	sCCA1.ENSG00000162777.16.wgt.RDat	DENND2D	protein coding	1	111729795	111747157	1p13.3	111187173	111204535	1p13.3	0.3045	rs11806788	2.865	rs9970286	0.151081	-7	-0.40116	561	51	enet	0.23	7.7e-19	1.13525	yes	0.256	0.804519
sCCA1v8	Cross-tissue	sCCA1.ENSG00000064886.13.wgt.RDat	CHI3L2	protein coding	1	111743392	111786062	1p13.3	111200770	111243440	1p13.2	0.4096	rs11806788	2.865	rs654997	0.114526	-7.83	0.8146	558	13	lasso	0.34	7.1e-30	0.47674	no	0.634	0.945786
GTExv8	Testis	ENSG00000173947.13.wgt.RDat	CIMAP3	protein coding	1	111888909	111895635	1p13.2	111346287	111353013	1p13.2	0.3046	rs11806788	2.87	rs1058530	0.18	7.89	1.03279	595	595	susie	0.24	2.4e-21	0.92537	yes	0.355	0.859088
GTExv8	Testis	ENSG00000227179.6.wgt.RDat	PGBP	transcribed unprocessed pseudogene	1	111925481	111934441	1p13.2	111382859	111391819	1p13.2	0.3071	rs11806788	2.87	rs6664998	0.256	-9.36	-0.99837	591	591	susie	0.26	3.8e-23	1.02217	yes	0.307	0.836332
GTExv8	Testis	ENSG00000085465.12.wgt.RDat	OVGP1	protein coding	1	111956935	111970399	1p13.2	111414313	111427777	1p13.2	0.2823	rs11806788	2.87	rs1264899	0.252	-9.61	-0.57115	605	7	lasso	0.31	2.4e-27	1.03378	yes	0.301	0.832236
sCCA1v8	Cross-tissue	sCCA1.ENSG00000260948.1.wgt.RDat	RP11-552M11.8	sense overlapping	1	111973667	111975690	1p13.2	111431045	111433068	1p13.2	0.4662	rs11806788	2.865	rs1270853	0.553475	12.99	-0.56379	607	1	top1	0.55	3.3e-55	-0.56379	yes	0.573	0.929728
sCCA1v8	Cross-tissue	sCCA1.ENSG00000233337.1.wgt.RDat	UBE2FP3	processed pseudogene	1	111980135	111980659	1p13.2	111437513	111438037	1p13.2	0.1962	rs11806788	2.865	rs1264914	0.132775	-7.21	-0.26047	613	24	enet	0.19	4.2e-16	1.09863	yes	0.272	0.811656
sCCA1v8	Cross-tissue	sCCA1.ENSG00000116455.13.wgt.RDat	WDR77	protein coding	1	111982511	111991485	1p13.2	111439889	111448863	1p13.2	0.1365	rs11806788	2.865	rs1264914	0.088305	-6.2	-0.26047	625	3	lasso	0.11	2.3e-09	1.1243	yes	0.261	0.808431
GTExv8	Testis	ENSG00000116459.10.wgt.RDat	ATP5PB	protein coding	1	111991513	112005395	1p13.2	111448891	111462773	1p13.2	0.1397	rs11806788	2.87	rs7554372	0.0792	-6.02	-1.20139	625	625	susie	0.094	1.1e-08	0.91071	yes	0.362	0.86233
GTExv8	Testis	ENSG00000143110.11.wgt.RDat	C1orf162	protein coding	1	112016413	112021134	1p13.2	111473791	111478512	1p13.2	0.1774	rs11806788	2.87	rs7554372	0.0734	5.39	-1.20139	640	640	susie	0.081	1.2e-07	-1.17449	yes	0.24	0.797116
sCCA1v8	Cross-tissue	sCCA1.ENSG00000121933.18.wgt.RDat	TMIGD3	protein coding	1	112025969	112106584	1p13.2	111483347	111563962	1p13.2	0.6541	rs11806788	2.865	rs3393	0.499849	-12.35	0.32735	678	6	lasso	0.51	1.8e-49	-0.28859	yes	0.773	0.97412
GTExv8	Testis	ENSG00000282608.1.wgt.RDat	ADORA3	protein coding	1	112042050	112046382	1p13.2	111499428	111503760	1p13.2	0.2992	rs11806788	2.87	rs3393	0.185	-7.81	0.32735	646	1	top1	0.19	3.7e-16	-0.32735	yes	0.743	0.969886
sCCA1v8	Cross-tissue	sCCA1.ENSG00000116473.14.wgt.RDat	RAP1A	protein coding	1	112084839	112259313	1p13.2	111542217	111716691	1p13.2	0.474	rs11806788	2.865	rs17665274	0.395189	11.24	-0.57292	667	33	enet	0.43	4.1e-39	-0.26109	yes	0.794	0.976923
sCCA1v8	Cross-tissue	sCCA1.ENSG00000231346.5.wgt.RDat	LINC01160	lincRNA	1	112142276	112151345	1p13.2	111599654	111608723	1p13.2	0.3272	rs11806788	2.865	rs17665274	0.220485	8.42	-0.57292	690	11	lasso	0.23	6.7e-19	-0.95861	yes	0.338	0.853838
sCCA1v8	Cross-tissue	sCCA1.ENSG00000197852.9.wgt.RDat	INKA2	protein coding	1	112223251	112297866	1p13.2	111680629	111755244	1p13.2	0.2454	rs11806788	2.865	rs11803207	0.165786	-7.53	-0.25658	683	18	enet	0.17	2.5e-14	0.22389	yes	0.823	0.979898
sCCA1v8	Cross-tissue	sCCA1.ENSG00000064703.11.wgt.RDat	DDX20	protein coding	1	112298159	112310638	1p13.2	111755537	111768016	1p13.2	0.3913	rs11806788	2.865	rs197381	0.471971	-11.98	-0.02645	683	1	top1	0.47	3.9e-44	0.02645	yes	0.979	0.99692
GTExv8	Testis	ENSG00000237556.1.wgt.RDat	KCND3-AS1	antisense	1	112451957	112453553	1p13.2	111909335	111910931	1p13.2	0.2278	rs11806788	2.87	rs10776738	0.131	7.15	-0.13413	605	7	enet	0.15	8.7e-13	-0.1762	yes	0.86	0.984206
GTExv8	Testis	ENSG00000231246.1.wgt.RDat	LINC02884	lincRNA	1	112719855	112903150	1p13.2	112177233	112360528	1p13.2	0.0908	rs3790604	2.98	rs11102433	0.0163	-3.94	0.48609	462	462	susie	0.034	0.0005	-0.29006	yes	0.772	0.973727
sCCA1v8	Cross-tissue	sCCA1.ENSG00000143079.14.wgt.RDat	CTTNBP2NL	protein coding	1	112938802	113006078	1p13.2	112396180	112463456	1p13.2	0.1468	rs3790604	2.976	rs2488769	0.164408	-7.56	-0.05404	450	1	top1	0.16	1e-13	0.05404	yes	0.957	0.995435
sCCA1v8	Cross-tissue	sCCA1.ENSG00000134245.17.wgt.RDat	WNT2B	protein coding	1	113009162	113072787	1p13.2	112466540	112530165	1p13.2	0.3299	rs3790604	2.976	rs1759687	0.261888	-9.06	-1.02683	404	18	enet	0.36	5.4e-31	0.4659	yes	0.641	0.947813
GTExv8	Testis	ENSG00000273483.1.wgt.RDat	RP4-671G15.2	antisense	1	113060420	113061063	1p13.2	112517798	112518441	1p13.2	0.1038	rs3790604	2.98	rs2273368	0.0703	5.02	-1.06318	374	1	top1	0.07	8.3e-07	-1.06318	yes	0.288	0.820815
GTExv8	Testis	ENSG00000007341.18.wgt.RDat	ST7L	protein coding	1	113081780	113163447	1p13.2	112539158	112620825	1p13.2	0.47	rs3790604	2.98	rs10745330	0.549	13.45	-0.97754	332	18	enet	0.56	2.2e-59	-0.71699	yes	0.473	0.90144
sCCA1v8	Cross-tissue	sCCA1.ENSG00000116489.12.wgt.RDat	CAPZA1	protein coding	1	113162418	113214241	1p13.2	112619796	112671619	1p13.2	0.2607	rs3790604	2.976	rs910697	0.217672	-9.38	-0.5566	331	47	enet	0.33	8.6e-29	0.24188	yes	0.809	0.978114
sCCA1v8	Cross-tissue	sCCA1.ENSG00000155363.18.wgt.RDat	MOV10	protein coding	1	113215762	113243368	1p13.2	112673140	112700746	1p13.2	0.1821	rs3790604	2.976	rs3795819	0.172195	-7.64	-0.56658	327	7	lasso	0.18	7.6e-15	0.70106	yes	0.483	0.903032
sCCA2v8	Cross-tissue	sCCA2.ENSG00000155366.16.wgt.RDat	RHOC	protein coding	1	113243727	113250056	1p13.2	112701105	112707434	1p13.2	0.1418	rs3790604	2.976	rs2488769	0.129	6.41	-0.05404	318	1	top1	0.13	6.7e-11	-0.054044	yes	0.957	0.995435
GTExv8	Testis	ENSG00000155367.15.wgt.RDat	PPM1J	protein coding	1	113252615	113258099	1p13.2	112709993	112715477	1p13.2	0.1013	rs3790604	2.98	rs954679	0.0373	4.5	-0.93614	322	5	enet	0.07	8.8e-07	-0.66883	yes	0.504	0.910149
GTExv8	Testis	ENSG00000155380.11.wgt.RDat	SLC16A1	protein coding	1	113454468	113498975	1p13.2	112911846	112956353	1p13.2	0.329	rs3790604	2.98	rs2798691	0.263	9.29	-0.74976	330	18	enet	0.27	1.2e-23	-1.11044	yes	0.267	0.809971
GTExv8	Testis	ENSG00000226419.7.wgt.RDat	SLC16A1-AS1	antisense	1	113499036	113589677	1p13.2	112956414	113047055	1p13.2	0.1626	rs3790604	2.98	rs17440299	0.0698	-5.69	1.21073	330	330	susie	0.081	1.3e-07	-1.30583	yes	0.192	0.75511
sCCA1v8	Cross-tissue	sCCA1.ENSG00000238198.1.wgt.RDat	LRIG2-DT	lincRNA	1	113554308	113615727	1p13.2	113011686	113073105	1p13.2	0.3466	rs10218568	2.748	rs1778015	0.285241	9.4	-0.86034	337	9	lasso	0.32	8.4e-28	-1.21621	yes	0.224	0.784495
TGCA	TGCT	TCGA-TGCT.TUMOR.LRIG2_9860.wgt.RDat	LRIG2	protein coding	1	113615831	113667342	1p13.2	113073208	113132260	1p13.2	0.1969	rs4838978	-1.146	rs2798686	0.12978	-4.69	-0.8924	27	27	blup	0.14	9.5e-06	1.0515	yes	0.293	0.826737
GTExv8	Testis	ENSG00000236887.1.wgt.RDat	RP11-389O22.5	processed pseudogene	1	113741446	113741880	1p13.2	113198824	113199258	1p13.2	0.4444	rs10218568	2.75	rs1216890	0.443	11.97	-0.05819	351	351	susie	0.44	5.9e-43	-0.05819	yes	0.954	0.995435
sCCA1v8	Cross-tissue	sCCA1.ENSG00000081026.18.wgt.RDat	MAGI3	protein coding	1	113933370	114228545	1p13.2	113390748	113685923	1p13.2	0.0811	rs3789597	2.812	rs1217192	0.120625	7.14	-0.23527	367	31	enet	0.14	7.3e-12	-0.43329	yes	0.665	0.954371
sCCA1v8	Cross-tissue	sCCA1.ENSG00000232499.2.wgt.RDat	RP11-512F24.1	processed pseudogene	1	113992321	113993350	1p13.2	113449699	113450728	1p13.2	0.0757	rs3789597	2.812	rs4839323	0.026983	4.26	-0.37333	373	1	top1	0.027	0.0023	-0.37333	yes	0.709	0.963586
sCCA1v8	Cross-tissue	sCCA1.ENSG00000116793.15.wgt.RDat	PHTF1	protein coding	1	114239452	114302111	1p13.2	113696830	113759489	1p13.2	0.2322	rs3789597	2.812	rs4839331	0.122613	-7.22	-1.03944	493	7	lasso	0.22	1.3e-18	1.02123	yes	0.307	0.836332
GTExv8	Testis	ENSG00000232450.1.wgt.RDat	RP4-730K3.3	transcribed processed pseudogene	1	114241505	114242253	1p13.2	113698883	113699631	1p13.2	0.1142	rs3789597	2.81	rs6669008	0.0941	-5.81	-2.23208	485	1	top1	0.094	1.2e-08	2.23208	yes	0.0256	0.400778
GTExv8	Testis	ENSG00000081019.13.wgt.RDat	RSBN1	protein coding	1	114304453	114355000	1p13.2	113761831	113812378	1p13.2	0.1452	rs3789597	2.81	rs2185971	0.107	-6.53	-0.96329	483	4	enet	0.11	3.8e-10	0.27628	yes	0.782	0.975161
GTExv8	Testis	ENSG00000231128.5.wgt.RDat	RP5-1073O3.2	antisense	1	114355098	114371793	1p13.2	113812476	113829171	1p13.2	0.0984	rs3789597	2.81	rs2797409	0.09	-5.73	-0.09804	483	1	top1	0.09	2.4e-08	0.09804	yes	0.922	0.99222
sCCA1v8	Cross-tissue	sCCA1.ENSG00000134242.15.wgt.RDat	PTPN22	protein coding	1	114356432	114414381	1p13.2	113813810	113871759	1p13.2	0.2	rs3789597	2.812	rs3752953	0.132355	6.85	-1.70502	482	33	enet	0.2	8.8e-17	-1.41423	yes	0.157	0.720432
GTExv8	Testis	ENSG00000226167.1.wgt.RDat	AP4B1-AS1	antisense	1	114399256	114443857	1p13.2	113856634	113901235	1p13.2	0.2251	rs3789597	2.81	rs1217397	0.151	-7.32	2.66173	483	483	susie	0.21	5e-18	-2.23705	yes	0.0253	0.397988
GTExv8	Testis	ENSG00000188761.11.wgt.RDat	BCL2L15	protein coding	1	114423324	114430169	1p13.2	113880702	113887547	1p13.2	0.2068	rs3789597	2.81	rs1217392	0.113	-6.23	0.1244	473	1	top1	0.11	3.9e-10	-0.1244	yes	0.901	0.990744
GTExv8	Testis	ENSG00000134262.12.wgt.RDat	AP4B1	protein coding	1	114437369	114447762	1p13.2	113894747	113905140	1p13.2	0.1943	rs3789597	2.81	rs1217394	0.13	6.52	-2.46347	468	1	top1	0.13	1.5e-11	-2.46347	yes	0.0138	0.308824
GTExv8	Testis	ENSG00000118655.4.wgt.RDat	DCLRE1B	protein coding	1	114447823	114456708	1p13.2	113905201	113914086	1p13.2	0.0696	rs3789597	2.81	rs3752953	-0.00012	3.57	-1.70502	468	468	susie	0.016	0.012	-1.22323	yes	0.221	0.782149
sCCA1v8	Cross-tissue	sCCA1.ENSG00000163349.21.wgt.RDat	HIPK1	protein coding	1	114471940	114520491	1p13.2	113929318	113977869	1p13.2	0.2069	rs3789597	2.812	rs1000528	0.063293	-5.08	-0.7611	471	16	enet	0.076	6.3e-07	0.14366	yes	0.886	0.989246
sCCA1v8	Cross-tissue	sCCA1.ENSG00000116774.11.wgt.RDat	OLFML3	protein coding	1	114522012	114578194	1p13.2	113979390	114035572	1p13.2	0.5208	rs3789597	2.812	rs4381184	0.348629	10.41	-0.72737	471	54	enet	0.39	4.4e-34	-0.17597	yes	0.86	0.984206
GTExv8	Testis	ENSG00000134207.14.wgt.RDat	SYT6	protein coding	1	114631912	114696541	1p13.2	114089290	114153919	1p13.2	0.6892	rs11102807	2.9	rs552581	0.539	-13.19	1.96911	447	447	susie	0.54	3.5e-56	-1.96911	yes	0.0489	0.503098
sCCA1v8	Cross-tissue	sCCA1.ENSG00000197323.11.wgt.RDat	TRIM33	protein coding	1	114935398	115053781	1p13.2	114392776	114511160	1p13.2	0.1995	rs2377415	-3.838	rs11585926	0.151674	-7.14	0.77304	423	1	top1	0.15	1e-12	-0.77304	yes	0.44	0.890294
GTExv8	Testis	ENSG00000116752.5.wgt.RDat	BCAS2	protein coding	1	115110177	115124260	1p13.2	114567556	114581639	1p13.2	0.0603	rs2377415	-3.84	rs10776789	-0.00126	-3.73	-1.689	442	442	susie	0.016	0.013	0.04447	yes	0.965	0.996373
sCCA1v8	Cross-tissue	sCCA1.ENSG00000175984.14.wgt.RDat	DENND2C	protein coding	1	115125468	115213043	1p13.2	114582847	114670422	1p13.2	0.2036	rs2377415	-3.838	rs6537825	0.100353	-5.73	-1.41439	411	32	enet	0.11	1.1e-09	1.87535	yes	0.0607	0.54428
sCCA3v8	Cross-tissue	sCCA3.ENSG00000009307.15.wgt.RDat	CSDE1	protein coding	1	115259533	115301297	1p13.2	114716912	114758676	1p13.2	0.0652	rs2377415	-3.838	rs2207701	5.67e-05	3.66	2.35646	420	28	enet	0.032	0.001	2.10551	yes	0.0352	0.448031
sCCA2v8	Cross-tissue	sCCA2.ENSG00000052723.11.wgt.RDat	SIKE1	protein coding	1	115312099	115323306	1p13.2	114769478	114780685	1p13.2	0.1157	rs2377415	-3.838	rs178445	0.0787	-5.2	-2.58281	423	1	top1	0.079	3.8e-07	2.58281	yes	0.0098	0.262282
sCCA1v8	Cross-tissue	sCCA1.ENSG00000134198.9.wgt.RDat	TSPAN2	protein coding	1	115590631	115632121	1p13.2	115048010	115089500	1p13.2	0.1568	rs2377415	-3.838	rs360666	0.208277	-8.12	-0.89012	485	8	lasso	0.22	2.1e-18	1.30862	yes	0.191	0.753987
GTExv8	Testis	ENSG00000173218.14.wgt.RDat	VANGL1	protein coding	1	116184573	116240845	1p13.1	115641952	115698224	1p13.1	0.1469	rs17033283	-2.66	rs4603135	0.085	5.37	0.68999	530	1	top1	0.085	5.9e-08	0.68999	yes	0.49	0.903664
sCCA1v8	Cross-tissue	sCCA1.ENSG00000118729.11.wgt.RDat	CASQ2	protein coding	1	116242627	116311402	1p13.1	115700006	115768781	1p13.1	0.3282	rs7521356	-2.703	rs6659025	0.259219	-9.66	1.27956	517	5	lasso	0.3	1.2e-25	-1.44632	yes	0.148	0.711269
GTExv8	Testis	ENSG00000163393.12.wgt.RDat	SLC22A15	protein coding	1	116519118	116612675	1p13.1	115976497	116070054	1p13.1	0.1256	rs7521356	-2.7	rs6667778	0.0167	4.74	-1.02323	461	461	susie	0.027	0.0019	-1.49699	yes	0.134	0.692736
sCCA1v8	Cross-tissue	sCCA1.ENSG00000163399.15.wgt.RDat	ATP1A1	protein coding	1	116915289	116952883	1p13.1	116372667	116410261	1p13.1	0.1127	rs7521356	-2.703	rs2335957	0.086352	-6.06	1.38419	372	1	top1	0.086	1e-07	-1.38419	yes	0.166	0.727513
GTExv8	Testis	ENSG00000233154.5.wgt.RDat	LINC01762	lincRNA	1	116966345	117021464	1p13.1	116423723	116478842	1p13.1	0.1803	rs7521356	-2.7	rs1176389	0.131	6.64	1.63333	369	1	top1	0.13	1.3e-11	1.63333	yes	0.102	0.645403
sCCA1v8	Cross-tissue	sCCA1.ENSG00000224950.2.wgt.RDat	RP5-1086K13.1	lincRNA	1	117035637	117041834	1p13.1	116493015	116499212	1p13.1	0.1985	rs7521356	-2.703	rs766429	0.195071	-7.81	-0.82884	397	7	lasso	0.22	3.1e-18	0.79273	yes	0.428	0.884807
sCCA2v8	Cross-tissue	sCCA2.ENSG00000116815.15.wgt.RDat	CD58	protein coding	1	117057156	117113661	1p13.1	116514534	116571039	1p13.1	0.1182	rs2477725	2.931	rs10754444	0.0764	5.91	-0.29604	420	1	top1	0.076	5.6e-07	-0.296039	yes	0.767	0.973727
GTExv8	Testis	ENSG00000134247.9.wgt.RDat	PTGFRN	protein coding	1	117452678	117532980	1p13.1	116910056	116990358	1p13.1	0.2232	rs13505	-3	rs6589	0.0798	5.85	-0.80469	410	410	susie	0.087	3.9e-08	-0.91368	yes	0.361	0.861814
GTExv8	Testis	ENSG00000236137.1.wgt.RDat	CD101-AS1	antisense	1	117568103	117602112	1p13.1	117025481	117059490	1p13.1	0.0925	rs13505	-3	rs2250865	-0.00177	-3.03	0.02582	411	411	susie	0.013	0.025	-0.22039	yes	0.826	0.979898
GTExv8	Testis	ENSG00000116830.11.wgt.RDat	TTF2	protein coding	1	117602924	117650075	1p13.1	117060302	117107453	1p13.1	0.2276	rs13505	-3	rs1342736	0.0334	5.74	-1.5628	411	32	enet	0.1	1.9e-09	-2.49363	yes	0.0126	0.294272
GTExv8	Testis	ENSG00000134253.9.wgt.RDat	TRIM45	protein coding	1	117653681	117665209	1p13.1	117111059	117122587	1p13.1	0.2159	rs10923358	-3.01	rs17587765	-0.00296	-3.88	1.34075	439	24	enet	0.042	0.00012	-2.36034	yes	0.0183	0.350175
GTExv8	Testis	ENSG00000235202.1.wgt.RDat	LINC01525	lincRNA	1	117838141	117863958	1p12	117295519	117321336	1p12	0.1367	rs319500	3.8	rs7521942	0.0399	-4.8	-2.60082	469	14	enet	0.058	7.4e-06	2.64793	yes	0.0081	0.238013
GTExv8	Testis	ENSG00000198162.12.wgt.RDat	MAN1A2	protein coding	1	117910070	118071494	1p12	117367448	117528872	1p12	0.2917	rs319500	3.8	rs2767319	0.0665	-6.2	0.06999	483	483	susie	0.2	4.2e-17	0.32287	no	0.747	0.970884
GTExv8	Testis	ENSG00000236866.5.wgt.RDat	TENT5C-DT	antisense	1	118139453	118148392	1p12	117596831	117605770	1p12	0.2924	rs319500	3.84	rs11580608	0.118	-6.69	-1.5329	413	413	susie	0.12	4.3e-11	1.50061	yes	0.133	0.692736
sCCA1v8	Cross-tissue	sCCA1.ENSG00000183508.4.wgt.RDat	TENT5C	protein coding	1	118148555	118170994	1p12	117605933	117628372	1p12	0.1478	rs319500	3.838	rs319500	0.050957	5.98	3.83847	413	3	lasso	0.095	2.4e-08	3.36622	yes	0.000762	0.0573895
sCCA1v8	Cross-tissue	sCCA1.ENSG00000196505.10.wgt.RDat	GDAP2	protein coding	1	118406106	118472253	1p12	117863484	117929630	1p12	0.0871	rs319500	3.841	rs1469919	0.012773	4.35	0.24107	403	21	enet	0.028	0.0019	-0.59639	no	0.551	0.923625
sCCA1v8	Cross-tissue	sCCA1.ENSG00000065183.15.wgt.RDat	WDR3	protein coding	1	118472342	118507719	1p12	117929719	117965096	1p12	0.2525	rs319500	3.841	rs12127351	0.147708	-7.38	-0.44157	403	15	lasso	0.17	2.8e-14	0.84055	yes	0.401	0.875419
GTExv8	Testis	ENSG00000155761.13.wgt.RDat	SPAG17	protein coding	1	118496483	118727846	1p12	117953860	118185223	1p12	0.3481	rs10754358	3.66	rs10923477	0.0719	-6.11	-0.35352	381	381	susie	0.17	1.7e-14	0.37763	yes	0.706	0.962809
GTExv8	Testis	ENSG00000092607.13.wgt.RDat	TBX15	protein coding	1	119425668	119532179	1p12	118883045	118989556	1p12	0.2061	rs12023187	-2.47	rs17023164	0.15	7.26	0.14197	426	1	top1	0.15	3.7e-13	0.14197	yes	0.887	0.989246
GTExv8	Testis	ENSG00000226172.2.wgt.RDat	RP4-712E4.1	lincRNA	1	119542966	119543516	1p12	119000343	119000893	1p12	0.3667	rs12023187	-2.47	rs1325933	0.254	9.5	-0.49613	424	56	enet	0.28	1.4e-24	-0.53132	yes	0.595	0.935459
GTExv8	Testis	ENSG00000116874.11.wgt.RDat	WARS2	protein coding	1	119573838	119683018	1p12	119031215	119140395	1p12	0.2531	rs10923875	-2.88	rs10494221	0.15	7.22	0.38505	415	20	enet	0.16	9.4e-14	0.22061	yes	0.825	0.979898
GTExv8	Testis	ENSG00000231365.5.wgt.RDat	WARS2-AS1	antisense	1	119683081	119818596	1p12	119140458	119275973	1p12	0.1748	rs10923875	-2.88	rs7543720	0.152	7.15	-0.43784	415	415	susie	0.15	2.2e-13	-0.43791	yes	0.661	0.953521
sCCA3v8	Cross-tissue	sCCA3.ENSG00000260941.1.wgt.RDat	LINC00622	sense overlapping	1	120140324	120141894	1p12	119597701	119599271	1p12	0.1312	rs586650	-3.85	rs2843014	0.0893	5.66	0.6808	392	4	lasso	0.099	1.2e-08	0.17784	yes	0.859	0.984178
GTExv8	Testis	ENSG00000143067.4.wgt.RDat	ZNF697	protein coding	1	120162044	120190396	1p12	119619421	119647773	1p12	0.1941	rs586650	-3.85	rs541503	0.0963	-5.88	3.44712	376	13	enet	0.11	7.1e-10	-2.63108	yes	0.00851	0.241593
GTExv8	Testis	ENSG00000092621.11.wgt.RDat	PHGDH	protein coding	1	120202420	120286838	1p12	119659797	119744215	1p12	0.4423	rs586650	-3.85	rs477992	0.302	-10.1	2.68518	373	373	susie	0.31	8.5e-28	-2.6391	yes	0.00831	0.239912
GTExv8	Testis	ENSG00000134240.11.wgt.RDat	HMGCS2	protein coding	1	120290618	120311528	1p12	119747995	119768905	1p12	0.1969	rs586650	-3.85	rs3790692	0.148	-7.05	1.92507	334	1	top1	0.15	4.9e-13	-1.92507	yes	0.0542	0.522605
sCCA2v8	Cross-tissue	sCCA2.ENSG00000134250.19.wgt.RDat	NOTCH2	protein coding	1	120454175	120612240	1p12	119911552	120069626	1p12	0.2094	rs586650	-3.85	rs6697258	0.08	5.2	-0.32237	198	36	enet	0.11	1.9e-09	-0.483311	yes	0.629	0.943881
GTExv8	Testis	ENSG00000272583.1.wgt.RDat	RP11-344P13.6	lincRNA	1	121260163	121260627	1p11.2	121518365	121518829	1p11.2	0.0409	rs11249433	1.88	rs4259688	0.0191	3.69	-0.82109	21	21	susie	0.028	0.0014	-0.85215	yes	0.394	0.872808
GTExv8	Testis	ENSG00000231752.5.wgt.RDat	EMBP1	transcribed unprocessed pseudogene	1	121260909	121313690	1p11.2	121519111	121571892	1p11.2	0.0305	rs11249433	1.88	rs2222371	0.0181	3.63	-0.83716	21	5	enet	0.03	0.0011	-1.2355	yes	0.217	0.779413
sCCA2v8	Cross-tissue	sCCA2.ENSG00000270392.2.wgt.RDat	PFN1P2	transcribed processed pseudogene	1	144610814	144612662	1q21.1	120432203	120434052	1p11.2	0.2967	rs28549707	-0.989	rs6697258	0.0846	-5.37	-0.32237	24	2	lasso	0.092	3.7e-08	0.103668	yes	0.917	0.992143
GTExv8	Testis	ENSG00000276509.1.wgt.RDat	CH17-353B19.1	lincRNA	1	145200337	145202337	1q21.1	146235805	146237807	1q21.1	0.5969	rs6669494	2.74	rs16827043	0.292	9.72	-1.13566	92	1	top1	0.29	4.7e-26	-1.13566	yes	0.256	0.804519
GTExv8	Testis	ENSG00000233396.7.wgt.RDat	LINC01719	lincRNA	1	145373053	145382434	1q21.1	146052565	146061948	1q21.1	0.1883	rs6669494	2.74	rs6424377	0.101	-5.91	2.72387	105	1	top1	0.1	3e-09	-2.72387	yes	0.00645	0.213616
GTExv8	Testis	ENSG00000121851.12.wgt.RDat	POLR3GL	protein coding	1	145456235	145470387	1q21.1	145964702	145978848	1q21.1	0.1531	rs6669494	2.74	rs4636400	0.0656	5.31	-0.90158	105	22	enet	0.069	1.1e-06	-1.12886	yes	0.259	0.806398
GTExv8	Testis	ENSG00000234222.6.wgt.RDat	LIX1L-AS1	antisense	1	145475908	145508474	1q21.1	145926618	145959179	1q21.1	0.523	rs6669494	2.74	rs4636400	0.375	11.02	-0.90158	105	6	lasso	0.38	7.7e-35	-0.70852	yes	0.479	0.902787
GTExv8	Testis	ENSG00000265241.6.wgt.RDat	RBM8A	protein coding	1	145508029	145513536	1q21.1	145921555	145927063	1q21.1	0.1268	rs6669494	2.74	rs10797649	0.0155	3.45	-1.66902	105	5	lasso	0.017	0.01	-1.80977	yes	0.0703	0.575195
sCCA1v8	Cross-tissue	sCCA1.ENSG00000143127.12.wgt.RDat	ITGA10	protein coding	1	145524890	145543868	1q21.1	145891207	145910189	1q21.1	0.0548	rs6669494	2.739	rs4970875	0.072165	5.12	0.40277	107	1	top1	0.072	1.2e-06	0.40277	yes	0.687	0.958823
sCCA1v8	Cross-tissue	sCCA1.ENSG00000198483.12.wgt.RDat	ANKRD35	protein coding	1	145549208	145568526	1q21.1	145866559	145885866	1q21.1	0.4975	rs6669494	2.739	rs11590105	0.451349	11.84	0.87262	107	5	lasso	0.52	9.3e-51	0.01922	yes	0.985	0.997491
sCCA1v8	Cross-tissue	sCCA1.ENSG00000131788.15.wgt.RDat	PIAS3	protein coding	1	145575232	145586114	1q21.1	145848953	145859836	1q21.1	0.33	rs6669494	2.739	rs11590105	0.269493	-9.16	0.87262	107	6	lasso	0.3	3.6e-25	-0.20265	yes	0.839	0.980781
GTExv8	Testis	ENSG00000186364.11.wgt.RDat	NUDT17	protein coding	1	145586546	145589439	1q21.1	145845628	145848521	1q21.1	0.0992	rs6669494	2.74	rs9286836	0.137	6.83	-0.51864	105	1	top1	0.14	3.8e-12	-0.51864	yes	0.604	0.938361
sCCA2v8	Cross-tissue	sCCA2.ENSG00000186141.8.wgt.RDat	POLR3C	protein coding	1	145592604	145611025	1q21.1	145824087	145842505	1q21.1	0.1075	rs6669494	2.739	rs10910821	0.032	4.1	1.28382	107	17	enet	0.064	5e-06	1.23497	yes	0.217	0.779413
sCCA1v8	Cross-tissue	sCCA1.ENSG00000265491.4.wgt.RDat	RNF115	protein coding	1	145611035	145695797	1q21.1	145739288	145824077	1q21.1	0.1117	rs6669494	2.739	rs10910840	0.082208	5.26	1.04466	107	1	top1	0.082	2.1e-07	1.04466	yes	0.296	0.828474
GTExv8	Testis	ENSG00000174827.13.wgt.RDat	PDZK1	protein coding	1	145726917	145764207	1q21.1	145670851	145708148	1q21.1	0.0371	rs6669494	2.74	rs744877	0.0471	-4.17	0.69378	105	1	top1	0.047	5.1e-05	-0.69378	yes	0.488	0.903418
sCCA1v8	Cross-tissue	sCCA1.ENSG00000117262.18.wgt.RDat	GPR89A	protein coding	1	145764410	145827073	1q21.1	145607989	145670648	1q21.1	0.1227	rs6669494	2.739	rs10494240	0.021491	4.18	0.21545	107	6	enet	0.069	1.9e-06	-0.12048	no	0.904	0.991127
sCCA1v8	Cross-tissue	sCCA1.ENSG00000268043.7.wgt.RDat	NBPF12	protein coding	1	146374055	146467748	1q21.1	146938743	146996202	1q21.1	0.364	rs3737845	2.922	rs2355388	0.048379	5.64	-0.55763	249	10	lasso	0.11	1e-09	-0.13705	yes	0.891	0.989972
GTExv8	Testis	ENSG00000244371.2.wgt.RDat	PFN1P8	processed pseudogene	1	146392309	146392852	1q21.1	146957116	146957659	1q21.1	0.7669	rs3737845	2.92	rs2355388	0.114	-7.37	-0.55763	262	262	susie	0.28	5.7e-25	0.5692	yes	0.569	0.928716
TGCA	TGCT	TCGA-TGCT.TUMOR.LOC728989_728989.wgt.RDat	LOC728989	-	1	146490895	146514599	1q21.1	-	-	-	0.2937	rs6661540	-1.653	rs1969869	0.07234	3.71	1.3298	15	15	blup	0.087	0.00053	1.7473	yes	0.0806	0.606322
GTExv8	Testis	ENSG00000227242.4.wgt.RDat	NBPF13P	unprocessed pseudogene	1	146491214	146528155	1q21.1	147019655	147056593	1q21.1	0.4561	rs3737845	2.92	rs604716	0.334	-10.49	-2.25938	315	1	top1	0.33	2.7e-30	2.25938	yes	0.0239	0.390222
GTExv8	Testis	ENSG00000225603.3.wgt.RDat	RP11-325P15.1	processed pseudogene	1	146522378	146524043	1q21.1	147050816	147052481	1q21.1	0.4647	rs3737845	2.92	rs604716	0.254	-9.42	-2.25938	309	5	lasso	0.26	4.5e-23	2.23687	yes	0.0253	0.397988
GTExv8	Testis	ENSG00000131791.7.wgt.RDat	PRKAB2	protein coding	1	146626684	146644129	1q21.1	147155105	147172550	1q21.1	0.2123	rs3737845	2.92	rs10900321	0.186	-7.82	-0.21521	379	379	susie	0.2	1.6e-17	-0.69869	no	0.485	0.903418
sCCA1v8	Cross-tissue	sCCA1.ENSG00000237188.3.wgt.RDat	RP11-337C18.8	antisense	1	146644349	146683136	1q21.1	147172770	147211568	1q21.1	0.2794	rs3737845	2.922	rs4950382	0.347761	-10.81	-0.8755	380	11	lasso	0.42	3.3e-38	0.69209	yes	0.489	0.903418
GTExv8	Testis	ENSG00000131781.12.wgt.RDat	FMO5	protein coding	1	146646929	146714700	1q21.1	147175350	147243050	1q21.1	0.3014	rs3737845	2.92	rs11239989	0.26	-9.63	0.33093	406	32	enet	0.31	1.6e-27	-0.97105	yes	0.332	0.851277
GTExv8	Testis	ENSG00000180867.10.wgt.RDat	PDIA3P1	processed pseudogene	1	146649691	146651201	1q21.1	147178112	147179622	1q21.1	0.0851	rs3737845	2.92	rs1932977	0.0329	4.37	-0.76294	383	1	top1	0.033	0.00063	-0.76294	yes	0.446	0.89244
GTExv8	Testis	ENSG00000226015.2.wgt.RDat	CCT8P1	processed pseudogene	1	146674856	146676513	1q21.1	147203275	147204932	1q21.1	0.0799	rs3737845	2.92	rs2353984	0.0383	-4.5	2.31469	389	389	susie	0.042	0.00013	-2.52766	yes	0.0115	0.278773
GTExv8	Testis	ENSG00000131778.18.wgt.RDat	CHD1L	protein coding	1	146714290	146767447	1q21.1	147242640	147295766	1q21.1	0.4221	rs3737845	2.92	rs7555913	0.0789	-7.08	-1.51965	406	65	enet	0.21	5.4e-18	1.45937	yes	0.144	0.705746
sCCA1v8	Cross-tissue	sCCA1.ENSG00000116128.10.wgt.RDat	BCL9	protein coding	1	147013181	147098017	1q21.2	147541411	147626216	1q21.2	0.1989	rs3737845	2.922	rs867270	0.071885	5.13	-0.9072	482	10	lasso	0.097	1.6e-08	-0.45201	yes	0.651	0.950956
GTExv8	Testis	ENSG00000162836.11.wgt.RDat	ACP6	protein coding	1	147101452	147142618	1q21.2	147629651	147670496	1q21.2	0.7834	rs3737845	2.92	rs12119079	0.489	-12.68	1.72432	415	53	enet	0.59	8.6e-64	-1.3483	yes	0.178	0.740502
GTExv8	Testis	ENSG00000265107.2.wgt.RDat	GJA5	protein coding	1	147228331	147245466	1q21.2	147756198	147773362	1q21.2	0.1064	rs6694347	2.77	rs10465885	0.0936	-5.69	0.59028	330	1	top1	0.094	1.3e-08	-0.59028	yes	0.555	0.924924
sCCA1v8	Cross-tissue	sCCA1.ENSG00000188092.14.wgt.RDat	GPR89B	protein coding	1	147400505	147465571	1q21.2	147928392	147993339	1q21.2	0.1794	rs4268399	-2.736	rs4494192	0.086843	-5.46	2.02499	285	4	lasso	0.1	4.8e-09	-1.84651	yes	0.0648	0.560682
sCCA1v8	Cross-tissue	sCCA1.ENSG00000215859.8.wgt.RDat	PDZK1P1	lincRNA	1	147466093	147487188	1q21.2	147993861	148014956	1q21.2	0.2073	rs4268399	-2.736	rs12037169	0.009571	-5.11	0.4909	238	8	lasso	0.13	4.4e-11	-0.35249	yes	0.724	0.966553
sCCA1v8	Cross-tissue	sCCA1.ENSG00000263956.6.wgt.RDat	NBPF11	protein coding	1	147574322	147624601	1q21.2	148102045	148152322	1q21.2	0.4048	rs4268399	-2.736	rs1814653	0.27478	9.96	0.6352	166	7	lasso	0.35	6.3e-30	-0.10295	no	0.918	0.99222
sCCA1v8	Cross-tissue	sCCA1.ENSG00000198658.4.wgt.RDat	ABHD17AP1	unprocessed pseudogene	1	147618673	147621845	1q21.2	148146394	148149566	1q21.2	0.0878	rs4268399	-2.736	rs7554334	0.046802	4.52	-0.65169	169	11	enet	0.048	6.6e-05	0.17332	no	0.862	0.984206
sCCA2v8	Cross-tissue	sCCA2.ENSG00000274020.2.wgt.RDat	LINC01138	processed transcript	1	147762994	147991827	1q21.2	148290888	148519604	1q21.2	0.0855	rs35878762	1.411	rs515565	0.0109	-3.45	0.06673	36	4	lasso	0.04	0.00024	-0.126398	yes	0.899	0.99069
GTExv8	Testis	ENSG00000272824.1.wgt.RDat	RP6-74O6.6	lincRNA	1	147830373	147830815	1q21.2	148358244	148358686	1q21.2	0.2937	rs4494192	2.02	rs532452	0.0133	3.74	-0.13059	64	1	top1	0.013	0.021	-0.13059	yes	0.896	0.990471
sCCA1v8	Cross-tissue	sCCA1.ENSG00000223612.3.wgt.RDat	RP11-289I10.2	processed pseudogene	1	148193337	148193856	1q21.2	145233000	145233519	1q21.1	0.0629	rs1284300	-1.318	rs900347	0.019727	-4.05	1.25121	13	3	enet	0.047	8.3e-05	-1.23349	yes	0.217	0.779413
GTExv8	Testis	ENSG00000150337.13.wgt.RDat	FCGR1A	protein coding	1	149754226	149763513	1q21.2	149782670	149791957	1q21.2	0.1002	rs2275780	2.01	rs7531664	0.0205	-4.86	-0.21162	98	9	enet	0.037	0.00029	0.5812	yes	0.561	0.926115
sCCA2v8	Cross-tissue	sCCA2.ENSG00000203814.6.wgt.RDat	H2BC18	protein coding	1	149754330	149783928	1q21.2	149782774	149812373	1q21.2	0.1732	rs34714364	-2.395	rs17643644	0.0403	-4.37	1.40574	109	7	lasso	0.081	2.7e-07	-1.37568	yes	0.169	0.72984
sCCA3v8	Cross-tissue	sCCA3.ENSG00000261716.1.wgt.RDat	H2BC20P	sense overlapping	1	149816064	149820591	1q21.2	149844497	149849024	1q21.2	0.231	rs34714364	-2.313	rs3767628	0.086	-5.41	-0.08986	117	1	top1	0.086	1.1e-07	0.08986	yes	0.928	0.99222
sCCA2v8	Cross-tissue	sCCA2.ENSG00000184678.10.wgt.RDat	H2BC21	protein coding	1	149856008	149858202	1q21.2	149884458	149886652	1q21.2	0.0825	rs34714364	-2.256	rs3767628	0.0116	-4.12	-0.08986	124	9	enet	0.034	0.00077	0.344989	yes	0.73	0.967909
sCCA2v8	Cross-tissue	sCCA2.ENSG00000178096.8.wgt.RDat	BOLA1	protein coding	1	149859466	149872351	1q21.2	149887916	149900798	1q21.2	0.0646	rs34714364	-2.256	rs10888577	0.0634	4.82	0.16429	124	11	enet	0.063	5e-06	0.213473	yes	0.831	0.979898
sCCA1v8	Cross-tissue	sCCA1.ENSG00000159164.9.wgt.RDat	SV2A	protein coding	1	149874869	149889434	1q21.2	149903317	149917882	1q21.2	0.1951	rs34714364	-2.2	rs17643644	0.270668	9.38	1.40574	132	3	lasso	0.28	2.5e-23	1.37397	yes	0.169	0.72984
sCCA2v8	Cross-tissue	sCCA2.ENSG00000143368.9.wgt.RDat	SF3B4	protein coding	1	149895208	149900236	1q21.2	149923316	149928344	1q21.2	0.0368	rs34714364	-2.193	rs7521768	0.0535	4.37	-0.49373	133	1	top1	0.054	2.7e-05	-0.493726	yes	0.622	0.94324
sCCA1v8	Cross-tissue	sCCA1.ENSG00000014914.20.wgt.RDat	MTMR11	protein coding	1	149900542	149908760	1q21.2	149928650	149936867	1q21.2	0.3353	rs34714364	-2.189	rs1868992	0.364046	-10.64	0.08183	135	2	lasso	0.37	3e-32	-0.19774	yes	0.843	0.981009
sCCA1v8	Cross-tissue	sCCA1.ENSG00000264522.5.wgt.RDat	OTUD7B	protein coding	1	149909704	149982625	1q21.2	149937811	150010676	1q21.2	0.1742	rs34714364	-2.143	rs3767628	0.058791	5.8	-0.08986	154	5	lasso	0.14	1.1e-11	-0.49699	yes	0.619	0.941936
sCCA1v8	Cross-tissue	sCCA1.ENSG00000136631.12.wgt.RDat	VPS45	protein coding	1	150039349	150117505	1q21.2	150067292	150145327	1q21.2	0.0976	rs34714364	-2.063	rs7521768	0.070437	-5.72	-0.49373	171	12	lasso	0.084	1.5e-07	0.1602	yes	0.873	0.985733
TGCA	TGCT	TCGA-TGCT.TUMOR.PLEKHO1_51177.wgt.RDat	PLEKHO1	protein coding	1	150121655	150131816	1q21.2	150149182	150164720	1q21.2	0.0494	rs2318763	-0.961	rs2318763	0.0772	3.34	-0.9613	8	1	top1	0.077	0.0011	-0.9613	yes	0.336	0.853138
sCCA1v8	Cross-tissue	sCCA1.ENSG00000143401.14.wgt.RDat	ANP32E	protein coding	1	150190716	150208504	1q21.2	150218416	150236156	1q21.2	0.1322	rs1336900	-2.602	rs16835254	0.027004	-4.52	-0.31034	231	36	enet	0.083	2e-07	-0.90096	no	0.368	0.86374
GTExv8	Testis	ENSG00000117362.12.wgt.RDat	APH1A	protein coding	1	150237798	150241980	1q21.2	150265398	150269580	1q21.2	0.0703	rs1336900	-2.6	rs9659073	-0.00113	-4.08	-0.52613	243	8	lasso	0.035	0.00047	-0.97173	no	0.331	0.851277
GTExv8	Testis	ENSG00000118292.8.wgt.RDat	C1orf54	protein coding	1	150240966	150253327	1q21.2	150268566	150280916	1q21.2	0.1154	rs1336900	-2.6	rs7512552	0.044	-5.04	-1.06561	243	10	enet	0.053	1.9e-05	1.13374	yes	0.257	0.804852
GTExv8	Testis	ENSG00000266472.5.wgt.RDat	MRPS21	protein coding	1	150266139	150281414	1q21.2	150293719	150308979	1q21.2	0.4712	rs1336900	-2.6	rs1050818	0.329	10.43	0.30049	249	249	susie	0.43	9.6e-42	-0.52995	no	0.596	0.935768
sCCA3v8	Cross-tissue	sCCA3.ENSG00000117360.12.wgt.RDat	PRPF3	protein coding	1	150293924	150325671	1q21.3	150321475	150353195	1q21.2	0.0948	rs1336900	-2.602	rs2147324	0.0411	-4.13	-1.15914	250	4	lasso	0.042	0.00019	1.11661	yes	0.264	0.809971
GTExv8	Testis	ENSG00000163125.15.wgt.RDat	RPRD2	protein coding	1	150335566	150449042	1q21.3	150363090	150476566	1q21.2	0.225	rs1336900	-2.6	rs3737240	0.154	-7.32	-1.22675	264	264	susie	0.18	1.4e-15	0.98029	yes	0.327	0.849008
GTExv8	Testis	ENSG00000143374.16.wgt.RDat	TARS2	protein coding	1	150459839	150480085	1q21.3	150487363	150507609	1q21.2	0.0693	rs1336900	-2.6	rs834232	0.0311	-4.43	-1.29593	279	1	top1	0.031	0.00087	1.29593	yes	0.195	0.75562
GTExv8	Testis	ENSG00000143369.14.wgt.RDat	ECM1	protein coding	1	150480537	150486265	1q21.3	150508061	150513789	1q21.2	0.1334	rs1336900	-2.6	rs509345	0.0269	4.45	1.2063	280	15	enet	0.05	2.9e-05	0.21884	yes	0.827	0.979898
GTExv8	Testis	ENSG00000237781.3.wgt.RDat	ADAMTSL4-AS2	antisense	1	150521037	150530200	1q21.3	150548561	150557724	1q21.2	0.0775	rs1336900	-2.6	rs9659073	0.0563	4.49	-0.52613	288	1	top1	0.056	1e-05	-0.52613	yes	0.599	0.936913
sCCA3v8	Cross-tissue	sCCA3.ENSG00000143382.14.wgt.RDat	ADAMTSL4	protein coding	1	150521844	150533370	1q21.3	150549368	150560894	1q21.2	0.4868	rs1336900	-2.602	rs6693567	0.486	12.21	0.01291	288	6	lasso	0.49	7.6e-47	0.19731	yes	0.844	0.981009
sCCA1v8	Cross-tissue	sCCA1.ENSG00000203804.4.wgt.RDat	ADAMTSL4-AS1	processed transcript	1	150533413	150547026	1q21.3	150560937	150574550	1q21.2	0.1254	rs1336900	-2.602	rs11204695	0.145501	7.31	1.71952	289	13	enet	0.17	9.1e-14	1.8049	yes	0.0711	0.578153
GTExv8	Testis	ENSG00000143384.12.wgt.RDat	MCL1	protein coding	1	150547028	150552214	1q21.3	150574552	150579738	1q21.2	0.0529	rs1336900	-2.6	rs16837903	0.013	3.94	-0.09288	290	290	susie	0.03	0.001	-2.05813	yes	0.0396	0.470755
sCCA1v8	Cross-tissue	sCCA1.ENSG00000143420.18.wgt.RDat	ENSA	protein coding	1	150573326	150602088	1q21.3	150600850	150629612	1q21.3	0.1173	rs1336900	-2.602	rs11204684	0.097977	6.11	-1.00874	294	1	top1	0.098	1.4e-08	-1.00874	yes	0.313	0.84031
GTExv8	Testis	ENSG00000143457.10.wgt.RDat	GOLPH3L	protein coding	1	150618700	150669620	1q21.3	150646224	150697144	1q21.3	0.0996	rs1336900	-2.6	rs10788792	0.115	6.68	-2.58379	301	301	susie	0.13	1.4e-11	-2.43296	yes	0.015	0.322207
TGCA	TGCT	TCGA-TGCT.TUMOR.HORMAD1_84072.wgt.RDat	HORMAD1	protein coding	1	150670542	150693352	1q21.3	150698059	150720888	1q21.3	0.2583	rs1336900	-2.602	rs3768018	0.24438	6.43	-1.8972	43	13	lasso	0.3	3.2e-11	-2.0502	yes	0.0403	0.473113
GTExv8	Testis	ENSG00000163131.10.wgt.RDat	CTSS	protein coding	1	150702671	150738433	1q21.3	150730195	150765957	1q21.3	0.165	rs1336900	-2.6	rs2275235	0.284	9.61	-2.00916	302	1	top1	0.28	2.8e-25	-2.00916	yes	0.0445	0.486381
GTExv8	Testis	ENSG00000236713.1.wgt.RDat	RP11-363I22.3	processed pseudogene	1	150752747	150753120	1q21.3	150780271	150780644	1q21.3	0.072	rs1336900	-2.6	rs1050818	0.00266	3.42	0.30049	297	297	susie	0.027	0.0018	1.36952	yes	0.171	0.731143
GTExv8	Testis	ENSG00000143387.12.wgt.RDat	CTSK	protein coding	1	150768683	150780799	1q21.3	150796207	150808323	1q21.3	0.1438	rs1336900	-2.6	rs2864873	0.108	7.23	-1.87575	294	29	enet	0.15	8.7e-13	-1.57004	yes	0.116	0.666874
GTExv8	Testis	ENSG00000143437.20.wgt.RDat	ARNT	protein coding	1	150782180	150849244	1q21.3	150809704	150876768	1q21.3	0.0986	rs1336900	-2.6	rs16827671	0.0199	4.26	-1.96495	302	302	susie	0.026	0.002	-1.89877	yes	0.0576	0.532075
sCCA1v8	Cross-tissue	sCCA1.ENSG00000143379.12.wgt.RDat	SETDB1	protein coding	1	150898738	150937220	1q21.3	150926262	150964744	1q21.3	0.107	rs1336900	-2.602	rs1889741	0.206584	8.16	-1.67523	307	1	top1	0.21	3.6e-17	-1.67523	yes	0.0939	0.631688
GTExv8	Testis	ENSG00000143418.19.wgt.RDat	CERS2	protein coding	1	150936327	150947480	1q21.3	150963851	150975004	1q21.3	0.0835	rs1336900	-2.6	rs11204675	0.0423	5.33	-1.29217	312	11	enet	0.066	1.6e-06	-1.34294	yes	0.179	0.741341
GTExv8	Testis	ENSG00000143412.9.wgt.RDat	ANXA9	protein coding	1	150954492	150968110	1q21.3	150982016	150995634	1q21.3	0.3598	rs1336900	-2.6	rs267734	0.281	-9.6	0.44904	311	1	top1	0.28	5.5e-25	-0.44904	yes	0.653	0.951701
GTExv8	Testis	ENSG00000143409.15.wgt.RDat	MINDY1	protein coding	1	150968561	150980851	1q21.3	150996085	151008375	1q21.3	0.0729	rs1336900	-2.6	rs7548516	0.0369	4.51	-0.9188	307	1	top1	0.037	0.00031	-0.9188	yes	0.358	0.860982
sCCA1v8	Cross-tissue	sCCA1.ENSG00000143363.15.wgt.RDat	PRUNE1	protein coding	1	150980895	151008189	1q21.3	151008419	151035713	1q21.3	0.2863	rs1336900	-2.602	rs7172	0.044786	-5.9	1.65473	308	32	enet	0.17	3.3e-14	-0.86399	yes	0.388	0.869171
sCCA1v8	Cross-tissue	sCCA1.ENSG00000163141.18.wgt.RDat	BNIPL	protein coding	1	151009045	151020076	1q21.3	151036569	151047600	1q21.3	0.3813	rs1336900	-2.602	rs6587553	0.317143	-10.5	0.54116	310	7	lasso	0.44	1e-39	-0.53215	yes	0.595	0.935459
sCCA1v8	Cross-tissue	sCCA1.ENSG00000143443.9.wgt.RDat	C1orf56	protein coding	1	151020215	151023446	1q21.3	151047739	151050970	1q21.3	0.297	rs1336900	-2.602	rs2140709	0.2684	9.23	0.67245	316	12	lasso	0.28	3.2e-23	0.52451	yes	0.6	0.937515
sCCA1v8	Cross-tissue	sCCA1.ENSG00000197622.12.wgt.RDat	CDC42SE1	protein coding	1	151023896	151042801	1q21.3	151051420	151070325	1q21.3	0.2973	rs1336900	-2.602	rs2902810	0.20847	-8.05	0.79296	318	10	lasso	0.23	3e-19	-0.77177	yes	0.44	0.890294
sCCA1v8	Cross-tissue	sCCA1.ENSG00000213190.3.wgt.RDat	MLLT11	protein coding	1	151030233	151040973	1q21.3	151057757	151068497	1q21.3	0.2899	rs1336900	-2.602	rs2902810	0.304153	-9.71	0.79296	317	1	top1	0.3	6.9e-26	-0.79296	yes	0.428	0.884807
sCCA3v8	Cross-tissue	sCCA3.ENSG00000143458.11.wgt.RDat	GABPB2	protein coding	1	151043053	151098018	1q21.3	151070577	151125542	1q21.3	0.5355	rs1336900	-2.602	rs6694357	0.248	8.71	0.59292	318	8	lasso	0.36	1.4e-31	1.07093	yes	0.284	0.820411
GTExv8	Testis	ENSG00000261168.1.wgt.RDat	RP11-68I18.10	sense overlapping	1	151102550	151104086	1q21.3	151130074	151131610	1q21.3	0.2278	rs1336900	-2.6	rs4971008	0.176	7.89	0.58984	315	315	susie	0.18	6.9e-16	0.51917	yes	0.604	0.938361
GTExv8	Testis	ENSG00000143434.15.wgt.RDat	SEMA6C	protein coding	1	151104160	151119140	1q21.3	151131684	151146664	1q21.3	0.3286	rs1336900	-2.6	rs12087892	0.124	7.29	0.51179	310	6	lasso	0.18	7.4e-16	0.88614	yes	0.376	0.865591
sCCA2v8	Cross-tissue	sCCA2.ENSG00000163154.5.wgt.RDat	TNFAIP8L2	protein coding	1	151129104	151132223	1q21.3	151156628	151159747	1q21.3	0.1282	rs1336900	-2.602	rs2864700	0.0344	-4.2	0.41151	313	1	top1	0.034	0.00067	-0.411508	yes	0.681	0.958102
GTExv8	Testis	ENSG00000163155.11.wgt.RDat	LYSMD1	protein coding	1	151132225	151138424	1q21.3	151159749	151165948	1q21.3	0.1432	rs1336900	-2.6	rs6691701	0.00671	3.39	0.41492	315	315	susie	0.021	0.0051	1.60025	yes	0.11	0.656981
sCCA2v8	Cross-tissue	sCCA2.ENSG00000163156.11.wgt.RDat	SCNM1	protein coding	1	151138497	151142773	1q21.3	151166021	151170297	1q21.3	0.0873	rs1336900	-2.602	rs6674970	0.0199	-4.08	0.49585	316	9	lasso	0.033	0.00084	-1.64148	yes	0.101	0.644636
sCCA3v8	Cross-tissue	sCCA3.ENSG00000163157.14.wgt.RDat	TMOD4	protein coding	1	151142994	151148760	1q21.3	151170518	151176284	1q21.3	0.1431	rs1336900	-2.602	rs7523731	0.0218	3.69	0.07816	315	38	enet	0.058	1.2e-05	-0.07526	no	0.94	0.993739
sCCA2v8	Cross-tissue	sCCA2.ENSG00000163159.12.wgt.RDat	VPS72	protein coding	1	151148779	151167797	1q21.3	151176303	151195321	1q21.3	0.0473	rs1336900	-2.602	rs7548516	0.0392	4.84	-0.9188	306	1	top1	0.039	0.0003	-0.9188	yes	0.358	0.860982
sCCA2v8	Cross-tissue	sCCA2.ENSG00000143398.19.wgt.RDat	PIP5K1A	protein coding	1	151170424	151222012	1q21.3	151197948	151249536	1q21.3	0.1769	rs1336900	-2.602	rs2800953	0.0812	-5.8	-0.80417	307	29	enet	0.099	1.1e-08	0.141051	yes	0.888	0.98947
sCCA1v8	Cross-tissue	sCCA1.ENSG00000159352.15.wgt.RDat	PSMD4	protein coding	1	151227178	151239955	1q21.3	151254702	151267479	1q21.3	0.1873	rs6696250	-2.535	rs6695344	0.154694	7.55	-0.47204	305	31	enet	0.18	3.2e-15	-0.73424	yes	0.463	0.896706
GTExv8	Testis	ENSG00000143373.17.wgt.RDat	ZNF687	protein coding	1	151254405	151264272	1q21.3	151281929	151291796	1q21.3	0.0802	rs6696250	-2.53	rs3811406	0.0569	-4.58	-1.22043	310	1	top1	0.057	9.1e-06	1.22044	yes	0.222	0.783308
sCCA2v8	Cross-tissue	sCCA2.ENSG00000143393.16.wgt.RDat	PI4KB	protein coding	1	151264656	151300191	1q21.3	151292180	151327715	1q21.3	0.0678	rs4845355	-2.645	rs10788804	0.0743	5.06	0.74711	322	1	top1	0.074	8.1e-07	0.747105	yes	0.455	0.893282
sCCA1v8	Cross-tissue	sCCA1.ENSG00000143390.17.wgt.RDat	RFX5	protein coding	1	151313115	151319833	1q21.3	151340639	151347357	1q21.3	0.1535	rs4845355	-2.645	rs28730723	0.099399	6.1	1.01524	320	5	lasso	0.13	1.2e-10	1.27564	yes	0.202	0.764935
sCCA1v8	Cross-tissue	sCCA1.ENSG00000143416.20.wgt.RDat	SELENBP1	protein coding	1	151336777	151345209	1q21.3	151364301	151372733	1q21.3	0.3216	rs4845355	-2.645	rs4246527	0.402346	-11.2	1.50315	333	18	enet	0.43	4.1e-39	-1.10341	yes	0.27	0.811188
sCCA1v8	Cross-tissue	sCCA1.ENSG00000159377.10.wgt.RDat	PSMB4	protein coding	1	151372009	151374420	1q21.3	151399533	151401944	1q21.3	0.1114	rs4845355	-2.645	rs7172	0.090058	5.99	1.65473	334	1	top1	0.09	5.5e-08	1.65473	yes	0.098	0.639924
GTExv8	Testis	ENSG00000143442.21.wgt.RDat	POGZ	protein coding	1	151375199	151431941	1q21.3	151402723	151459465	1q21.3	0.263	rs4845355	-2.65	rs4603	0.225	8.56	1.39538	343	13	enet	0.24	4.7e-21	1.91503	yes	0.0555	0.526931
GTExv8	Testis	ENSG00000143375.14.wgt.RDat	CGN	protein coding	1	151482985	151511168	1q21.3	151510509	151538692	1q21.3	0.1216	rs4845355	-2.65	rs1547832	0.0432	-4.59	1.84286	343	343	susie	0.046	6.4e-05	-0.81363	yes	0.416	0.881824
GTExv8	Testis	ENSG00000143367.15.wgt.RDat	TUFT1	protein coding	1	151512780	151556059	1q21.3	151540304	151583583	1q21.3	0.162	rs4845355	-2.65	rs17640579	0.0361	-4.97	-0.66258	335	335	susie	0.067	1.4e-06	0.8898	yes	0.374	0.865301
GTExv8	Testis	ENSG00000143376.12.wgt.RDat	SNX27	protein coding	1	151584875	151671567	1q21.3	151612399	151699091	1q21.3	0.1553	rs4845355	-2.65	rs3204344	0.0838	5.91	-0.42944	328	1	top1	0.084	7.4e-08	-0.42944	yes	0.668	0.955492
GTExv8	Testis	ENSG00000269621.1.wgt.RDat	RP11-98D18.15	antisense	1	151728016	151732118	1q21.3	151755540	151759642	1q21.3	0.3227	rs4845355	-2.65	rs949969	0.142	6.95	0.66727	335	25	enet	0.17	1.6e-14	-0.36116	no	0.718	0.965835
GTExv8	Testis	ENSG00000236940.1.wgt.RDat	RP11-98D18.7	processed pseudogene	1	151730134	151730918	1q21.3	151757658	151758442	1q21.3	0.1138	rs4845355	-2.65	rs7540530	0.0458	4.6	-0.40143	335	1	top1	0.046	6.4e-05	-0.40143	yes	0.688	0.958823
sCCA1v8	Cross-tissue	sCCA1.ENSG00000143436.10.wgt.RDat	MRPL9	protein coding	1	151732387	151735859	1q21.3	151759911	151763383	1q21.3	0.2196	rs4845355	-2.645	rs3923394	0.219511	-8.32	-1.40912	336	30	enet	0.23	2.1e-19	0.97089	yes	0.332	0.851277
sCCA1v8	Cross-tissue	sCCA1.ENSG00000143450.16.wgt.RDat	OAZ3	protein coding	1	151735374	151743810	1q21.3	151762898	151771334	1q21.3	0.2552	rs4845355	-2.645	rs3923394	0.168868	7.59	-1.40912	336	1	top1	0.17	4.5e-14	-1.40912	yes	0.159	0.723408
GTExv8	Testis	ENSG00000249602.1.wgt.RDat	RP11-98D18.3	antisense	1	151740709	151741977	1q21.3	151768233	151769501	1q21.3	0.087	rs4845355	-2.65	rs11586691	0.0105	-3.98	-2.63933	332	10	enet	0.019	0.0081	2.22004	yes	0.0264	0.404651
GTExv8	Testis	ENSG00000182134.15.wgt.RDat	TDRKH	protein coding	1	151742582	151763892	1q21.3	151770106	151791416	1q21.3	0.0915	rs4845355	-2.65	rs3923394	0.0849	5.4	-1.40912	331	1	top1	0.085	6.1e-08	-1.40912	yes	0.159	0.723408
GTExv8	Testis	ENSG00000203288.3.wgt.RDat	TDRKH-AS1	antisense	1	151763279	151766878	1q21.3	151790803	151794402	1q21.3	0.4926	rs4845355	-2.65	rs6673002	0.23	-9.35	-1.30381	332	18	enet	0.3	4.8e-27	0.99539	yes	0.32	0.844726
GTExv8	Testis	ENSG00000213171.2.wgt.RDat	LINGO4	protein coding	1	151772739	151778546	1q21.3	151800263	151806070	1q21.3	0.6794	rs4845355	-2.65	rs12128071	0.186	7.76	0.13495	329	52	enet	0.35	6.3e-32	-1.15066	no	0.25	0.801578
sCCA1v8	Cross-tissue	sCCA1.ENSG00000225556.1.wgt.RDat	C2CD4D	protein coding	1	151810294	151813033	1q21.3	151837818	151840557	1q21.3	0.1496	rs4845355	-2.645	rs6587625	0.110787	-6.49	1.22043	337	11	lasso	0.13	4.8e-11	-1.20585	yes	0.228	0.786679
sCCA1v8	Cross-tissue	sCCA1.ENSG00000234614.1.wgt.RDat	C2CD4D-AS1	antisense	1	151814352	151822861	1q21.3	151841876	151850385	1q21.3	0.3372	rs4845355	-2.645	rs2279503	0.213529	-9.01	0.84987	336	6	lasso	0.27	2.2e-22	-0.78045	yes	0.435	0.888162
sCCA1v8	Cross-tissue	sCCA1.ENSG00000196407.11.wgt.RDat	THEM5	protein coding	1	151819738	151826173	1q21.3	151847262	151853697	1q21.3	0.2747	rs4845355	-2.645	rs7544269	0.253206	-8.92	-0.26384	337	9	lasso	0.26	4e-22	-0.14195	no	0.887	0.989246
sCCA1v8	Cross-tissue	sCCA1.ENSG00000159445.12.wgt.RDat	THEM4	protein coding	1	151846059	151882284	1q21.3	151873583	151909808	1q21.3	0.5439	rs4845355	-2.645	rs6685187	0.550547	13.11	0.79674	331	7	lasso	0.61	5.3e-64	0.9316	yes	0.352	0.857908
GTExv8	Testis	ENSG00000223810.2.wgt.RDat	KRT8P28	processed pseudogene	1	151921998	151923388	1q21.3	151949522	151950912	1q21.3	0.1411	rs4845355	-2.65	rs2999534	0.0939	6.12	0.95298	329	3	lasso	0.098	5.6e-09	0.88928	yes	0.374	0.865301
GTExv8	Testis	ENSG00000197747.8.wgt.RDat	S100A10	protein coding	1	151955390	151966866	1q21.3	151982914	151994390	1q21.3	0.0754	rs4845355	-2.65	rs7541099	0.0451	-4.82	0.93789	339	339	susie	0.047	4.9e-05	-0.89246	yes	0.372	0.864624
GTExv8	Testis	ENSG00000163191.5.wgt.RDat	S100A11	protein coding	1	152004981	152020383	1q21.3	152032505	152047907	1q21.3	0.26	rs4845355	-2.65	rs2999551	0.067	5.36	0.59163	343	343	susie	0.067	1.4e-06	0.63676	yes	0.524	0.915313
GTExv8	Testis	ENSG00000237975.6.wgt.RDat	FLG-AS1	antisense	1	152140600	152417932	1q21.3	152168124	152445456	1q21.3	0.6263	rs4845355	-2.65	rs1552991	0.305	9.94	1.12899	368	368	susie	0.36	8.1e-33	0.81963	yes	0.412	0.880222
GTExv8	Testis	ENSG00000236427.1.wgt.RDat	CCDST	lincRNA	1	152178333	152179533	1q21.3	152205857	152207057	1q21.3	0.2295	rs4845355	-2.65	rs17596572	0.128	-7.38	0.91708	370	19	enet	0.14	1.5e-12	-1.15455	yes	0.248	0.801377
GTExv8	Testis	ENSG00000197915.5.wgt.RDat	HRNR	protein coding	1	152184557	152196669	1q21.3	152212081	152224193	1q21.3	0.8098	rs4845355	-2.65	rs1552991	0.476	-12.4	1.12899	377	37	enet	0.57	1.3e-60	-0.96685	yes	0.334	0.851883
GTExv8	Testis	ENSG00000143631.10.wgt.RDat	FLG	protein coding	1	152274650	152297679	1q21.3	152302174	152325203	1q21.3	0.2746	rs12728907	2.23	rs1552991	0.0783	6.29	1.12899	390	20	enet	0.13	8.4e-12	0.46208	yes	0.644	0.948848
GTExv8	Testis	ENSG00000244057.4.wgt.RDat	LCE3C	protein coding	1	152573137	152573562	1q21.3	152600661	152601086	1q21.3	0.6438	rs12728907	2.23	rs6693105	0.427	12.07	-0.17205	411	13	enet	0.45	2.4e-43	-0.07131	yes	0.943	0.994993
GTExv8	Testis	ENSG00000234262.1.wgt.RDat	RP1-20N18.4	unprocessed pseudogene	1	152996437	152996736	1q21.3	153023961	153024260	1q21.3	0.366	rs10888541	2.63	rs946099	0.431	11.89	-0.23643	502	1	top1	0.43	3.1e-41	-0.23643	yes	0.813	0.978767
GTExv8	Testis	ENSG00000196805.7.wgt.RDat	SPRR2B	protein coding	1	153042699	153043316	1q21.3	153070223	153070840	1q21.3	0.1895	rs10888541	2.63	rs6693927	0.151	7.27	0.38627	500	1	top1	0.15	2.8e-13	0.38627	yes	0.699	0.961581
GTExv8	Testis	ENSG00000244094.1.wgt.RDat	SPRR2F	protein coding	1	153084589	153085991	1q21.3	153112113	153113515	1q21.3	0.0961	rs10888541	2.63	rs1119266	0.0671	5.89	-0.22138	497	1	lasso	0.077	2.4e-07	-0.22138	yes	0.825	0.979898
GTExv8	Testis	ENSG00000159516.8.wgt.RDat	SPRR2G	protein coding	1	153122057	153123345	1q21.3	153149581	153150869	1q21.3	0.1987	rs10888541	2.63	rs986760	0.0621	-4.79	-0.86407	491	32	enet	0.07	8.2e-07	1.43609	yes	0.151	0.715444
GTExv8	Testis	ENSG00000229699.1.wgt.RDat	RP1-140J1.1	lincRNA	1	153146993	153164152	1q21.3	153174517	153191676	1q21.3	0.8366	rs10888541	2.63	rs986760	0.538	13.19	-0.86407	490	1	top1	0.54	6.8e-56	-0.86407	yes	0.388	0.869171
GTExv8	Testis	ENSG00000203783.4.wgt.RDat	PRR9	protein coding	1	153190059	153191793	1q21.3	153217583	153219317	1q21.3	0.5359	rs10888541	2.63	rs10494291	0.366	-11.07	-2.29628	480	13	lasso	0.47	6.7e-47	2.05464	yes	0.0399	0.470929
GTExv8	Testis	ENSG00000230779.1.wgt.RDat	RPLP0P4	processed pseudogene	1	153197555	153198482	1q21.3	153225079	153226006	1q21.3	0.1207	rs10888541	2.63	rs10494292	0.0689	-5.01	-2.12652	474	1	top1	0.069	1.1e-06	2.12652	yes	0.0335	0.441865
sCCA1v8	Cross-tissue	sCCA1.ENSG00000163220.10.wgt.RDat	S100A9	protein coding	1	153330329	153333503	1q21.3	153357853	153361027	1q21.3	0.1646	rs10888541	2.627	rs3014881	0.103605	-6.13	-0.42821	466	1	top1	0.1	5.3e-09	0.42821	yes	0.668	0.955492
sCCA2v8	Cross-tissue	sCCA2.ENSG00000143546.9.wgt.RDat	S100A8	protein coding	1	153362507	153363664	1q21.3	153390031	153391188	1q21.3	0.148	rs10888541	2.627	rs3014881	0.0287	4.21	-0.42821	466	38	enet	0.074	8.5e-07	0.979858	no	0.327	0.849008
sCCA1v8	Cross-tissue	sCCA1.ENSG00000238279.1.wgt.RDat	BX470102.3	antisense	1	153506078	153507591	1q21.3	153533602	153535115	1q21.3	0.1125	rs10888541	2.627	rs3006485	0.060714	4.65	-0.40184	427	1	top1	0.061	8e-06	-0.40184	yes	0.688	0.958823
sCCA1v8	Cross-tissue	sCCA1.ENSG00000197956.9.wgt.RDat	S100A6	protein coding	1	153507074	153508720	1q21.3	153534598	153536244	1q21.3	0.196	rs10888541	2.627	rs4845552	0.128493	6.74	-0.32497	426	15	enet	0.15	8.8e-13	-0.67828	yes	0.498	0.9076
sCCA1v8	Cross-tissue	sCCA1.ENSG00000188015.9.wgt.RDat	S100A3	protein coding	1	153519804	153521848	1q21.3	153547328	153549372	1q21.3	0.3571	rs10888541	2.627	rs3762268	0.159749	7.31	-0.8569	424	11	enet	0.18	8.2e-15	-0.79023	yes	0.429	0.885036
GTExv8	Testis	ENSG00000188643.10.wgt.RDat	S100A16	protein coding	1	153579361	153585621	1q21.3	153606885	153613145	1q21.3	0.174	rs10888541	2.63	rs913861	0.0247	4.07	-0.02921	408	26	enet	0.055	1.3e-05	1.00737	no	0.314	0.840488
TGCA	TGCT	TCGA-TGCT.TUMOR.S100A14_57402.wgt.RDat	S100A14	protein coding	1	153586734	153588790	1q21.3	153614254	153616986	1q21.3	0.1536	rs9727230	2.136	rs3806234	0.23725	-5.86	-0.3167	34	1	top1	0.24	6.7e-09	0.3167	yes	0.752	0.971707
sCCA1v8	Cross-tissue	sCCA1.ENSG00000189171.14.wgt.RDat	S100A13	protein coding	1	153591262	153603836	1q21.3	153618786	153631360	1q21.3	0.338	rs10888541	2.627	rs9700928	0.297225	10.33	0.54711	403	2	lasso	0.38	2.7e-33	0.30362	yes	0.761	0.973241
GTExv8	Testis	ENSG00000160678.11.wgt.RDat	S100A1	protein coding	1	153600401	153604509	1q21.3	153627925	153632033	1q21.3	0.0976	rs10888541	2.63	rs3806233	0.0461	-4.97	0.46407	407	1	top1	0.046	6.1e-05	-0.46407	yes	0.643	0.948787
GTExv8	Testis	ENSG00000272030.1.wgt.RDat	RP1-178F15.4	antisense	1	153603913	153606873	1q21.3	153631437	153634397	1q21.3	0.1371	rs10888541	2.63	rs28380060	0.138	6.97	0.01141	404	404	susie	0.14	2.2e-12	0.11722	yes	0.907	0.991876
sCCA1v8	Cross-tissue	sCCA1.ENSG00000160679.12.wgt.RDat	CHTOP	protein coding	1	153606586	153618782	1q21.3	153634110	153646306	1q21.3	0.3799	rs10888541	2.627	rs28380060	0.508816	-12.63	0.01141	402	24	enet	0.52	5.9e-51	-0.1905	yes	0.849	0.982439
sCCA1v8	Cross-tissue	sCCA1.ENSG00000143553.10.wgt.RDat	SNAPIN	protein coding	1	153631129	153634263	1q21.3	153658653	153661787	1q21.3	0.2581	rs10888541	2.627	rs4845563	0.206451	9.22	-0.14831	401	21	enet	0.26	4e-22	-0.35002	yes	0.726	0.966779
GTExv8	Testis	ENSG00000143621.16.wgt.RDat	ILF2	protein coding	1	153634306	153643524	1q21.3	153661830	153671048	1q21.3	0.1105	rs10888541	2.63	rs9662664	0.036	4.27	-0.0346	394	11	enet	0.043	0.00011	-1.05045	yes	0.294	0.826849
sCCA1v8	Cross-tissue	sCCA1.ENSG00000169418.9.wgt.RDat	NPR1	protein coding	1	153651112	153666468	1q21.3	153678636	153693992	1q21.3	0.1218	rs10888541	2.627	rs9662664	0.125404	6.44	-0.0346	393	1	top1	0.13	1.2e-10	-0.0346	yes	0.972	0.996728
sCCA1v8	Cross-tissue	sCCA1.ENSG00000143624.13.wgt.RDat	INTS3	protein coding	1	153700542	153746829	1q21.3	153728066	153774353	1q21.3	0.0646	rs10888541	2.627	rs9426902	0.047376	-5.16	0.09892	374	10	enet	0.077	5.1e-07	0.34138	no	0.733	0.968737
sCCA2v8	Cross-tissue	sCCA2.ENSG00000143554.13.wgt.RDat	SLC27A3	protein coding	1	153747284	153752633	1q21.3	153774808	153780157	1q21.3	0.1289	rs3811454	2.139	rs11264336	0.0895	-5.78	-1.63571	352	1	top1	0.089	6e-08	1.63571	yes	0.102	0.645403
sCCA2v8	Cross-tissue	sCCA2.ENSG00000143614.9.wgt.RDat	GATAD2B	protein coding	1	153761505	153895836	1q21.3	153789029	153923360	1q21.3	0.1256	rs952146	-3.283	rs6690242	0.0609	-5.68	-1.31682	319	4	lasso	0.072	1.1e-06	2.28177	yes	0.0225	0.376613
sCCA1v8	Cross-tissue	sCCA1.ENSG00000198837.9.wgt.RDat	DENND4B	protein coding	1	153901976	153919172	1q21.3	153929500	153946696	1q21.3	0.3228	rs952146	-3.283	rs4845568	0.096864	-7.52	0.16696	323	4	lasso	0.2	1e-16	-0.458	yes	0.647	0.949665
sCCA1v8	Cross-tissue	sCCA1.ENSG00000160741.16.wgt.RDat	CRTC2	protein coding	1	153920144	153931101	1q21.3	153947668	153958625	1q21.3	0.0854	rs952146	-3.283	rs6672856	0.143049	7.06	0.8864	325	9	lasso	0.15	3.1e-12	1.02349	yes	0.306	0.836332
sCCA1v8	Cross-tissue	sCCA1.ENSG00000143570.17.wgt.RDat	SLC39A1	protein coding	1	153931574	153940009	1q21.3	153959098	153967533	1q21.3	0.1272	rs952146	-3.283	rs11264743	0.182897	-8.05	0.70695	329	1	top1	0.18	3.3e-15	-0.70695	yes	0.48	0.902787
sCCA3v8	Cross-tissue	sCCA3.ENSG00000282386.1.wgt.RDat	RP11-422P24.12	antisense	1	153936836	153937546	1q21.3	153964360	153965070	1q21.3	0.1013	rs952146	-3.283	rs550597	0.0426	-5.03	-0.76562	326	12	enet	0.093	3.3e-08	-1.15726	no	0.247	0.800235
sCCA3v8	Cross-tissue	sCCA3.ENSG00000273026.1.wgt.RDat	RP11-422P24.10	antisense	1	153938991	153939406	1q21.3	153966515	153966930	1q21.3	0.1967	rs952146	-3.283	rs11808153	0.0291	4.77	-1.55352	329	36	enet	0.1	6.7e-09	-0.5555	yes	0.579	0.93236
GTExv8	Testis	ENSG00000143578.15.wgt.RDat	CREB3L4	protein coding	1	153940188	153946744	1q21.3	153967712	153974268	1q21.3	0.1841	rs952146	-3.28	rs4845360	0.0683	5.65	-0.24288	331	331	susie	0.07	8.1e-07	-0.272	yes	0.786	0.975848
sCCA3v8	Cross-tissue	sCCA3.ENSG00000143543.14.wgt.RDat	JTB	protein coding	1	153946839	153950164	1q21.3	153974363	153977688	1q21.3	0.0847	rs952146	-3.283	rs9427228	0.0537	4.2	-0.95456	327	13	enet	0.061	7.8e-06	-0.61857	yes	0.536	0.919328
sCCA3v8	Cross-tissue	sCCA3.ENSG00000272654.1.wgt.RDat	JTB-DT	lincRNA	1	153950218	153951636	1q21.3	153977742	153979160	1q21.3	0.0979	rs952146	-3.283	rs11548104	0.0306	-5.07	-0.75608	327	4	lasso	0.051	3.9e-05	0.10421	yes	0.917	0.992143
GTExv8	Testis	ENSG00000143545.8.wgt.RDat	RAB13	protein coding	1	153954092	153958834	1q21.3	153981616	153986358	1q21.3	0.3229	rs952146	-3.28	rs11808153	0.123	6.37	-1.55352	330	12	enet	0.15	1.7e-13	-1.42156	yes	0.155	0.719277
sCCA3v8	Cross-tissue	sCCA3.ENSG00000177954.11.wgt.RDat	RPS27	protein coding	1	153963234	153964626	1q21.3	153990758	153992150	1q21.3	0.1916	rs952146	-3.283	rs11265618	0.0125	-3.61	0.13059	327	25	enet	0.022	0.0051	0.4319	no	0.666	0.955045
sCCA1v8	Cross-tissue	sCCA1.ENSG00000143549.19.wgt.RDat	TPM3	protein coding	1	154127779	154167124	1q21.3	154155303	154194648	1q21.3	0.1053	rs952146	-3.283	rs11265122	0.13301	-6.71	1.10514	322	1	top1	0.13	3e-11	-1.10514	yes	0.269	0.810643
sCCA1v8	Cross-tissue	sCCA1.ENSG00000143612.19.wgt.RDat	C1orf43	protein coding	1	154179181	154193113	1q21.3	154206705	154220637	1q21.3	0.0849	rs952146	-3.283	rs11264875	0.061486	-6.28	0.48299	335	8	lasso	0.08	3.3e-07	-1.01638	yes	0.309	0.837174
sCCA2v8	Cross-tissue	sCCA2.ENSG00000143569.18.wgt.RDat	UBAP2L	protein coding	1	154192654	154243986	1q21.3	154220178	154271510	1q21.3	0.1011	rs952146	-3.283	rs7556449	0.0878	-5.46	-0.69254	334	1	top1	0.088	8e-08	0.692537	yes	0.489	0.903418
sCCA3v8	Cross-tissue	sCCA3.ENSG00000143575.14.wgt.RDat	HAX1	protein coding	1	154244986	154248351	1q21.3	154272510	154275875	1q21.3	0.4669	rs952146	-3.283	rs1044013	0.233	-8.49	1.1056	352	39	enet	0.37	2.8e-32	1.26078	no	0.207	0.76974
GTExv8	Testis	ENSG00000143595.12.wgt.RDat	AQP10	protein coding	1	154293565	154297801	1q21.3	154321089	154325325	1q21.3	0.2085	rs952146	-3.28	rs6702754	0.0625	-4.94	-0.21752	374	1	top1	0.062	3.3e-06	0.21752	yes	0.828	0.979898
GTExv8	Testis	ENSG00000143515.16.wgt.RDat	ATP8B2	protein coding	1	154298028	154323783	1q21.3	154325552	154351307	1q21.3	0.0978	rs952146	-3.28	rs1194607	0.0499	-4.33	1.54313	383	1	top1	0.05	3.1e-05	-1.54313	yes	0.123	0.67461
GTExv8	Testis	ENSG00000228013.1.wgt.RDat	IL6R-AS1	antisense	1	154374803	154379040	1q21.3	154402327	154406564	1q21.3	0.103	rs952146	-3.28	rs14021	0.0585	-5.05	-0.35432	403	1	top1	0.058	6.8e-06	0.35432	yes	0.723	0.966456
GTExv8	Testis	ENSG00000160712.12.wgt.RDat	IL6R	protein coding	1	154377668	154441926	1q21.3	154405192	154469450	1q21.3	0.4094	rs952146	-3.28	rs4845618	0.185	9.16	-0.19678	403	403	susie	0.36	1.3e-33	0.06957	no	0.945	0.995055
GTExv8	Testis	ENSG00000169291.9.wgt.RDat	SHE	protein coding	1	154442247	154474589	1q21.3	154469771	154502113	1q21.3	0.3541	rs952146	-3.28	rs4584384	0.229	8.69	-0.88566	401	7	lasso	0.24	1.1e-20	-0.87606	yes	0.381	0.866526
GTExv8	Testis	ENSG00000163239.12.wgt.RDat	TDRD10	protein coding	1	154474694	154520623	1q21.3	154502218	154548147	1q21.3	0.2925	rs952146	-3.28	rs4474240	0.127	-7.75	-0.34074	400	20	enet	0.29	1.8e-25	-0.29097	no	0.771	0.973727
sCCA2v8	Cross-tissue	sCCA2.ENSG00000160714.9.wgt.RDat	UBE2Q1	protein coding	1	154521052	154531504	1q21.3	154548576	154559028	1q21.3	0.1435	rs952146	-3.283	rs7533471	0.0109	3.96	0.39397	419	7	lasso	0.041	0.00021	1.64048	yes	0.101	0.644636
GTExv8	Testis	ENSG00000229780.1.wgt.RDat	UBE2Q1-AS1	antisense	1	154526084	154527493	1q21.3	154553608	154555017	1q21.3	0.1491	rs952146	-3.28	rs4584384	0.102	-5.89	-0.88566	412	1	top1	0.1	2.8e-09	0.88566	yes	0.376	0.865591
sCCA1v8	Cross-tissue	sCCA1.ENSG00000160710.15.wgt.RDat	ADAR	protein coding	1	154554537	154600475	1q21.3	154582061	154627999	1q21.3	0.1337	rs952146	-3.283	rs903323	0.099031	6.42	-0.57543	433	15	enet	0.11	7.4e-10	-1.31467	yes	0.189	0.752089
GTExv8	Testis	ENSG00000163344.5.wgt.RDat	PMVK	protein coding	1	154897209	154909467	1q21.3	154924733	154936991	1q21.3	0.1261	rs3806256	2.76	rs6699043	0.0646	-4.98	-1.39705	396	396	susie	0.068	1.3e-06	1.60815	yes	0.108	0.652315
sCCA1v8	Cross-tissue	sCCA1.ENSG00000163346.16.wgt.RDat	PBXIP1	protein coding	1	154916551	154928599	1q21.3	154944075	154956123	1q21.3	0.297	rs3806256	2.761	rs1007170	0.257222	9.39	-1.48517	396	7	lasso	0.26	4.2e-22	-1.53743	yes	0.124	0.676348
sCCA1v8	Cross-tissue	sCCA1.ENSG00000271380.1.wgt.RDat	PYGO2-AS1	antisense	1	154934300	154934773	1q21.3	154961824	154962297	1q21.3	0.152	rs3806256	2.761	rs11264359	0.030061	4.65	-1.321	395	25	enet	0.052	3.5e-05	-1.4004	yes	0.161	0.723977
sCCA1v8	Cross-tissue	sCCA1.ENSG00000160691.18.wgt.RDat	SHC1	protein coding	1	154935099	154946871	1q21.3	154962623	154974395	1q21.3	0.2407	rs3806256	2.761	rs7525580	0.176962	8.18	-1.60634	390	9	lasso	0.2	7.6e-17	-1.86393	yes	0.0623	0.55009
sCCA1v8	Cross-tissue	sCCA1.ENSG00000160685.13.wgt.RDat	ZBTB7B	protein coding	1	154975105	154990995	1q21.3	155002629	155018519	1q21.3	0.3121	rs3806256	2.761	rs905938	0.255485	8.9	1.2076	384	13	enet	0.3	7.1e-26	1.48663	yes	0.137	0.695001
sCCA1v8	Cross-tissue	sCCA1.ENSG00000163354.14.wgt.RDat	DCST2	protein coding	1	154990998	155006257	1q21.3	155018522	155033781	1q21.3	0.356	rs3806256	2.761	rs10908452	0.237344	8.67	-0.81793	376	14	lasso	0.25	8.5e-21	-0.82656	yes	0.408	0.878786
GTExv8	Testis	ENSG00000163357.10.wgt.RDat	DCST1	protein coding	1	155006299	155023406	1q22	155033823	155050930	1q21.3	0.2192	rs3806256	2.76	rs4845406	0.14	-7.21	-0.40239	375	16	enet	0.18	6.4e-16	-0.04672	no	0.963	0.996094
GTExv8	Testis	ENSG00000232093.1.wgt.RDat	DCST1-AS1	antisense	1	155017666	155018594	1q22	155045190	155046118	1q21.3	0.2351	rs3806256	2.76	rs11264300	0.121	-6.46	-0.93486	375	6	lasso	0.12	5.9e-11	0.88403	yes	0.377	0.866081
GTExv8	Testis	ENSG00000143537.13.wgt.RDat	ADAM15	protein coding	1	155023041	155035251	1q22	155050565	155062775	1q21.3	0.1227	rs3806256	2.76	rs2306125	0.0606	4.74	0.73901	376	21	enet	0.081	1.1e-07	1.92286	yes	0.0545	0.524222
sCCA1v8	Cross-tissue	sCCA1.ENSG00000243364.7.wgt.RDat	EFNA4	protein coding	1	155036206	155042029	1q22	155063730	155069553	1q21.3	0.144	rs3806256	2.761	rs4460629	0.080937	6.26	-0.6245	373	11	lasso	0.11	2e-09	-0.94895	yes	0.343	0.855664
sCCA1v8	Cross-tissue	sCCA1.ENSG00000143590.13.wgt.RDat	EFNA3	protein coding	1	155051347	155060014	1q22	155078871	155087538	1q21.3	0.1587	rs3806256	2.761	rs6427158	0.043808	-5.86	-0.14451	371	36	enet	0.074	8.3e-07	-0.38484	no	0.7	0.961581
sCCA1v8	Cross-tissue	sCCA1.ENSG00000169242.11.wgt.RDat	EFNA1	protein coding	1	155099935	155107333	1q22	155127459	155134857	1q22	0.1337	rs3806256	2.761	rs9297	0.107992	6.54	-0.47092	353	31	enet	0.14	7.3e-12	0.82428	no	0.41	0.879174
sCCA1v8	Cross-tissue	sCCA1.ENSG00000169241.17.wgt.RDat	SLC50A1	protein coding	1	155107819	155111333	1q22	155135343	155138857	1q22	0.1594	rs3806256	2.761	rs4971073	0.08681	-5.32	-0.51207	350	1	top1	0.087	9.5e-08	0.51207	yes	0.609	0.938917
sCCA3v8	Cross-tissue	sCCA3.ENSG00000179085.7.wgt.RDat	DPM3	protein coding	1	155112366	155113071	1q22	155139890	155140595	1q22	0.1084	rs3806256	2.761	rs12059540	0.0107	-4.29	-0.4156	349	4	lasso	0.04	0.00026	0.37817	yes	0.705	0.9628
sCCA1v8	Cross-tissue	sCCA1.ENSG00000163463.11.wgt.RDat	KRTCAP2	protein coding	1	155141883	155145951	1q22	155169407	155173475	1q22	0.0608	rs3806256	2.761	rs4460629	0.027987	4.33	-0.6245	341	1	top1	0.028	0.002	-0.6245	yes	0.532	0.918433
GTExv8	Testis	ENSG00000231064.7.wgt.RDat	THBS3-AS1	antisense	1	155164794	155175286	1q22	155195003	155205495	1q22	0.0831	rs3806256	2.76	rs2990245	0.0211	-3.67	-0.17316	338	1	top1	0.021	0.0052	0.17316	yes	0.863	0.984206
GTExv8	Testis	ENSG00000169231.13.wgt.RDat	THBS3	protein coding	1	155165378	155177772	1q22	155195587	155207981	1q22	0.2223	rs3806256	2.76	rs2066981	0.095	-6.19	-0.57854	335	335	susie	0.2	1.5e-17	-0.24902	no	0.803	0.977304
sCCA1v8	Cross-tissue	sCCA1.ENSG00000173171.14.wgt.RDat	MTX1	protein coding	1	155178489	155183615	1q22	155208698	155213824	1q22	0.106	rs3806256	2.761	rs2049805	0.093638	6.34	-0.24548	333	2	lasso	0.096	2.1e-08	0.27168	no	0.786	0.975848
GTExv8	Testis	ENSG00000236263.1.wgt.RDat	RP11-263K19.6	antisense	1	155180941	155181182	1q22	155211150	155211391	1q22	0.0795	rs3806256	2.76	rs2990245	0.0172	-4.23	-0.17637	334	334	susie	0.02	0.0068	-0.56979	no	0.569	0.928716
GTExv8	Testis	ENSG00000236675.1.wgt.RDat	MTX1LP	unprocessed pseudogene	1	155200765	155204116	1q22	155230974	155234325	1q22	0.2479	rs3806256	2.76	rs9628662	0.176	8.2	-1.059	324	3	lasso	0.2	3.4e-17	-1.11438	yes	0.265	0.809971
GTExv8	Testis	ENSG00000177628.15.wgt.RDat	GBA1	protein coding	1	155204242	155214490	1q22	155234451	155244699	1q22	0.1146	rs3806256	2.76	rs4043	0.118	-6.64	-0.84871	316	316	susie	0.12	4.7e-11	0.88652	yes	0.375	0.865301
sCCA1v8	Cross-tissue	sCCA1.ENSG00000160767.20.wgt.RDat	ENTREP3	protein coding	1	155216995	155225274	1q22	155247204	155255483	1q22	0.1006	rs3806256	2.761	rs2075566	0.125083	-6.45	-1.01124	300	1	top1	0.13	1.2e-10	1.01124	yes	0.312	0.840131
GTExv8	Testis	ENSG00000116521.10.wgt.RDat	SCAMP3	protein coding	1	155225769	155232221	1q22	155255978	155262430	1q22	0.1072	rs3806256	2.76	rs1046188	0.119	6.41	-1.226	301	1	top1	0.12	1.2e-10	-1.226	yes	0.22	0.782149
sCCA1v8	Cross-tissue	sCCA1.ENSG00000176444.18.wgt.RDat	CLK2	protein coding	1	155232658	155248282	1q22	155262867	155278491	1q22	0.0674	rs3806256	2.761	rs11264271	0.032695	-4.44	0.91403	295	1	top1	0.033	0.00089	-0.91403	yes	0.361	0.861814
sCCA1v8	Cross-tissue	sCCA1.ENSG00000143630.9.wgt.RDat	HCN3	protein coding	1	155247373	155259629	1q22	155277582	155289838	1q22	0.1654	rs3806256	2.761	rs2297480	0.294777	9.58	-0.80607	296	1	top1	0.29	5.3e-25	-0.80607	yes	0.42	0.882183
sCCA1v8	Cross-tissue	sCCA1.ENSG00000160752.14.wgt.RDat	FDPS	protein coding	1	155278538	155289593	1q22	155308747	155319802	1q22	0.1629	rs3806256	2.761	rs2297480	0.189452	-7.7	-0.80607	272	1	top1	0.19	9.5e-16	0.80607	yes	0.42	0.882183
GTExv8	Testis	ENSG00000225855.6.wgt.RDat	RUSC1-AS1	antisense	1	155286653	155291478	1q22	155316862	155321687	1q22	0.1211	rs3806256	2.76	rs2297480	0.113	6.15	-0.80607	261	1	top1	0.11	3.9e-10	-0.80607	yes	0.42	0.882183
sCCA1v8	Cross-tissue	sCCA1.ENSG00000160753.15.wgt.RDat	RUSC1	protein coding	1	155291486	155300905	1q22	155321695	155331114	1q22	0.097	rs3806256	2.761	rs3768566	0.060655	4.57	-0.87326	260	1	top1	0.061	8.1e-06	-0.87326	yes	0.383	0.867488
sCCA1v8	Cross-tissue	sCCA1.ENSG00000116539.12.wgt.RDat	ASH1L	protein coding	1	155305058	155532598	1q22	155335267	155562807	1q22	0.1706	rs3806256	2.761	rs12035524	0.092396	-5.46	-1.74612	223	1	top1	0.092	3.7e-08	1.74612	yes	0.0808	0.606383
GTExv8	Testis	ENSG00000235919.4.wgt.RDat	ASH1L-AS1	antisense	1	155531832	155533735	1q22	155562041	155563944	1q22	0.1467	rs3806256	2.76	rs12126509	0.0267	-3.74	0.36488	224	1	top1	0.027	0.0019	-0.36488	yes	0.715	0.965472
sCCA1v8	Cross-tissue	sCCA1.ENSG00000125459.14.wgt.RDat	MSTO1	protein coding	1	155579995	155584758	1q22	155610204	155614967	1q22	0.1849	rs11578696	2.929	rs12724079	0.125898	7.01	-1.53738	219	4	lasso	0.13	3.6e-11	-1.71269	yes	0.0868	0.61704
sCCA1v8	Cross-tissue	sCCA1.ENSG00000246203.2.wgt.RDat	RP11-29H23.5	unprocessed pseudogene	1	155585362	155620061	1q22	155615571	155650270	1q22	0.0555	rs11578696	2.929	rs10908463	0.025369	4.55	-1.00271	222	11	enet	0.029	0.0016	-1.26538	yes	0.206	0.768909
GTExv8	Testis	ENSG00000163374.19.wgt.RDat	YY1AP1	protein coding	1	155629233	155658565	1q22	155659442	155688774	1q22	0.5215	rs7534339	6.8	rs348196	0.29	-10.35	-1.65547	220	11	lasso	0.33	1.3e-29	1.81397	yes	0.0697	0.574691
sCCA1v8	Cross-tissue	sCCA1.ENSG00000132676.15.wgt.RDat	DAP3	protein coding	1	155657750	155708801	1q22	155687959	155739010	1q22	0.1112	rs7534339	6.804	rs1325908	0.069822	6.41	-1.98504	221	5	lasso	0.082	2.2e-07	-1.86522	yes	0.0622	0.549697
sCCA1v8	Cross-tissue	sCCA1.ENSG00000203761.5.wgt.RDat	MSTO2P	unprocessed pseudogene	1	155715619	155719422	1q22	155745828	155749631	1q22	0.2948	rs2251847	8.226	rs10908481	0.307408	10.36	-1.76146	236	4	lasso	0.36	2.8e-31	-1.96096	yes	0.0499	0.508342
sCCA1v8	Cross-tissue	sCCA1.ENSG00000116580.18.wgt.RDat	GON4L	protein coding	1	155719452	155829191	1q22	155749661	155859400	1q22	0.0476	rs2251847	8.226	rs2297649	0.041285	4.49	-1.25522	259	7	lasso	0.045	0.00011	-1.17546	yes	0.24	0.797116
sCCA1v8	Cross-tissue	sCCA1.ENSG00000132718.8.wgt.RDat	SYT11	protein coding	1	155829299	155854990	1q22	155859508	155885199	1q22	0.0548	rs2251847	8.226	rs3820594	0.055316	4.61	-1.82375	259	1	top1	0.055	2e-05	-1.82375	yes	0.0682	0.570565
TGCA	TGCT	TCGA-TGCT.TUMOR.RIT1_6016.wgt.RDat	RIT1	protein coding	1	155867601	155881177	1q22	155897807	155911404	1q22	0.2299	rs822490	-1.906	rs2364403	0.13494	-4.18	-0.6537	39	1	top1	0.13	1.7e-05	0.6537	yes	0.513	0.912984
sCCA2v8	Cross-tissue	sCCA2.ENSG00000132680.10.wgt.RDat	KHDC4	protein coding	1	155882833	155904191	1q22	155913042	155934400	1q22	0.1166	rs2251847	8.226	rs4612618	0.0807	5.04	-0.40266	285	1	top1	0.081	2.7e-07	-0.402658	yes	0.687	0.958823
sCCA1v8	Cross-tissue	sCCA1.ENSG00000116584.17.wgt.RDat	ARHGEF2	protein coding	1	155916641	155976861	1q22	155946850	156007070	1q22	0.0876	rs2251847	8.226	rs7534858	0.044123	-4.75	-0.82747	292	8	lasso	0.053	3.1e-05	0.85888	yes	0.39	0.870991
sCCA1v8	Cross-tissue	sCCA1.ENSG00000273002.1.wgt.RDat	ARHGEF2-AS2	antisense	1	155948589	155952777	1q22	155978798	155982986	1q22	0.1871	rs2251847	8.226	rs35588936	0.21009	-8.63	-0.84269	284	4	lasso	0.25	1.2e-20	1.20513	yes	0.228	0.786679
sCCA1v8	Cross-tissue	sCCA1.ENSG00000160803.7.wgt.RDat	UBQLN4	protein coding	1	156005091	156023585	1q22	156035300	156053794	1q22	0.2663	rs2251847	8.226	rs3754293	0.161935	7.72	2.18037	304	6	lasso	0.22	4.8e-18	0.92632	yes	0.354	0.858822
GTExv8	Testis	ENSG00000116586.11.wgt.RDat	LAMTOR2	protein coding	1	156024542	156028301	1q22	156054751	156058510	1q22	0.2117	rs2251847	8.23	rs7541	0.0297	-4.64	2.42331	305	6	lasso	0.043	0.00011	-1.00903	yes	0.313	0.84031
sCCA1v8	Cross-tissue	sCCA1.ENSG00000132698.14.wgt.RDat	RAB25	protein coding	1	156030950	156040305	1q22	156061159	156070514	1q22	0.1116	rs2251847	8.226	rs7534858	0.106463	6.76	-0.8254	306	21	enet	0.11	7.4e-10	-1.04684	yes	0.295	0.827546
GTExv8	Testis	ENSG00000196189.12.wgt.RDat	SEMA4A	protein coding	1	156117156	156147543	1q22	156147365	156177752	1q22	0.3876	rs2251847	8.23	rs7695	0.098	6.65	3.42214	352	5	lasso	0.1	2.9e-09	3.42434	yes	0.000616	0.0497954
GTExv8	Testis	ENSG00000160785.13.wgt.RDat	SLC25A44	protein coding	1	156163722	156182587	1q22	156193931	156212796	1q22	0.3482	rs2251847	8.23	rs2842879	0.109	6.15	1.11139	373	7	lasso	0.13	2.6e-11	0.92824	yes	0.353	0.858549
TGCA	TGCT	TCGA-TGCT.TUMOR.PMF1_11243.wgt.RDat	PMF1	protein coding	1	156182784	156209831	1q22	156212992	156240042	1q22	0.1665	rs2251847	8.226	rs2758603	0.10295	-3.87	8.1724	62	1	top1	0.1	0.00017	-8.1724	yes	3.02e-16	8.54444e-13
sCCA3v8	Cross-tissue	sCCA3.ENSG00000242252.1.wgt.RDat	BGLAP	protein coding	1	156211752	156213111	1q22	156241961	156243320	1q22	0.4148	rs2251847	8.226	rs4661036	0.385	-10.95	0.1297	383	46	enet	0.47	1.6e-43	-2.63251	yes	0.00848	0.241593
TGCA	TGCT	TCGA-TGCT.TUMOR.PAQR6_79957.wgt.RDat	PAQR6	protein coding	1	156213207	156217843	1q22	156243321	156248117	1q22	0.1388	rs2251847	8.226	rs2277872	0.02315	-3.5	-0.2129	58	58	blup	0.065	0.0026	-0.6299	no	0.529	0.91669
GTExv8	Testis	ENSG00000198952.8.wgt.RDat	SMG5	protein coding	1	156219014	156252616	1q22	156249223	156282825	1q22	0.0818	rs2251847	8.23	rs6684514	0.0386	-4.39	-2.90547	391	3	lasso	0.055	1.3e-05	1.92994	yes	0.0536	0.521389
TGCA	TGCT	TCGA-TGCT.TUMOR.TMEM79_84283.wgt.RDat	TMEM79	protein coding	1	156252704	156262235	1q22	156282934	156292443	1q22	0.2555	rs2251847	8.226	rs16837272	-0.00721	-3.73	0.3499	53	53	blup	0.085	0.00064	0.0293	no	0.977	0.996728
TGCA	TGCT	TCGA-TGCT.TUMOR.C1orf85_112770.wgt.RDat	GLMP	protein coding	1	156259882	156265449	1q22	156290088	156295689	1q22	0.1617	rs3795730	3.82	rs2246476	0.03529	3.64	-0.1701	52	52	blup	0.071	0.0017	1.2281	no	0.219	0.781072
GTExv8	Testis	ENSG00000163468.14.wgt.RDat	CCT3	protein coding	1	156278758	156337664	1q22	156308967	156367873	1q22	0.1473	rs2251847	8.23	rs11264467	0.12	6.56	-3.08173	408	1	top1	0.12	1e-10	-3.08173	yes	0.00206	0.108218
sCCA2v8	Cross-tissue	sCCA2.ENSG00000163467.11.wgt.RDat	TSACC	protein coding	1	156307104	156316786	1q22	156337313	156346995	1q22	0.1212	rs2251847	8.226	rs10908510	0.00716	4.44	1.24651	406	3	lasso	0.034	0.0007	2.30147	yes	0.0214	0.369832
sCCA1v8	Cross-tissue	sCCA1.ENSG00000116604.17.wgt.RDat	MEF2D	protein coding	1	156433518	156470620	1q22	156463726	156500828	1q22	0.2312	rs2251847	8.226	rs1050316	0.180127	-7.47	0.72623	430	1	top1	0.18	5.5e-15	-0.72623	yes	0.468	0.898047
GTExv8	Testis	ENSG00000163382.11.wgt.RDat	NAXE	protein coding	1	156561553	156564091	1q23.1	156591761	156594299	1q22	0.1519	rs2251847	8.23	rs4661189	0.103	-6.49	1.09709	438	438	susie	0.12	5.9e-11	-1.17708	yes	0.239	0.7966
GTExv8	Testis	ENSG00000160818.16.wgt.RDat	GPATCH4	protein coding	1	156564278	156571282	1q23.1	156594486	156601490	1q22	0.1613	rs2251847	8.23	rs4661047	0.0942	-5.62	1.09732	445	1	top1	0.094	1.1e-08	-1.09732	yes	0.273	0.812559
GTExv8	Testis	ENSG00000132702.12.wgt.RDat	HAPLN2	protein coding	1	156589085	156595517	1q23.1	156619293	156625725	1q23.1	0.1267	rs2251847	8.23	rs4661050	0.0322	-4.89	1.27333	450	24	enet	0.045	7.3e-05	-0.56269	yes	0.574	0.930208
sCCA2v8	Cross-tissue	sCCA2.ENSG00000132688.10.wgt.RDat	NES	protein coding	1	156638554	156647189	1q23.1	156668762	156677397	1q23.1	0.0749	rs2251847	8.226	rs10159180	-0.00319	3.75	1.10583	445	22	enet	0.012	0.031	-1.25694	no	0.209	0.771527
sCCA1v8	Cross-tissue	sCCA1.ENSG00000143320.8.wgt.RDat	CRABP2	protein coding	1	156669397	156675608	1q23.1	156699605	156705816	1q23.1	0.1546	rs2251847	8.226	rs4661052	0.041902	4.97	-0.32696	442	31	enet	0.061	7.9e-06	-0.19589	yes	0.845	0.981078
GTExv8	Testis	ENSG00000223356.1.wgt.RDat	RP11-66D17.5	antisense	1	156682003	156682966	1q23.1	156712211	156713174	1q23.1	0.202	rs2251847	8.23	rs1133856	0.16	-7.61	-1.08656	443	443	susie	0.17	1.1e-14	1.0988	yes	0.272	0.811656
sCCA1v8	Cross-tissue	sCCA1.ENSG00000143319.16.wgt.RDat	ISG20L2	protein coding	1	156691682	156698233	1q23.1	156721890	156728441	1q23.1	0.116	rs2251847	8.226	rs12161427	0.051171	5.17	-0.13198	448	15	enet	0.076	6.2e-07	-0.01603	yes	0.987	0.99773
sCCA1v8	Cross-tissue	sCCA1.ENSG00000143303.11.wgt.RDat	METTL25B	protein coding	1	156698591	156706752	1q23.1	156728799	156736960	1q23.1	0.3816	rs2251847	8.226	rs12161427	0.265597	-9.37	-0.13198	448	4	lasso	0.28	3.4e-23	-0.02014	no	0.984	0.997294
sCCA1v8	Cross-tissue	sCCA1.ENSG00000143314.12.wgt.RDat	MRPL24	protein coding	1	156707094	156711382	1q23.1	156737302	156741590	1q23.1	0.2579	rs3795730	3.82	rs7550297	0.191461	-7.73	-0.66727	446	1	top1	0.19	6.5e-16	0.66727	yes	0.505	0.91072
GTExv8	Testis	ENSG00000143321.18.wgt.RDat	HDGF	protein coding	1	156711898	156736717	1q23.1	156742106	156766925	1q23.1	0.1185	rs3795730	3.82	rs16837638	0.0542	-5.3	0.31666	445	445	susie	0.067	1.5e-06	-0.28269	yes	0.777	0.974715
sCCA1v8	Cross-tissue	sCCA1.ENSG00000143294.14.wgt.RDat	PRCC	protein coding	1	156720401	156770609	1q23.1	156750609	156800817	1q23.1	0.1113	rs3795730	3.82	rs822587	0.036283	4.13	1.11863	444	1	top1	0.036	0.00048	1.11863	yes	0.263	0.809971
sCCA1v8	Cross-tissue	sCCA1.ENSG00000027869.11.wgt.RDat	SH2D2A	protein coding	1	156776034	156786654	1q23.1	156806242	156816862	1q23.1	0.2496	rs3795730	3.82	rs7516736	0.151876	7.24	-0.79399	454	6	lasso	0.17	3.2e-14	-0.57901	yes	0.563	0.926328
sCCA1v8	Cross-tissue	sCCA1.ENSG00000198400.11.wgt.RDat	NTRK1	protein coding	1	156785431	156851642	1q23.1	156815639	156881850	1q23.1	0.1818	rs3795730	3.82	rs926103	0.08358	-6.34	-0.39438	455	17	enet	0.13	5.6e-11	0.12592	yes	0.9	0.99069
sCCA1v8	Cross-tissue	sCCA1.ENSG00000187800.13.wgt.RDat	PEAR1	protein coding	1	156863489	156886226	1q23.1	156893697	156916434	1q23.1	0.086	rs735954	-2.677	rs1778826	0.003587	-4.23	-0.22613	462	21	enet	0.012	0.034	0.31219	yes	0.755	0.972601
GTExv8	Testis	ENSG00000160838.13.wgt.RDat	LRRC71	protein coding	1	156890441	156902886	1q23.1	156920649	156933094	1q23.1	0.6967	rs735954	-2.68	rs12119908	0.697	15.15	-0.54203	479	12	enet	0.71	1.7e-88	-0.47316	yes	0.636	0.945786
sCCA1v8	Cross-tissue	sCCA1.ENSG00000132694.18.wgt.RDat	ARHGEF11	protein coding	1	156904631	157015162	1q23.1	156934839	157045370	1q23.1	0.3941	rs735954	-2.677	rs1750802	0.429799	-11.45	-1.25798	503	5	lasso	0.47	6.6e-44	1.08762	yes	0.277	0.816245
GTExv8	Testis	ENSG00000237842.2.wgt.RDat	SMU1P1	processed pseudogene	1	157029023	157030554	1q23.1	157059231	157060762	1q23.1	0.0889	rs735954	-2.68	rs11264584	0.00664	4.03	-0.61751	503	503	susie	0.015	0.015	-0.65426	yes	0.513	0.912984
GTExv8	Testis	ENSG00000224520.2.wgt.RDat	KRT8P45	processed pseudogene	1	157043048	157044495	1q23.1	157073256	157074703	1q23.1	0.2985	rs735954	-2.68	rs2275206	0.0934	6.8	-0.45835	514	514	susie	0.23	4.1e-20	-2.25743	yes	0.024	0.390888
sCCA2v8	Cross-tissue	sCCA2.ENSG00000117036.11.wgt.RDat	ETV3	protein coding	1	157090982	157108266	1q23.1	157121190	157138474	1q23.1	0.117	rs735954	-2.677	rs1984492	0.0603	-4.95	0.88975	508	1	top1	0.06	8.6e-06	-0.88975	yes	0.374	0.865301
GTExv8	Testis	ENSG00000271736.1.wgt.RDat	LINC02772	lincRNA	1	157250505	157252858	1q23.1	157280715	157283068	1q23.1	0.2806	rs735954	-2.68	rs7534196	0.146	-7.08	0.19895	503	1	top1	0.15	7.7e-13	-0.19895	yes	0.842	0.98093
TGCA	TGCT	TCGA-TGCT.TUMOR.FCRL3_115352.wgt.RDat	FCRL3	protein coding	1	157646278	157670775	1q23.1	157674320	157700857	1q23.1	0.1757	rs1537948	-2.14	rs3761959	0.11472	3.91	-0.1746	56	1	top1	0.11	7.5e-05	-0.1746	yes	0.861	0.984206
GTExv8	Testis	ENSG00000183853.17.wgt.RDat	KIRREL1	protein coding	1	157963062	158070052	1q23.1	157993272	158100262	1q23.1	0.222	rs16839482	-2.35	rs6698985	0.137	6.69	1.07673	487	1	top1	0.14	4.3e-12	1.07673	yes	0.282	0.818316
GTExv8	Testis	ENSG00000231666.6.wgt.RDat	LINC01704	lincRNA	1	158101829	158116719	1q23.1	158132039	158146929	1q23.1	0.3022	rs863344	2.45	rs10797000	0.222	8.72	1.8175	458	458	susie	0.22	1.9e-19	1.81554	yes	0.0694	0.573651
GTExv8	Testis	ENSG00000227295.2.wgt.RDat	ELL2P1	processed pseudogene	1	158145639	158147545	1q23.1	158175849	158177755	1q23.1	0.0947	rs863344	2.45	rs989203	-0.00243	3.22	-1.73112	460	460	susie	0.02	0.0062	-1.51754	yes	0.129	0.684945
sCCA2v8	Cross-tissue	sCCA2.ENSG00000158473.6.wgt.RDat	CD1D	protein coding	1	158149736	158154686	1q23.1	158179946	158184896	1q23.1	0.1698	rs863344	2.45	rs973742	0.119	6.38	-1.11465	458	24	enet	0.13	1.1e-10	-0.254207	yes	0.799	0.976923
GTExv8	Testis	ENSG00000229914.1.wgt.RDat	RP11-404O13.4	processed pseudogene	1	158165422	158165921	1q23.1	158195632	158196131	1q23.1	0.0792	rs863344	2.45	rs863365	0.0144	4.86	0.0754	463	1	top1	0.014	0.017	0.0754	yes	0.94	0.993739
GTExv8	Testis	ENSG00000176320.2.wgt.RDat	RP11-404O13.5	lincRNA	1	158167711	158173667	1q23.1	158197921	158203877	1q23.1	0.483	rs863344	2.45	rs691175	0.259	9.32	-1.5329	459	459	susie	0.27	3.6e-24	-1.52065	yes	0.128	0.682931
TGCA	TGCT	TCGA-TGCT.TUMOR.CD1E_913.wgt.RDat	CD1E	protein coding	1	158323254	158327341	1q23.1	158353695	158357553	1q23.1	0.1094	rs7553558	-1.832	rs10797007	0.02238	3.25	-0.3711	39	39	blup	0.069	0.0019	-0.0736	yes	0.941	0.994159
GTExv8	Testis	ENSG00000163554.12.wgt.RDat	SPTA1	protein coding	1	158580495	158656488	1q23.1	158610705	158686698	1q23.1	0.2157	rs2518562	3.54	rs857691	0.134	6.87	1.38386	462	462	susie	0.16	4.6e-14	0.80223	yes	0.422	0.882919
GTExv8	Testis	ENSG00000163563.7.wgt.RDat	MNDA	protein coding	1	158801106	158819296	1q23.1	158831316	158849506	1q23.1	0.1663	rs2518562	3.54	rs857843	0.0382	5.26	0.7349	481	21	enet	0.088	3.3e-08	1.53709	yes	0.124	0.676348
GTExv8	Testis	ENSG00000163565.18.wgt.RDat	IFI16	protein coding	1	158969757	159024945	1q23.1	158999967	159055155	1q23.1	0.1216	rs2518562	3.54	rs12239437	0.055	4.59	0.77321	475	1	top1	0.055	1.3e-05	0.77321	yes	0.439	0.890294
sCCA1v8	Cross-tissue	sCCA1.ENSG00000163568.14.wgt.RDat	AIM2	protein coding	1	159032273	159116886	1q23.1	159062483	159147096	1q23.2	0.4728	rs2518562	3.541	rs862996	0.306737	-9.96	0.33808	470	9	lasso	0.35	3.8e-30	-0.01092	yes	0.991	0.998157
GTExv8	Testis	ENSG00000225670.4.wgt.RDat	CADM3-AS1	antisense	1	159164114	159177763	1q23.2	159194324	159207973	1q23.2	0.1092	rs2518562	3.54	rs183447	0.023	4.01	-0.05191	466	466	susie	0.035	0.00044	0.26074	no	0.794	0.976923
sCCA1v8	Cross-tissue	sCCA1.ENSG00000213088.9.wgt.RDat	ACKR1	protein coding	1	159173103	159176290	1q23.2	159203313	159206500	1q23.2	0.1218	rs2518562	3.541	rs1037143	0.082456	-5.52	-0.02933	463	1	top1	0.082	2e-07	0.02933	yes	0.977	0.996728
TGCA	TGCT	TCGA-TGCT.TUMOR.FCER1A_2205.wgt.RDat	FCER1A	protein coding	1	159259506	159278013	1q23.2	159289713	159308224	1q23.2	0.1265	rs2511207	-1.856	rs10908710	0.05813	3.78	-0.0502	43	5	lasso	0.075	0.0013	-0.0682	yes	0.946	0.995142
sCCA1v8	Cross-tissue	sCCA1.ENSG00000132693.12.wgt.RDat	CRP	protein coding	1	159682078	159684379	1q23.2	159712288	159714589	1q23.2	0.1281	rs2501320	-3.037	rs3753869	0.106827	-6.04	0.34513	520	1	top1	0.11	3e-09	-0.34513	yes	0.73	0.967909
sCCA1v8	Cross-tissue	sCCA1.ENSG00000158716.8.wgt.RDat	DUSP23	protein coding	1	159750721	159752333	1q23.2	159780931	159782543	1q23.2	0.1783	rs2501320	-3.037	rs12239927	0.012493	3.88	0.41465	513	28	enet	0.039	0.00029	-1.04628	no	0.295	0.827546
GTExv8	Testis	ENSG00000158714.10.wgt.RDat	SLAMF8	protein coding	1	159796539	159807039	1q23.2	159826749	159837249	1q23.2	0.4459	rs2501320	-3.04	rs10158752	0.256	-9.29	-1.43285	498	1	top1	0.26	1.4e-22	1.43285	yes	0.152	0.71573
TGCA	TGCT	TCGA-TGCT.TUMOR.C1orf204_284677.wgt.RDat	SNHG28	protein coding	1	159804264	159825137	1q23.2	159834473	159855347	1q23.2	0.1931	rs2501320	-3.037	rs10158752	0.02811	3.74	-1.4329	69	69	blup	0.089	0.00049	-2.0405	yes	0.0413	0.475827
GTExv8	Testis	ENSG00000243284.1.wgt.RDat	VSIG8	protein coding	1	159824105	159832447	1q23.2	159854315	159862657	1q23.2	0.2433	rs2501320	-3.04	rs4656858	0.0374	4.72	-1.80766	511	8	lasso	0.042	0.00012	-1.67564	yes	0.0938	0.631688
GTExv8	Testis	ENSG00000272668.1.wgt.RDat	RP11-190A12.8	antisense	1	159836743	159837475	1q23.2	159866953	159867685	1q23.2	0.664	rs2501320	-3.04	rs4133290	0.4	11.39	-0.26806	512	7	lasso	0.48	3.1e-47	-1.18937	yes	0.234	0.790848
GTExv8	Testis	ENSG00000213085.9.wgt.RDat	CFAP45	protein coding	1	159842153	159869953	1q23.2	159872363	159900163	1q23.2	0.1104	rs2501320	-3.04	rs7521729	0.0502	-4.75	0.12361	519	5	enet	0.061	4.2e-06	-0.99772	yes	0.318	0.84333
sCCA1v8	Cross-tissue	sCCA1.ENSG00000158710.14.wgt.RDat	TAGLN2	protein coding	1	159887896	159895522	1q23.2	159918106	159925732	1q23.2	0.1566	rs2501320	-3.037	rs2789423	0.054399	-5.18	1.49266	525	33	enet	0.081	2.6e-07	-0.44737	yes	0.655	0.952513
sCCA1v8	Cross-tissue	sCCA1.ENSG00000260766.1.wgt.RDat	RP11-226L15.5	sense overlapping	1	159994742	159996584	1q23.2	160024952	160026794	1q23.2	0.3033	rs2501320	-3.037	rs1048512	0.180463	7.93	0.72264	512	19	enet	0.18	5e-15	0.55073	yes	0.582	0.933262
sCCA1v8	Cross-tissue	sCCA1.ENSG00000143315.6.wgt.RDat	PIGM	protein coding	1	159997462	160001781	1q23.2	160027672	160031991	1q23.2	0.1465	rs2501320	-3.037	rs1048512	0.08814	5.43	0.72264	510	6	lasso	0.094	2.6e-08	0.69267	yes	0.489	0.903418
TGCA	TGCT	TCGA-TGCT.TUMOR.KCNJ10_3766.wgt.RDat	KCNJ10	protein coding	1	160008033	160039961	1q23.2	159998650	160070483	1q23.2	0.2347	rs1934082	-2.08	rs11265313	0.08058	-4.33	1.0754	72	72	blup	0.14	1.2e-05	-0.2632	yes	0.792	0.976746
GTExv8	Testis	ENSG00000225279.1.wgt.RDat	RP11-536C5.2	antisense	1	160032277	160049611	1q23.2	160062487	160079821	1q23.2	0.1058	rs2501320	-3.04	rs6690889	-0.00227	3.38	-0.95456	511	511	susie	0.015	0.015	-1.31173	yes	0.19	0.752891
GTExv8	Testis	ENSG00000162728.4.wgt.RDat	KCNJ9	protein coding	1	160051359	160060353	1q23.2	160081569	160090563	1q23.2	0.1339	rs2501320	-3.04	rs1321649	0.0543	4.55	-1.15108	518	1	top1	0.054	1.4e-05	-1.15108	yes	0.25	0.801578
GTExv8	Testis	ENSG00000162729.13.wgt.RDat	IGSF8	protein coding	1	160061129	160068733	1q23.2	160091339	160098943	1q23.2	0.1275	rs2501320	-3.04	rs10494336	-0.00134	3.34	-0.09137	508	508	susie	0.021	0.0049	-0.84095	yes	0.4	0.875359
sCCA1v8	Cross-tissue	sCCA1.ENSG00000018625.14.wgt.RDat	ATP1A2	protein coding	1	160085562	160113381	1q23.2	160115772	160143591	1q23.2	0.246	rs2501320	-3.037	rs6695366	0.148039	7.07	0.52872	506	1	top1	0.15	2e-12	0.52872	yes	0.597	0.93578
GTExv8	Testis	ENSG00000143318.12.wgt.RDat	CASQ1	protein coding	1	160160345	160171676	1q23.2	160190555	160201886	1q23.2	0.1491	rs2501320	-3.04	rs6685734	0.00152	-4.01	-0.40687	515	62	enet	0.087	4e-08	0.57468	yes	0.566	0.927489
sCCA3v8	Cross-tissue	sCCA3.ENSG00000227741.1.wgt.RDat	RP11-536C5.7	antisense	1	160171988	160178659	1q23.2	160202198	160208869	1q23.2	0.1696	rs2501320	-3.037	rs16832061	0.00952	4.06	-0.95331	512	41	enet	0.064	4.9e-06	0.12275	no	0.902	0.990744
sCCA1v8	Cross-tissue	sCCA1.ENSG00000162734.12.wgt.RDat	PEA15	protein coding	1	160175126	160185166	1q23.2	160205336	160215376	1q23.2	0.1756	rs2501320	-3.037	rs3789042	0.131596	7.06	1.22361	513	9	lasso	0.14	5.1e-12	1.32958	yes	0.184	0.748126
sCCA1v8	Cross-tissue	sCCA1.ENSG00000132716.18.wgt.RDat	DCAF8	protein coding	1	160185504	160232190	1q23.2	160215714	160262400	1q23.2	0.1912	rs2501320	-3.037	rs1802778	0.129746	-6.9	1.24754	517	1	top1	0.13	5.4e-11	-1.24754	yes	0.212	0.773727
sCCA2v8	Cross-tissue	sCCA2.ENSG00000228606.1.wgt.RDat	DCAF8-DT	antisense	1	160231592	160232568	1q23.2	160261802	160262778	1q23.2	0.1392	rs2501320	-3.037	rs10752631	0.048	-4.93	0.53334	517	1	top1	0.048	6.8e-05	-0.533337	yes	0.594	0.935459
sCCA2v8	Cross-tissue	sCCA2.ENSG00000224261.2.wgt.RDat	RPSAP18	processed pseudogene	1	160236129	160237015	1q23.2	160266339	160267225	1q23.2	0.1789	rs2501320	-3.037	rs10752631	0.0605	5.82	0.53334	517	5	lasso	0.069	2e-06	0.739172	yes	0.46	0.895273
sCCA3v8	Cross-tissue	sCCA3.ENSG00000162735.18.wgt.RDat	PEX19	protein coding	1	160246601	160256138	1q23.2	160276811	160286348	1q23.2	0.087	rs2501320	-3.037	rs4656874	0.0174	-4.24	-1.33891	508	9	lasso	0.046	9.7e-05	0.94514	yes	0.345	0.856793
GTExv8	Testis	ENSG00000122218.14.wgt.RDat	COPA	protein coding	1	160259062	160313061	1q23.2	160289272	160343271	1q23.2	0.1579	rs2501320	-3.04	rs6661197	0.119	-6.68	1.1093	499	499	susie	0.12	5.7e-11	-1.19579	yes	0.232	0.789342
sCCA1v8	Cross-tissue	sCCA1.ENSG00000162736.15.wgt.RDat	NCSTN	protein coding	1	160313190	160328742	1q23.2	160343400	160358952	1q23.2	0.272	rs2501320	-3.037	rs6668576	0.332041	10.55	1.14744	498	3	lasso	0.35	1.2e-30	1.13801	yes	0.255	0.8038
GTExv8	Testis	ENSG00000171786.5.wgt.RDat	NHLH1	protein coding	1	160336856	160342638	1q23.2	160367066	160372848	1q23.2	0.0957	rs2501320	-3.04	rs7522166	0.0447	-4.3	1.27956	500	1	top1	0.045	7.8e-05	-1.27956	yes	0.201	0.764217
sCCA1v8	Cross-tissue	sCCA1.ENSG00000162738.5.wgt.RDat	VANGL2	protein coding	1	160370375	160398468	1q23.2	160400585	160428678	1q23.2	0.2437	rs4656248	2.659	rs12737969	0.229383	8.47	-0.3438	496	1	top1	0.23	4.1e-19	-0.3438	yes	0.731	0.968068
GTExv8	Testis	ENSG00000122223.12.wgt.RDat	CD244	protein coding	1	160799949	160832645	1q23.3	160830159	160862855	1q23.3	0.2401	rs7546890	3.48	rs12039896	0.16	-7.91	-0.25956	462	7	lasso	0.16	2e-14	0.42492	yes	0.671	0.955722
GTExv8	Testis	ENSG00000179914.4.wgt.RDat	ITLN1	protein coding	1	160846328	160854960	1q23.3	160876538	160885170	1q23.3	0.1193	rs7546890	3.48	rs7411035	0.0139	4.24	1.21622	460	20	enet	0.052	2.2e-05	1.78175	yes	0.0748	0.586931
GTExv8	Testis	ENSG00000158764.6.wgt.RDat	ITLN2	protein coding	1	160914814	160924589	1q23.3	160945024	160954799	1q23.3	0.1157	rs7546890	3.48	rs11265510	0.0115	4.27	1.19292	448	24	enet	0.045	7.2e-05	0.29612	yes	0.767	0.973727
GTExv8	Testis	ENSG00000158769.17.wgt.RDat	F11R	protein coding	1	160965000	160991138	1q23.3	160995210	161021348	1q23.3	0.2643	rs7546890	3.48	rs7546890	0.111	-7.03	3.47687	442	19	enet	0.12	8.9e-11	-2.28678	yes	0.0222	0.375146
TGCA	TGCT	TCGA-TGCT.TUMOR.TSTD1_100131187.wgt.RDat	TSTD1	protein coding	1	161007424	161008774	1q23.3	161037630	161038990	1q23.3	0.2778	rs7546890	3.477	rs4559524	0.14037	4.52	-0.6308	43	1	top1	0.14	1.2e-05	-0.6308	yes	0.528	0.916641
GTExv8	Testis	ENSG00000158773.14.wgt.RDat	USF1	protein coding	1	161009040	161015767	1q23.3	161039250	161045977	1q23.3	0.1086	rs7546890	3.48	rs2774279	0.0255	4.54	1.3639	434	7	enet	0.049	3.9e-05	1.89934	yes	0.0575	0.532075
GTExv8	Testis	ENSG00000186517.13.wgt.RDat	ARHGAP30	protein coding	1	161016737	161039760	1q23.3	161046947	161069970	1q23.3	0.1643	rs7546890	3.48	rs11576837	0.0756	-5.28	-0.18644	426	1	top1	0.076	3.2e-07	0.18644	yes	0.852	0.982656
sCCA1v8	Cross-tissue	sCCA1.ENSG00000162755.13.wgt.RDat	KLHDC9	protein coding	1	161068150	161070136	1q23.3	161098360	161100346	1q23.3	0.3517	rs7546890	3.477	rs36013429	0.278483	-9.82	-0.08696	409	18	enet	0.3	8.3e-26	0.64133	yes	0.521	0.915239
sCCA1v8	Cross-tissue	sCCA1.ENSG00000143256.4.wgt.RDat	PFDN2	protein coding	1	161070345	161087875	1q23.3	161100555	161118085	1q23.3	0.0923	rs7546890	3.477	rs11579514	0.006487	4.22	1.01795	398	12	enet	0.028	0.0021	-0.08638	no	0.931	0.99222
GTExv8	Testis	ENSG00000158793.13.wgt.RDat	NIT1	protein coding	1	161087901	161095235	1q23.3	161118111	161125445	1q23.3	0.1418	rs7546890	3.48	rs4078017	0.108	-5.96	-0.76411	401	1	top1	0.11	8.4e-10	0.76411	yes	0.445	0.89244
sCCA1v8	Cross-tissue	sCCA1.ENSG00000158796.16.wgt.RDat	DEDD	protein coding	1	161090983	161102478	1q23.3	161121193	161132688	1q23.3	0.1139	rs7546890	3.477	rs11265555	0.073661	5.23	0.60949	388	1	top1	0.074	8.9e-07	0.60949	yes	0.542	0.920215
GTExv8	Testis	ENSG00000143222.11.wgt.RDat	UFC1	protein coding	1	161122565	161128646	1q23.3	161152775	161158856	1q23.3	0.1582	rs7546890	3.48	rs12077004	0.00795	3.42	0.36917	381	381	susie	0.032	0.00068	1.21201	yes	0.226	0.786078
sCCA3v8	Cross-tissue	sCCA3.ENSG00000143258.15.wgt.RDat	USP21	protein coding	1	161129239	161135513	1q23.3	161159449	161165723	1q23.3	0.1337	rs7546890	3.477	rs4657039	0.048	4.95	0.10157	376	1	top1	0.048	6.7e-05	0.10157	yes	0.919	0.99222
GTExv8	Testis	ENSG00000143224.17.wgt.RDat	PPOX	protein coding	1	161136199	161147803	1q23.3	161166409	161178013	1q23.3	0.2192	rs7546890	3.48	rs36013429	0.119	-6.94	-0.08696	377	377	susie	0.13	1.1e-11	0.10578	yes	0.916	0.991983
sCCA1v8	Cross-tissue	sCCA1.ENSG00000158850.14.wgt.RDat	B4GALT3	protein coding	1	161141099	161146638	1q23.3	161171309	161176848	1q23.3	0.348	rs7546890	3.477	rs4233366	0.159067	-8.28	-0.48032	371	14	lasso	0.33	1.9e-28	1.0105	yes	0.312	0.840131
sCCA1v8	Cross-tissue	sCCA1.ENSG00000158859.9.wgt.RDat	ADAMTS4	protein coding	1	161154097	161168846	1q23.3	161184307	161199056	1q23.3	0.3707	rs7546890	3.477	rs4233366	0.316134	9.91	-0.48032	374	3	lasso	0.35	2.7e-30	-0.68561	yes	0.493	0.905571
GTExv8	Testis	ENSG00000158864.12.wgt.RDat	NDUFS2	protein coding	1	161166893	161184185	1q23.3	161197103	161214395	1q23.3	0.1994	rs7546890	3.48	rs4656994	0.139	-6.76	-0.11153	376	1	top1	0.14	2.7e-12	0.11153	yes	0.911	0.991876
GTExv8	Testis	ENSG00000158869.10.wgt.RDat	FCER1G	protein coding	1	161185023	161190489	1q23.3	161215233	161220699	1q23.3	0.1553	rs7546890	3.48	rs4233366	0.01	4.06	-0.48032	393	5	lasso	0.017	0.01	-0.81187	yes	0.417	0.882055
sCCA3v8	Cross-tissue	sCCA3.ENSG00000158874.11.wgt.RDat	APOA2	protein coding	1	161192081	161193421	1q23.3	161222291	161223631	1q23.3	0.1544	rs7546890	3.477	rs1538971	0.013	-4.5	0.8195	400	10	lasso	0.046	0.0001	-0.18704	yes	0.852	0.982656
GTExv8	Testis	ENSG00000158882.14.wgt.RDat	TOMM40L	protein coding	1	161195728	161200134	1q23.3	161225938	161230344	1q23.3	0.1725	rs7546890	3.48	rs3813627	0.062	6.17	0.28075	407	15	enet	0.094	1.1e-08	0.08198	yes	0.935	0.992905
sCCA2v8	Cross-tissue	sCCA2.ENSG00000143257.11.wgt.RDat	NR1I3	protein coding	1	161200534	161208092	1q23.3	161230744	161238302	1q23.3	0.0653	rs7546890	3.477	rs7512012	0.0231	4.57	-0.03021	414	1	top1	0.023	0.0045	-0.030209	yes	0.976	0.996728
sCCA1v8	Cross-tissue	sCCA1.ENSG00000248485.1.wgt.RDat	PCP4L1	protein coding	1	161228516	161255240	1q23.3	161258726	161285450	1q23.3	0.1584	rs7546890	3.477	rs2502807	0.067974	5.4	-0.54246	419	16	enet	0.091	4.9e-08	0.0065	no	0.995	0.998571
GTExv8	Testis	ENSG00000158887.15.wgt.RDat	MPZ	protein coding	1	161274524	161279744	1q23.3	161304734	161309954	1q23.3	0.1551	rs7546890	3.48	rs13375736	0.0463	5.31	-0.57958	420	420	susie	0.065	2.2e-06	-0.52754	yes	0.598	0.936014
sCCA1v8	Cross-tissue	sCCA1.ENSG00000143252.14.wgt.RDat	SDHC	protein coding	1	161284046	161345130	1q23.3	161314256	161375340	1q23.3	0.4424	rs7546890	3.477	rs16832813	0.408633	11.46	-0.60031	417	6	lasso	0.48	3.4e-45	-1.14075	yes	0.254	0.803076
GTExv8	Testis	ENSG00000283696.1.wgt.RDat	RP11-122G18.12	lincRNA	1	161369198	161392214	1q23.3	161399408	161422424	1q23.3	0.133	rs7546890	3.48	rs16832908	0.00243	3.56	-0.33212	396	396	susie	0.012	0.029	-0.81399	yes	0.416	0.881824
GTExv8	Testis	ENSG00000283360.1.wgt.RDat	RP11-122G18.10	lincRNA	1	161373198	161440313	1q23.3	161403408	161470523	1q23.3	0.2535	rs7546890	3.48	rs4656298	0.15	7.12	-1.05659	410	5	lasso	0.15	1.9e-13	-0.89391	yes	0.371	0.864624
sCCA1v8	Cross-tissue	sCCA1.ENSG00000143226.13.wgt.RDat	FCGR2A	protein coding	1	161475219	161493803	1q23.3	161505429	161524013	1q23.3	0.0851	rs7546890	3.477	rs10917688	0.001957	-4.01	-0.78032	426	18	enet	0.035	0.00064	-0.19945	no	0.842	0.98093
sCCA2v8	Cross-tissue	sCCA2.ENSG00000173110.7.wgt.RDat	HSPA6	protein coding	1	161494329	161496700	1q23.3	161524539	161526910	1q23.3	0.0852	rs7546890	3.477	rs12725465	0.0289	4.34	-1.42382	437	12	enet	0.047	8.4e-05	-1.50055	yes	0.133	0.692736
GTExv8	Testis	ENSG00000244682.7.wgt.RDat	FCGR2C	polymorphic pseudogene	1	161551128	161575452	1q23.3	161581338	161605662	1q23.3	0.1853	rs1411614	2.76	rs2099684	0.0513	-5.62	-1.10675	450	20	enet	0.08	1.5e-07	0.64423	yes	0.519	0.91424
GTExv8	Testis	ENSG00000225217.1.wgt.RDat	HSPA7	unprocessed pseudogene	1	161576080	161578007	1q23.3	161606290	161608217	1q23.3	0.2685	rs11801845	-2.19	rs2099684	0.0952	-6.63	-1.10675	449	12	lasso	0.13	2e-11	0.86211	yes	0.389	0.870328
TGCA	TGCT	TCGA-TGCT.TUMOR.FCGR3B_2215.wgt.RDat	FCGR3B	protein coding	1	161592990	161601158	1q23.3	161623195	161631963	1q23.3	0.3565	rs723177	1.155	rs35835689	-0.00453	2.95	0.1446	5	5	enet	0.12	4e-05	0.2342	yes	0.815	0.97884
GTExv8	Testis	ENSG00000072694.20.wgt.RDat	FCGR2B	protein coding	1	161632936	161648444	1q23.3	161663146	161678654	1q23.3	0.1319	rs7525891	-2.25	rs2307426	0.0133	-3.81	0.73638	468	5	lasso	0.022	0.0043	-0.71259	yes	0.476	0.902787
sCCA1v8	Cross-tissue	sCCA1.ENSG00000162746.14.wgt.RDat	FCRLB	protein coding	1	161691352	161697933	1q23.3	161721562	161728143	1q23.3	0.3343	rs7525891	-2.247	rs1891019	0.219985	8.92	-0.11531	487	3	lasso	0.34	2.3e-29	0.03957	no	0.968	0.996728
sCCA1v8	Cross-tissue	sCCA1.ENSG00000081721.11.wgt.RDat	DUSP12	protein coding	1	161719547	161727028	1q23.3	161749757	161757238	1q23.3	0.1373	rs7525891	-2.247	rs4301614	0.046393	5.27	-0.01203	488	1	top1	0.046	8.9e-05	-0.01203	yes	0.99	0.998114
GTExv8	Testis	ENSG00000118217.5.wgt.RDat	ATF6	protein coding	1	161736083	161933860	1q23.3	161766293	161964070	1q23.3	0.1992	rs7525891	-2.25	rs2499854	0.106	6.35	1.58927	475	6	lasso	0.12	2.2e-10	1.35051	yes	0.177	0.740022
GTExv8	Testis	ENSG00000229808.1.wgt.RDat	RP11-456P18.2	transcribed processed pseudogene	1	161860622	161861986	1q23.3	161890832	161892196	1q23.3	0.1245	rs7525891	-2.25	rs1394070	0.0583	-5.22	1.54643	532	532	susie	0.066	1.8e-06	-1.50451	yes	0.132	0.691603
sCCA3v8	Cross-tissue	sCCA3.ENSG00000162745.10.wgt.RDat	OLFML2B	protein coding	1	161952981	161993644	1q23.3	161983191	162023854	1q23.3	0.2051	rs7525891	-2.247	rs7527826	0.0218	-4.25	1.51837	563	41	enet	0.063	5.3e-06	-1.48375	yes	0.138	0.696684
GTExv8	Testis	ENSG00000198929.12.wgt.RDat	NOS1AP	protein coding	1	162039563	162340265	1q23.3	162069773	162370475	1q23.3	0.3037	rs7525891	-2.25	rs1876986	0.0937	5.7	-1.88574	559	14	enet	0.11	2.5e-10	-2.00754	yes	0.0447	0.488028
GTExv8	Testis	ENSG00000171722.12.wgt.RDat	SPATA46	protein coding	1	162342992	162346660	1q23.3	162373202	162376870	1q23.3	0.6703	rs2803881	3	rs164180	0.39	-11.32	-0.75375	602	602	susie	0.49	3.6e-49	0.23354	yes	0.815	0.97884
GTExv8	Testis	ENSG00000239887.4.wgt.RDat	C1orf226	protein coding	1	162348630	162356608	1q23.3	162378840	162386818	1q23.3	0.3426	rs2803881	3	rs3927640	0.0845	-5.8	0.99816	604	604	susie	0.15	6.8e-13	-0.94502	yes	0.345	0.856793
GTExv8	Testis	ENSG00000198574.5.wgt.RDat	SH2D1B	protein coding	1	162365055	162381928	1q23.3	162395265	162412138	1q23.3	0.1236	rs2803881	3	rs164161	0.0111	4.73	-0.78288	629	12	enet	0.042	0.00013	-0.37663	yes	0.706	0.962809
sCCA1v8	Cross-tissue	sCCA1.ENSG00000152332.15.wgt.RDat	UHMK1	protein coding	1	162467040	162499419	1q23.3	162497250	162529629	1q23.3	0.2232	rs2803881	3	rs6673387	0.163933	7.48	1.10537	657	2	lasso	0.2	6.4e-17	0.88633	yes	0.375	0.865301
sCCA1v8	Cross-tissue	sCCA1.ENSG00000117143.13.wgt.RDat	UAP1	protein coding	1	162531295	162569632	1q23.3	162561505	162599842	1q23.3	0.0933	rs2803881	3	rs1539733	0.003326	4.01	-0.0548	619	21	enet	0.014	0.02	0.08526	no	0.932	0.99222
sCCA3v8	Cross-tissue	sCCA3.ENSG00000162733.16.wgt.RDat	DDR2	protein coding	1	162601162	162757190	1q23.3	162631372	162787400	1q23.3	0.1964	rs2803881	3	rs6679069	0.0781	-6.01	-0.57869	617	5	lasso	0.089	7e-08	0.57402	yes	0.566	0.927489
sCCA1v8	Cross-tissue	sCCA1.ENSG00000132196.13.wgt.RDat	HSD17B7	protein coding	1	162760491	162782607	1q23.3	162790701	162812817	1q23.3	0.3474	rs2803881	3	rs2684866	0.240961	-8.75	-0.53927	593	50	enet	0.25	5.9e-21	0.38156	yes	0.703	0.962258
GTExv8	Testis	ENSG00000232995.7.wgt.RDat	RGS5	antisense	1	163214294	163291679	1q23.3	163244504	163321889	1q23.3	0.2158	rs2803881	3	rs1509031	0.123	-7.11	-0.81652	613	7	lasso	0.13	8e-12	1.01501	yes	0.31	0.837706
GTExv8	Testis	ENSG00000143228.12.wgt.RDat	NUF2	protein coding	1	163236365	163325554	1q23.3	163266575	163355764	1q23.3	0.0899	rs2803881	3	rs2292274	0.0403	-4.49	1.03923	598	1	top1	0.04	0.00017	-1.03923	yes	0.299	0.830299
GTExv8	Testis	ENSG00000143171.12.wgt.RDat	RXRG	protein coding	1	165370153	165414592	1q23.3	165400916	165445355	1q23.3	0.1574	rs3790672	9.35	rs10737510	0.0556	5.51	0.00902	642	642	susie	0.056	9.8e-06	0.03266	yes	0.974	0.996728
GTExv8	Testis	ENSG00000237463.5.wgt.RDat	LRRC52-AS1	antisense	1	165446077	165550849	1q23.3	165476840	165581612	1q24.1	0.2264	rs3790672	9.35	rs285438	0.0116	-4.08	0.7277	622	622	susie	0.012	0.027	-1.27655	yes	0.202	0.764935
GTExv8	Testis	ENSG00000143198.12.wgt.RDat	MGST3	protein coding	1	165600097	165631033	1q24.1	165630860	165661796	1q24.1	0.3416	rs3790672	9.35	rs6426928	0.165	7.67	-0.10472	626	43	enet	0.19	1.1e-16	0.32944	no	0.742	0.969886
GTExv8	Testis	ENSG00000143149.12.wgt.RDat	ALDH9A1	protein coding	1	165631452	165668100	1q24.1	165662215	165698863	1q24.1	0.1879	rs3790672	9.35	rs4646883	0.0391	-5.13	-0.17548	592	592	susie	0.051	2.5e-05	0.25431	yes	0.799	0.976923
GTExv8	Testis	ENSG00000143183.16.wgt.RDat	TMCO1	protein coding	1	165693529	165796767	1q24.1	165724292	165827530	1q24.1	0.2891	rs3790672	9.35	rs12723198	0.159	7.71	2.87214	546	546	susie	0.16	3.9e-14	2.92164	yes	0.00348	0.147583
GTExv8	Testis	ENSG00000143179.14.wgt.RDat	UCK2	protein coding	1	165796992	165877346	1q24.1	165827755	165908109	1q24.1	0.5752	rs3790672	9.35	rs3790672	0.328	10.58	9.35443	547	89	enet	0.35	1.5e-31	8.51818	yes	1.62e-17	8.02102e-14
GTExv8	Testis	ENSG00000236364.3.wgt.RDat	RP11-525G13.2	antisense	1	165860031	165869920	1q24.1	165890794	165900683	1q24.1	0.0845	rs3790672	9.35	rs1891725	0.0247	3.8	-0.5607	551	551	susie	0.027	0.0019	1.36831	no	0.171	0.731143
sCCA1v8	Cross-tissue	sCCA1.ENSG00000215835.2.wgt.RDat	RP11-9L18.2	processed pseudogene	1	166244865	166246834	1q24.1	166275628	166277597	1q24.1	0.1004	rs3790672	9.354	rs2798413	0.073457	5.03	1.21334	512	1	top1	0.073	9.3e-07	1.21334	yes	0.225	0.78522
GTExv8	Testis	ENSG00000215834.9.wgt.RDat	FMO9P	transcribed unitary pseudogene	1	166573152	166600637	1q24.1	166603915	166631400	1q24.1	0.1235	rs858802	3	rs6670455	0.0675	-5.42	0.43798	552	15	enet	0.077	2.6e-07	-0.13293	yes	0.894	0.990361
GTExv8	Testis	ENSG00000232148.1.wgt.RDat	FMO11P	unitary pseudogene	1	166732570	166762004	1q24.1	166763333	166792767	1q24.1	0.1666	rs858802	3	rs1883119	0.103	-6.43	-0.88603	610	610	susie	0.12	1.8e-10	1.2764	yes	0.202	0.764935
sCCA1v8	Cross-tissue	sCCA1.ENSG00000143157.11.wgt.RDat	POGK	protein coding	1	166808683	166825581	1q24.1	166839446	166856344	1q24.1	0.1555	rs858802	2.997	rs7548191	0.194816	7.79	0.57292	600	1	top1	0.19	3.4e-16	0.57292	yes	0.567	0.927822
sCCA1v8	Cross-tissue	sCCA1.ENSG00000152382.5.wgt.RDat	TADA1	protein coding	1	166825746	166845564	1q24.1	166856509	166876327	1q24.1	0.2196	rs858802	2.997	rs6690192	0.204035	-8.77	-0.02532	585	5	lasso	0.27	8.7e-23	-0.36138	no	0.718	0.965835
GTExv8	Testis	ENSG00000225171.2.wgt.RDat	DUTP6	processed pseudogene	1	166837984	166838446	1q24.1	166868747	166869209	1q24.1	0.1349	rs858802	3	rs6691431	0.107	6.07	0.49826	585	1	top1	0.11	1.1e-09	0.49826	yes	0.618	0.941936
GTExv8	Testis	ENSG00000143194.12.wgt.RDat	MAEL	protein coding	1	166944818	166991451	1q24.1	166975581	167022214	1q24.1	0.2166	rs858802	3	rs12569084	0.171	-7.71	-1.62248	597	597	susie	0.18	2e-15	1.61067	yes	0.107	0.651641
GTExv8	Testis	ENSG00000143167.11.wgt.RDat	GPA33	protein coding	1	167022072	167135716	1q24.1	167052835	167166479	1q24.1	0.1742	rs858802	3	rs3753914	0.155	7.23	1.11558	627	627	susie	0.16	5.5e-14	1.08772	yes	0.277	0.816245
sCCA1v8	Cross-tissue	sCCA1.ENSG00000272205.1.wgt.RDat	POU2F1-DT	lincRNA	1	167189067	167189749	1q24.1	167219830	167220512	1q24.2	0.2329	rs858802	2.997	rs2093658	0.131309	6.59	0.68523	633	7	lasso	0.13	3.5e-11	0.36242	yes	0.717	0.965736
sCCA2v8	Cross-tissue	sCCA2.ENSG00000143190.21.wgt.RDat	POU2F1	protein coding	1	167190065	167396582	1q24.2	167220828	167427345	1q24.2	0.1282	rs858802	2.997	rs7549340	0.11	-6.29	0.29224	633	1	top1	0.11	1.8e-09	-0.292244	yes	0.77	0.973727
GTExv8	Testis	ENSG00000143162.7.wgt.RDat	CREG1	protein coding	1	167498913	167523004	1q24.2	167529676	167553767	1q24.2	0.263	rs12031290	-2.8	rs2984801	0.14	-6.89	-1.5955	596	596	susie	0.17	3e-15	1.79975	yes	0.0719	0.580505
sCCA1v8	Cross-tissue	sCCA1.ENSG00000198771.10.wgt.RDat	RCSD1	protein coding	1	167599329	167675486	1q24.2	167630092	167706249	1q24.2	0.4355	rs12031290	-2.802	rs11584355	0.321241	-10.13	0.10132	572	19	enet	0.37	5.9e-33	-0.00105	yes	0.999	0.999707
GTExv8	Testis	ENSG00000197965.11.wgt.RDat	MPZL1	protein coding	1	167690428	167761156	1q24.2	167721191	167791919	1q24.2	0.1757	rs12031290	-2.8	rs12071420	0.0153	4.38	0.09892	522	6	lasso	0.043	0.00011	-0.37538	no	0.707	0.962809
GTExv8	Testis	ENSG00000143199.17.wgt.RDat	ADCY10	protein coding	1	167778624	167883453	1q24.2	167809387	167914215	1q24.2	0.2627	rs12031290	-2.8	rs202268	0.0513	-5.58	0	544	544	susie	0.059	5.9e-06	-0.19104	no	0.848	0.98197
GTExv8	Testis	ENSG00000143158.10.wgt.RDat	MPC2	protein coding	1	167885966	167906278	1q24.2	167916728	167937040	1q24.2	0.116	rs12031290	-2.8	rs16859886	0.0569	-5.01	-0.93052	536	1	lasso	0.061	4.5e-06	0.93052	yes	0.352	0.857908
GTExv8	Testis	ENSG00000143164.15.wgt.RDat	DCAF6	protein coding	1	167905278	168045081	1q24.2	167936040	168075843	1q24.2	0.1924	rs12031290	-2.8	rs1050037	0.00257	-4.19	-1.1795	537	537	susie	0.032	0.00068	1.44457	yes	0.149	0.712617
GTExv8	Testis	ENSG00000143155.12.wgt.RDat	TIPRL	protein coding	1	168148170	168171352	1q24.2	168178932	168202114	1q24.2	0.1699	rs6427113	2.75	rs10753766	0.00221	-3.95	-1.90216	465	25	enet	0.065	2.1e-06	-0.25676	no	0.797	0.976923
GTExv8	Testis	ENSG00000213064.9.wgt.RDat	SFT2D2	protein coding	1	168195175	168222263	1q24.2	168225937	168253025	1q24.2	0.2108	rs6427113	2.75	rs11580404	-0.0024	3.19	-1.11	488	9	enet	0.014	0.019	-0.65336	yes	0.514	0.912984
sCCA1v8	Cross-tissue	sCCA1.ENSG00000143178.12.wgt.RDat	TBX19	protein coding	1	168250277	168283664	1q24.2	168281039	168314426	1q24.2	0.2373	rs6427113	2.755	rs3767481	0.123695	-6.74	-1.62389	499	8	lasso	0.18	3.6e-15	1.23738	yes	0.216	0.778504
TGCA	TGCT	TCGA-TGCT.TUMOR.XCL2_6846.wgt.RDat	XCL2	protein coding	1	168510005	168513235	1q24.2	168540764	168543997	1q24.2	0.2545	rs12064110	1.57	rs17572134	0.01852	3.96	0.9557	52	52	blup	0.12	5.2e-05	0.7195	yes	0.472	0.900748
GTExv8	Testis	ENSG00000143196.4.wgt.RDat	DPT	protein coding	1	168664696	168698502	1q24.2	168695458	168729264	1q24.2	0.2011	rs7526462	2.63	rs6427150	0.0795	-5.68	2.08565	579	579	susie	0.083	7.8e-08	-1.95137	yes	0.051	0.512979
GTExv8	Testis	ENSG00000213063.3.wgt.RDat	RPL29P7	processed pseudogene	1	168907704	168908161	1q24.2	168938466	168938923	1q24.2	0.3638	rs7526462	2.63	rs10737544	0.36	10.79	0.47484	541	1	top1	0.36	4.7e-33	0.47484	yes	0.635	0.945786
GTExv8	Testis	ENSG00000143153.12.wgt.RDat	ATP1B1	protein coding	1	169074934	169101768	1q24.2	169105696	169132530	1q24.2	0.3842	rs7526462	2.63	rs10919062	0.14	6.86	-0.41506	589	589	susie	0.23	1.7e-20	-1.94733	yes	0.0515	0.515651
GTExv8	Testis	ENSG00000143156.13.wgt.RDat	NME7	protein coding	1	169101960	169337205	1q24.2	169132722	169367967	1q24.2	0.1585	rs7526462	2.63	rs1591733	0.0784	-6.2	-0.05856	592	592	susie	0.099	4.4e-09	0.06828	yes	0.946	0.995142
sCCA1v8	Cross-tissue	sCCA1.ENSG00000117475.13.wgt.RDat	BLZF1	protein coding	1	169337207	169365778	1q24.2	169367969	169396540	1q24.2	0.1521	rs7526462	2.635	rs6696810	0.158125	-7.04	0.38087	590	1	top1	0.16	3.2e-13	-0.38087	yes	0.703	0.962258
GTExv8	Testis	ENSG00000117477.12.wgt.RDat	CCDC181	protein coding	1	169364107	169429907	1q24.2	169394869	169460669	1q24.2	0.1593	rs1322489	-2.47	rs16862172	0.104	-6.31	1.44378	579	579	susie	0.11	4.4e-10	-1.36956	yes	0.171	0.731143
sCCA3v8	Cross-tissue	sCCA3.ENSG00000117479.12.wgt.RDat	SLC19A2	protein coding	1	169433146	169455241	1q24.2	169463908	169486003	1q24.2	0.1807	rs1322489	-2.467	rs6687813	0.0433	-5	0.79554	562	41	enet	0.11	1.1e-09	-0.82899	yes	0.407	0.878786
GTExv8	Testis	ENSG00000000460.16.wgt.RDat	FIRRM	protein coding	1	169631244	169823221	1q24.2	169662006	169854080	1q24.2	0.0928	rs2038024	2.35	rs17529304	0.0724	-5.33	-0.82883	533	1	top1	0.072	5.7e-07	0.82883	yes	0.407	0.878786
sCCA1v8	Cross-tissue	sCCA1.ENSG00000188404.8.wgt.RDat	SELL	protein coding	1	169659807	169680839	1q24.2	169690666	169711698	1q24.2	0.3306	rs2038024	2.351	rs2205895	0.071311	6.5	-0.38681	530	29	enet	0.17	1.6e-14	0.41676	no	0.677	0.957098
GTExv8	Testis	ENSG00000230704.1.wgt.RDat	RP1-117P20.3	lincRNA	1	169732069	169732480	1q24.2	169762928	169763339	1q24.2	0.4185	rs2038024	2.35	rs932307	0.303	-10.35	-0.05191	545	11	lasso	0.35	6.3e-32	0.32852	yes	0.743	0.969886
GTExv8	Testis	ENSG00000171806.11.wgt.RDat	METTL18	protein coding	1	169761669	169764107	1q24.2	169792528	169794966	1q24.2	0.0688	rs2038024	2.35	rs12130372	0.00507	4.29	-0.26904	558	28	enet	0.021	0.0056	0.91455	no	0.36	0.861814
GTExv8	Testis	ENSG00000000457.13.wgt.RDat	SCYL3	protein coding	1	169818771	169863408	1q24.2	169849630	169894267	1q24.2	0.1354	rs2038024	2.35	rs17603666	0.0956	-6.21	-0.88344	558	1	top1	0.096	8.7e-09	0.88344	yes	0.377	0.866081
GTExv8	Testis	ENSG00000075945.12.wgt.RDat	KIFAP3	protein coding	1	169890466	170054349	1q24.2	169921325	170085208	1q24.2	0.2021	rs16863441	2.08	rs1330372	0.034	4.7	-0.81898	493	493	susie	0.049	3.9e-05	-0.9548	yes	0.34	0.854747
GTExv8	Testis	ENSG00000120370.12.wgt.RDat	GORAB	protein coding	1	170501269	170522587	1q24.2	170532128	170553446	1q24.2	0.2032	rs531007	2.33	rs10919407	0.0189	-4.93	-0.48553	410	29	enet	0.078	2.2e-07	1.22434	yes	0.221	0.782149
sCCA1v8	Cross-tissue	sCCA1.ENSG00000116132.11.wgt.RDat	PRRX1	protein coding	1	170631868	170708560	1q24.2	170662727	170739419	1q24.2	0.2031	rs531007	2.328	rs2022373	0.140532	-7.31	-0.93789	450	18	enet	0.17	6.1e-14	1.48796	yes	0.137	0.695001
GTExv8	Testis	ENSG00000271811.1.wgt.RDat	RP1-79C4.4	lincRNA	1	170636521	170638566	1q24.2	170667380	170669425	1q24.2	0.3882	rs531007	2.33	rs659580	0.277	-9.48	1.27474	453	453	susie	0.33	9.6e-30	-1.68343	yes	0.0923	0.627748
sCCA1v8	Cross-tissue	sCCA1.ENSG00000094963.13.wgt.RDat	FMO2	protein coding	1	171154346	171180369	1q24.3	171185207	171211230	1q24.3	0.4081	rs16864515	2.899	rs2020870	0.18939	7.7	-1.10521	548	24	enet	0.36	1.5e-31	-0.03997	yes	0.968	0.996728
GTExv8	Testis	ENSG00000225243.5.wgt.RDat	RP1-127D3.4	antisense	1	171168382	171196927	1q24.3	171199243	171227788	1q24.3	0.0849	rs16864515	2.9	rs7527478	0.0613	5.1	-0.62816	557	1	top1	0.061	4.1e-06	-0.62816	yes	0.53	0.917605
GTExv8	Testis	ENSG00000231424.2.wgt.RDat	RP1-45C12.1	antisense	1	171216718	171220933	1q24.3	171247579	171251794	1q24.3	0.2572	rs16864515	2.9	rs17350523	0.229	-8.66	0.47779	557	1	top1	0.23	4.3e-20	-0.47779	yes	0.633	0.945786
GTExv8	Testis	ENSG00000076258.9.wgt.RDat	FMO4	protein coding	1	171283346	171311223	1q24.3	171314207	171342084	1q24.3	0.0977	rs16864515	2.9	rs10912887	0.0177	4.6	-0.04099	598	11	enet	0.025	0.0028	-0.02602	yes	0.979	0.99692
sCCA1v8	Cross-tissue	sCCA1.ENSG00000117523.15.wgt.RDat	PRRC2C	protein coding	1	171454689	171562650	1q24.3	171485550	171593511	1q24.3	0.3369	rs16864515	2.899	rs2223477	0.090218	-6.27	-0.5329	591	8	lasso	0.23	7.8e-19	-0.94481	no	0.345	0.856793
GTExv8	Testis	ENSG00000283683.1.wgt.RDat	MYOCOS	protein coding	1	171569760	171607939	1q24.3	171600620	171638799	1q24.3	0.3679	rs16864515	2.9	rs929115	0.248	8.99	-0.2474	592	1	top1	0.25	7.8e-22	-0.2474	yes	0.805	0.977412
GTExv8	Testis	ENSG00000034971.16.wgt.RDat	MYOC	protein coding	1	171604556	171621823	1q24.3	171635416	171652683	1q24.3	0.4878	rs16864515	2.9	rs235920	0.24	8.97	-0.32035	539	8	lasso	0.36	1.3e-32	-0.90836	yes	0.364	0.862633
GTExv8	Testis	ENSG00000117533.14.wgt.RDat	VAMP4	protein coding	1	171669299	171711387	1q24.3	171700159	171742247	1q24.3	0.3312	rs16864515	2.9	rs10913582	0.256	9.21	-1.837	511	16	enet	0.26	3.7e-23	-1.68787	yes	0.0914	0.625852
GTExv8	Testis	ENSG00000236741.4.wgt.RDat	RP4-560B9.4	processed pseudogene	1	171731213	171731664	1q24.3	171762073	171762524	1q24.3	0.0737	rs16864515	2.9	rs12025905	0.0115	-3.89	-0.60889	489	1	top1	0.012	0.03	0.60889	yes	0.543	0.92065
GTExv8	Testis	ENSG00000010165.19.wgt.RDat	METTL13	protein coding	1	171750803	171783163	1q24.3	171781663	171814023	1q24.3	0.1834	rs16864515	2.9	rs12566700	0.0553	-5.38	0.31719	479	479	susie	0.069	1e-06	-0.18911	yes	0.85	0.982656
GTExv8	Testis	ENSG00000197959.13.wgt.RDat	DNM3	protein coding	1	171810637	172387606	1q24.3	171841497	172418466	1q24.3	0.282	rs16864515	2.9	rs742510	0.0787	5.84	1.05156	475	50	enet	0.13	9.7e-12	0.39099	yes	0.696	0.961113
GTExv8	Testis	ENSG00000233540.1.wgt.RDat	DNM3-IT1	sense intronic	1	171833326	171833827	1q24.3	171864186	171864687	1q24.3	0.2043	rs16864515	2.9	rs10753195	0.0253	-5.2	0.13122	472	23	enet	0.11	5.9e-10	-0.19686	yes	0.844	0.981009
GTExv8	Testis	ENSG00000135845.9.wgt.RDat	PIGC	protein coding	1	172339328	172413226	1q24.3	172370188	172444086	1q24.3	0.2371	rs704842	2.63	rs9425308	0.0995	6.69	-0.35619	392	6	lasso	0.13	6.1e-12	-0.6428	yes	0.52	0.914537
GTExv8	Testis	ENSG00000180999.10.wgt.RDat	C1orf105	protein coding	1	172389827	172437971	1q24.3	172420687	172468831	1q24.3	0.5461	rs704842	2.63	rs16844498	0.395	-11.46	-0.9617	393	17	enet	0.41	3.9e-39	0.62988	yes	0.529	0.91669
GTExv8	Testis	ENSG00000094975.13.wgt.RDat	SUCO	protein coding	1	172501488	172580973	1q24.3	172532348	172611833	1q24.3	0.1832	rs704842	2.63	rs6673869	0.0242	-5.1	-0.76933	393	393	susie	0.13	7e-12	0.60513	yes	0.545	0.921045
sCCA1v8	Cross-tissue	sCCA1.ENSG00000117586.10.wgt.RDat	TNFSF4	protein coding	1	173152872	173176452	1q25.1	173183733	173207313	1q25.1	0.1649	rs1234315	-2.214	rs1359460	0.175903	-7.51	-1.14021	325	1	top1	0.18	1.2e-14	1.14021	yes	0.254	0.803076
sCCA1v8	Cross-tissue	sCCA1.ENSG00000203739.3.wgt.RDat	PRDX6-AS1	antisense	1	173386931	173430501	1q25.1	173417792	173461362	1q25.1	0.0761	rs1234315	-2.214	rs2273366	0.05895	-4.6	-1.61968	320	1	top1	0.059	1.1e-05	1.61968	yes	0.105	0.648838
sCCA1v8	Cross-tissue	sCCA1.ENSG00000117592.8.wgt.RDat	PRDX6	protein coding	1	173446404	173457946	1q25.1	173477265	173488807	1q25.1	0.1837	rs1234315	-2.214	rs12080769	0.297215	-9.85	-1.76932	315	1	top1	0.3	3.1e-25	1.76932	yes	0.0768	0.595546
GTExv8	Testis	ENSG00000162753.11.wgt.RDat	SLC9C2	protein coding	1	173469602	173571910	1q25.1	173500463	173602771	1q25.1	0.1235	rs1234315	-2.21	rs12089930	0.00596	4.5	-1.41728	294	294	susie	0.025	0.0027	-1.4876	yes	0.137	0.695001
GTExv8	Testis	ENSG00000183831.6.wgt.RDat	ANKRD45	protein coding	1	173578699	173639001	1q25.1	173609560	173669862	1q25.1	0.523	rs1234315	-2.21	rs12561796	0.44	-12.01	0.26268	282	282	susie	0.44	7.3e-43	-0.2171	yes	0.828	0.979898
sCCA1v8	Cross-tissue	sCCA1.ENSG00000076321.10.wgt.RDat	KLHL20	protein coding	1	173684079	173755840	1q25.1	173714940	173786702	1q25.1	0.0774	rs844644	2.15	rs7514876	0.073468	-6.15	-1.06605	270	12	lasso	0.1	1e-08	1.75059	yes	0.08	0.605426
GTExv8	Testis	ENSG00000120334.15.wgt.RDat	CENPL	protein coding	1	173768687	173793611	1q25.1	173799549	173824473	1q25.1	0.08	rs17360044	2.13	rs7539322	0.028	-4.72	-0.60181	275	275	susie	0.034	0.00052	0.48584	yes	0.627	0.943381
GTExv8	Testis	ENSG00000117593.9.wgt.RDat	DARS2	protein coding	1	173793640	173827684	1q25.1	173824502	173858546	1q25.1	0.0886	rs17360044	2.13	rs2273366	0.0571	-5.07	-1.61968	275	275	susie	0.058	7.3e-06	1.55133	yes	0.121	0.672392
sCCA2v8	Cross-tissue	sCCA2.ENSG00000270084.1.wgt.RDat	GAS5-AS1	antisense	1	173832385	173833037	1q25.1	173863247	173863899	1q25.1	0.1328	rs17360044	2.133	rs5878	0.17	7.53	-1.47654	268	1	top1	0.17	3.6e-14	-1.47654	yes	0.14	0.698589
sCCA2v8	Cross-tissue	sCCA2.ENSG00000234741.7.wgt.RDat	GAS5	processed transcript	1	173833079	173838020	1q25.1	173863941	173868882	1q25.1	0.1312	rs17360044	2.133	rs941987	0.0234	4.42	-0.72378	263	8	lasso	0.05	4.7e-05	-0.680211	yes	0.496	0.906876
GTExv8	Testis	ENSG00000185278.15.wgt.RDat	ZBTB37	protein coding	1	173837219	173872687	1q25.1	173868081	173903549	1q25.1	0.0829	rs17360044	2.13	rs3791020	0.0196	-3.93	-1.48253	264	1	top1	0.02	0.0068	1.48253	yes	0.138	0.696684
GTExv8	Testis	ENSG00000117601.13.wgt.RDat	SERPINC1	protein coding	1	173872941	173886516	1q25.1	173903803	173917378	1q25.1	0.114	rs17360044	2.13	rs6661182	0.0185	4.54	0.32365	259	259	susie	0.03	0.001	0.28762	yes	0.774	0.97414
GTExv8	Testis	ENSG00000135870.11.wgt.RDat	RC3H1	protein coding	1	173900351	173991435	1q25.1	173931213	174022297	1q25.1	0.0786	rs17360044	2.13	rs7528380	0.0181	-3.88	0.12819	271	271	susie	0.026	0.0023	-0.24328	yes	0.808	0.977786
GTExv8	Testis	ENSG00000227373.5.wgt.RDat	RABGAP1L-DT	lincRNA	1	174084437	174129142	1q25.1	174115299	174160004	1q25.1	0.1418	rs17360044	2.13	rs4442420	0.159	7.72	-0.11644	275	10	lasso	0.19	3.1e-16	-0.31906	yes	0.75	0.971493
GTExv8	Testis	ENSG00000152061.23.wgt.RDat	RABGAP1L	protein coding	1	174128547	174964445	1q25.1	174159409	174995308	1q25.1	0.2345	rs17360044	2.13	rs6664864	0.0423	4.82	-0.71404	275	19	enet	0.081	1.1e-07	-0.31486	yes	0.753	0.971985
GTExv8	Testis	ENSG00000229531.5.wgt.RDat	RABGAP1L-AS1	antisense	1	174904083	174923398	1q25.1	174934946	174954261	1q25.1	0.1339	rs1057285	-2.94	rs2105949	0.0891	5.5	0.67402	437	23	enet	0.1	2.5e-09	1.11605	yes	0.264	0.809971
sCCA1v8	Cross-tissue	sCCA1.ENSG00000116161.17.wgt.RDat	CACYBP	protein coding	1	174968299	174980808	1q25.1	174999162	175011672	1q25.1	0.0882	rs1057285	-2.94	rs10912829	0.064853	5.75	-0.39397	434	17	lasso	0.074	8.8e-07	-0.77328	yes	0.439	0.890294
GTExv8	Testis	ENSG00000120333.4.wgt.RDat	MRPS14	protein coding	1	174980851	174992561	1q25.1	175011715	175023425	1q25.1	0.0502	rs1057285	-2.94	rs2183202	0.0175	3.97	-0.51122	440	440	susie	0.021	0.0051	-0.46141	yes	0.645	0.94898
GTExv8	Testis	ENSG00000235750.9.wgt.RDat	KIAA0040	protein coding	1	175126122	175162135	1q25.1	175156986	175192999	1q25.1	0.1344	rs1057285	-2.94	rs1057302	0.00407	-3.47	0.98403	497	53	enet	0.023	0.0037	-0.6169	yes	0.537	0.91953
GTExv8	Testis	ENSG00000260990.1.wgt.RDat	RP3-518E13.2	antisense	1	175276353	175304595	1q25.1	175307217	175335459	1q25.1	0.3864	rs1057285	-2.94	rs2027867	0.128	6.6	-0.41565	511	42	enet	0.18	6.1e-16	-0.12147	yes	0.903	0.990963
GTExv8	Testis	ENSG00000143207.19.wgt.RDat	COP1	protein coding	1	175913966	176176629	1q25.2	175944830	176207493	1q25.1	0.1073	rs4233167	2.52	rs2861630	0.04	5.44	-0.35459	337	5	lasso	0.076	2.8e-07	-0.72086	yes	0.471	0.899793
GTExv8	Testis	ENSG00000116183.10.wgt.RDat	PAPPA2	protein coding	1	176432306	176814741	1q25.2	176463170	176845605	1q25.2	0.0953	rs4233167	2.52	rs3795320	0.0258	4.29	0.30548	343	343	susie	0.027	0.0016	0.13971	yes	0.889	0.989582
GTExv8	Testis	ENSG00000152092.15.wgt.RDat	ASTN1	protein coding	1	176826437	177134109	1q25.2	176857301	177164973	1q25.2	0.0864	rs10753144	3.42	rs16850555	0.0375	-4.62	2.03332	463	463	susie	0.043	0.00011	-1.82808	yes	0.0675	0.568617
GTExv8	Testis	ENSG00000120341.18.wgt.RDat	SEC16B	protein coding	1	177893090	177953438	1q25.2	177923955	177984303	1q25.2	0.1735	rs12143390	-2.63	rs954502	0.0306	4.53	1.25027	413	26	enet	0.067	1.5e-06	0.73162	yes	0.464	0.896794
TGCA	TGCT	TCGA-TGCT.TUMOR.LOC100302401_100302401.wgt.RDat	RASAL2-AS1	lincRNA	1	178060643	178063128	1q25.2	178091507	178093984	1q25.2	0.0835	rs7547357	0.98	rs12071903	0.037	3.3	0.7978	30	3	lasso	0.037	0.019	0.715	yes	0.475	0.90204
GTExv8	Testis	ENSG00000075391.16.wgt.RDat	RASAL2	protein coding	1	178063275	178453282	1q25.2	178094140	178484147	1q25.2	0.1033	rs12143390	-2.63	rs316274	0.0213	-4.12	-0.80296	430	2	lasso	0.029	0.0012	0.96141	yes	0.336	0.853138
GTExv8	Testis	ENSG00000188585.7.wgt.RDat	CLEC20A	protein coding	1	178457635	178468769	1q25.2	178488500	178499634	1q25.2	0.5774	rs2811280	2.16	rs10158298	0.287	-9.73	-0.10888	354	17	enet	0.32	2.7e-29	0.22239	yes	0.824	0.979898
GTExv8	Testis	ENSG00000240021.9.wgt.RDat	TEX35	protein coding	1	178482211	178511113	1q25.2	178513076	178541978	1q25.2	0.4609	rs10798648	2.5	rs7527363	0.494	-12.62	0.18835	345	1	top1	0.49	1.8e-49	-0.18835	yes	0.851	0.982656
GTExv8	Testis	ENSG00000213057.5.wgt.RDat	C1orf220	lincRNA	1	178511886	178518024	1q25.2	178542751	178548889	1q25.2	0.0735	rs10798648	2.5	rs10913584	0.0101	-3.94	0.50451	339	339	susie	0.016	0.012	0.1441	no	0.885	0.988686
GTExv8	Testis	ENSG00000273062.1.wgt.RDat	RALGPS2-AS1	antisense	1	178693440	178695420	1q25.2	178724305	178726285	1q25.2	0.6149	rs10798648	2.5	rs1018669	0.41	-11.56	1.85708	378	33	enet	0.45	7.8e-44	-2.21052	yes	0.0271	0.408058
GTExv8	Testis	ENSG00000116191.17.wgt.RDat	RALGPS2	protein coding	1	178745816	178890976	1q25.2	178776681	178921841	1q25.2	0.0929	rs10798648	2.5	rs2761476	0.00524	-3.74	-1.37253	386	386	susie	0.022	0.0047	0.80661	yes	0.42	0.882183
sCCA1v8	Cross-tissue	sCCA1.ENSG00000116194.12.wgt.RDat	ANGPTL1	protein coding	1	178818839	178840187	1q25.2	178849704	178871052	1q25.2	0.2746	rs10798648	2.501	rs12143627	0.11733	-6.85	1.30763	425	6	lasso	0.22	2.9e-18	-0.67123	yes	0.502	0.909783
GTExv8	Testis	ENSG00000116199.11.wgt.RDat	FAM20B	protein coding	1	178994938	179045697	1q25.2	179025803	179076562	1q25.2	0.0693	rs10798648	2.5	rs7544801	0.0617	-5.01	-1.66853	456	1	top1	0.062	3.9e-06	1.66853	yes	0.0952	0.63376
sCCA1v8	Cross-tissue	sCCA1.ENSG00000186283.13.wgt.RDat	TOR3A	protein coding	1	179050511	179067158	1q25.2	179081376	179098023	1q25.2	0.4984	rs10798648	2.501	rs1128952	0.44754	11.69	-1.25109	460	39	enet	0.5	2.9e-48	-0.48955	yes	0.624	0.943381
sCCA3v8	Cross-tissue	sCCA3.ENSG00000143322.19.wgt.RDat	ABL2	protein coding	1	179068461	179198819	1q25.2	179099326	179229684	1q25.2	0.2673	rs10798648	2.501	rs3813640	0.124	-6.51	0.22806	445	22	enet	0.17	4.8e-14	0.47833	no	0.632	0.945375
GTExv8	Testis	ENSG00000057252.12.wgt.RDat	SOAT1	protein coding	1	179262848	179327815	1q25.2	179293713	179358680	1q25.2	0.1552	rs10798648	2.5	rs7522641	0.122	7.22	0.31824	465	13	enet	0.16	2.5e-14	0.68985	yes	0.49	0.903664
GTExv8	Testis	ENSG00000162779.21.wgt.RDat	AXDND1	protein coding	1	179334854	179523870	1q25.2	179365719	179554735	1q25.2	0.4326	rs10798648	2.5	rs4652374	0.19	-8.46	0.54435	475	31	enet	0.36	1.3e-33	-0.18579	yes	0.853	0.982656
GTExv8	Testis	ENSG00000236539.3.wgt.RDat	HNRNPA1P54	processed pseudogene	1	179417575	179426450	1q25.2	179448440	179457315	1q25.2	0.1025	rs10798648	2.5	rs964984	0.0685	-5.01	-0.58403	489	1	top1	0.069	1.1e-06	0.58403	yes	0.559	0.925746
GTExv8	Testis	ENSG00000261250.1.wgt.RDat	RP11-545A16.1	antisense	1	179512335	179518057	1q25.2	179543200	179548922	1q25.2	0.0845	rs16853640	2.47	rs17369441	0.0545	5.14	-0.39248	487	487	susie	0.059	6.5e-06	-0.36279	yes	0.717	0.965736
GTExv8	Testis	ENSG00000116218.12.wgt.RDat	NPHS2	protein coding	1	179519673	179545087	1q25.2	179550538	179575952	1q25.2	0.1916	rs16853640	2.47	rs6683623	0.0802	-6.24	0.02457	479	23	enet	0.14	1.9e-12	0.27093	no	0.786	0.975848
GTExv8	Testis	ENSG00000261060.1.wgt.RDat	RP11-545A16.4	sense overlapping	1	179559506	179560440	1q25.2	179590371	179591305	1q25.2	0.1491	rs12133855	1.98	rs10753199	0.137	6.87	1.10099	475	13	enet	0.16	1.1e-13	1.30589	yes	0.192	0.75511
GTExv8	Testis	ENSG00000162782.15.wgt.RDat	TDRD5	protein coding	1	179560747	179660407	1q25.2	179591612	179691272	1q25.2	0.1693	rs12133855	1.98	rs10753199	0.0673	-5.72	1.10099	476	11	enet	0.08	1.4e-07	-0.92431	yes	0.355	0.859088
GTExv8	Testis	ENSG00000243062.5.wgt.RDat	RP11-12M5.1	lincRNA	1	179699351	179711832	1q25.2	179730216	179742697	1q25.2	0.5456	rs3767178	-2.69	rs1052447	0.428	11.76	1.11488	512	29	enet	0.47	9.1e-47	0.97316	yes	0.33	0.851277
GTExv8	Testis	ENSG00000143340.6.wgt.RDat	FAM163A	protein coding	1	179712297	179785318	1q25.2	179743162	179816183	1q25.2	0.7177	rs3767178	-2.69	rs1052447	0.531	-13.09	1.11488	514	36	enet	0.58	6.9e-62	-0.91782	yes	0.359	0.861504
GTExv8	Testis	ENSG00000229407.5.wgt.RDat	RP11-12M5.3	antisense	1	179785333	179787326	1q25.2	179816198	179818191	1q25.2	0.1481	rs3767178	-2.69	rs10913878	0.121	6.78	0.99507	538	538	susie	0.12	8e-11	1.06665	yes	0.286	0.820444
sCCA2v8	Cross-tissue	sCCA2.ENSG00000169905.12.wgt.RDat	TOR1AIP2	protein coding	1	179809101	179846938	1q25.2	179839966	179877803	1q25.2	0.1015	rs3767178	-2.687	rs4301600	0.0935	-5.93	0.64335	516	1	top1	0.094	3e-08	-0.643345	yes	0.52	0.914537
sCCA2v8	Cross-tissue	sCCA2.ENSG00000272906.1.wgt.RDat	RP11-533E19.7	lincRNA	1	179850741	179851176	1q25.2	179881606	179882041	1q25.2	0.1379	rs3767178	-2.687	rs12133017	0.0604	-4.65	0.69031	515	9	lasso	0.1	8.2e-09	-0.698073	yes	0.485	0.903418
sCCA1v8	Cross-tissue	sCCA1.ENSG00000143337.18.wgt.RDat	TOR1AIP1	protein coding	1	179851730	179894135	1q25.2	179882595	179925000	1q25.2	0.0739	rs3767178	-2.687	rs531814	0.097395	5.98	0.81251	515	1	top1	0.097	1.5e-08	0.81251	yes	0.417	0.882055
GTExv8	Testis	ENSG00000261831.2.wgt.RDat	RP11-533E19.2	lincRNA	1	179895775	179910931	1q25.2	179926640	179941796	1q25.2	0.1787	rs3767178	-2.69	rs644412	0.191	-8.12	0.39073	503	26	enet	0.19	6.4e-17	-0.55905	yes	0.576	0.931772
GTExv8	Testis	ENSG00000260360.1.wgt.RDat	RP11-533E19.5	lincRNA	1	179922318	179923575	1q25.2	179953183	179954440	1q25.2	0.1106	rs3767178	-2.69	rs16855014	0.0547	-5.84	-0.71599	497	17	enet	0.078	2.2e-07	0.12592	yes	0.9	0.99069
sCCA1v8	Cross-tissue	sCCA1.ENSG00000135837.15.wgt.RDat	CEP350	protein coding	1	179923872	180084015	1q25.2	179954737	180114880	1q25.2	0.0736	rs3767178	-2.687	rs528350	0.065796	-5.68	0.69429	497	1	top1	0.066	3.4e-06	-0.69429	yes	0.487	0.903418
GTExv8	Testis	ENSG00000116260.16.wgt.RDat	QSOX1	protein coding	1	180123968	180173165	1q25.2	180154833	180204030	1q25.2	0.088	rs946635	-2.93	rs7528811	0.0155	4.42	-0.13413	483	483	susie	0.032	0.00071	0.29583	no	0.767	0.973727
GTExv8	Testis	ENSG00000121454.5.wgt.RDat	LHX4	protein coding	1	180199420	180248117	1q25.2	180230285	180278982	1q25.2	0.2555	rs946635	-2.93	rs3842831	0.121	-6.32	0.10459	465	1	top1	0.12	7.6e-11	-0.10459	yes	0.917	0.992143
GTExv8	Testis	ENSG00000230124.6.wgt.RDat	ACBD6	protein coding	1	180238787	180472089	1q25.3	180269652	180502954	1q25.3	0.4835	rs946635	-2.93	rs10914002	0.519	-12.96	-1.10652	426	22	enet	0.53	4.7e-55	1.17484	yes	0.24	0.797116
GTExv8	Testis	ENSG00000236719.2.wgt.RDat	OVAAL	lincRNA	1	180528111	180535654	1q25.3	180558975	180566518	1q25.3	0.1362	rs946635	-2.93	rs3843275	0.155	-7.16	0.76093	432	1	top1	0.15	1.4e-13	-0.76093	yes	0.447	0.89244
TGCA	TGCT	TCGA-TGCT.TUMOR.XPR1_9213.wgt.RDat	XPR1	protein coding	1	180601146	180859413	1q25.3	180632003	180890251	1q25.3	0.3732	rs10798782	-2.322	rs12753478	-0.00765	-2.79	-0.7283	117	117	blup	0.083	0.00074	-0.3999	no	0.689	0.95907
sCCA1v8	Cross-tissue	sCCA1.ENSG00000135835.11.wgt.RDat	KIAA1614	protein coding	1	180882289	180920750	1q25.3	180913153	180951614	1q25.3	0.3658	rs11582767	3.053	rs3795503	0.109366	7.31	1.30322	436	11	lasso	0.21	1.5e-17	1.25704	yes	0.209	0.771527
sCCA1v8	Cross-tissue	sCCA1.ENSG00000243155.1.wgt.RDat	RP11-46A10.5	antisense	1	180913177	180914438	1q25.3	180944041	180945302	1q25.3	0.264	rs11582767	3.053	rs3789362	0.139305	6.98	0.2496	449	50	enet	0.16	1.1e-13	0.71366	yes	0.475	0.90204
sCCA3v8	Cross-tissue	sCCA3.ENSG00000135823.13.wgt.RDat	STX6	protein coding	1	180941847	180992257	1q25.3	180972711	181023121	1q25.3	0.198	rs11582767	3.053	rs870046	0.0496	-4.92	1.11535	474	18	enet	0.11	1.4e-09	0.2222	no	0.824	0.979898
sCCA1v8	Cross-tissue	sCCA1.ENSG00000153029.14.wgt.RDat	MR1	protein coding	1	181002560	181031074	1q25.3	181033424	181061938	1q25.3	0.3264	rs11582767	3.053	rs3747956	0.187825	-7.87	-0.3933	473	48	enet	0.2	6.8e-17	0.10634	yes	0.915	0.991876
GTExv8	Testis	ENSG00000224810.1.wgt.RDat	RP11-538D16.2	lincRNA	1	182031811	182038388	1q25.3	182062676	182069253	1q25.3	0.1373	rs12034992	3.1	rs3856101	0.0346	4.55	1.67958	486	20	enet	0.056	1e-05	1.05523	yes	0.291	0.8245
GTExv8	Testis	ENSG00000225982.1.wgt.RDat	RP11-538D16.3	lincRNA	1	182055685	182059247	1q25.3	182086550	182090112	1q25.3	0.1243	rs12034992	3.1	rs3856106	-0.00289	-4.19	-0.05392	488	11	enet	0.015	0.015	1.31383	yes	0.189	0.752089
GTExv8	Testis	ENSG00000232309.1.wgt.RDat	GS1-122H1.1	lincRNA	1	182096431	182097800	1q25.3	182127296	182128665	1q25.3	0.1595	rs12034992	3.1	rs12567235	0.00148	-3.95	1.7762	490	490	susie	0.019	0.0079	-0.65079	yes	0.515	0.913122
sCCA1v8	Cross-tissue	sCCA1.ENSG00000135821.17.wgt.RDat	GLUL	protein coding	1	182350838	182361341	1q25.3	182381703	182392206	1q25.3	0.1269	rs12034992	3.096	rs7522149	0.11362	6.15	-0.51866	448	4	lasso	0.13	1.2e-10	0.10754	no	0.914	0.991876
GTExv8	Testis	ENSG00000203730.2.wgt.RDat	TEDDM1	protein coding	1	182367251	182369751	1q25.3	182398116	182400616	1q25.3	0.0961	rs12034992	3.1	rs11585457	0.072	5.18	0.60196	443	1	top1	0.072	6.1e-07	0.60196	yes	0.547	0.921986
GTExv8	Testis	ENSG00000203729.8.wgt.RDat	LINC00272	lincRNA	1	182376755	182383950	1q25.3	182407620	182414815	1q25.3	0.1327	rs12034992	3.1	rs17463552	0.0302	4.21	0.65262	444	1	top1	0.03	0.001	0.65262	yes	0.514	0.912984
GTExv8	Testis	ENSG00000135828.11.wgt.RDat	RNASEL	protein coding	1	182542768	182558391	1q25.3	182573633	182589256	1q25.3	0.1	rs12034992	3.1	rs942436	0.0473	5.23	0.91976	452	452	susie	0.062	3.6e-06	1.31832	yes	0.187	0.751529
sCCA1v8	Cross-tissue	sCCA1.ENSG00000143333.6.wgt.RDat	RGS16	protein coding	1	182567757	182573543	1q25.3	182598622	182604408	1q25.3	0.2688	rs12034992	3.096	rs602988	0.17111	-7.37	-1.16777	459	50	enet	0.2	1.4e-16	0.05971	yes	0.952	0.995435
sCCA1v8	Cross-tissue	sCCA1.ENSG00000261504.1.wgt.RDat	LINC01686	lincRNA	1	182584388	182585764	1q25.3	182615253	182616629	1q25.3	0.1258	rs12034992	3.096	rs649437	0.04509	-5.26	1.05506	461	8	lasso	0.065	4e-06	-0.82875	yes	0.407	0.878786
GTExv8	Testis	ENSG00000227181.1.wgt.RDat	LINC01688	lincRNA	1	182681996	182683679	1q25.3	182712861	182714544	1q25.3	0.6324	rs12034992	3.1	rs621071	0.444	11.96	2.33872	471	6	lasso	0.44	5.6e-43	2.45985	yes	0.0139	0.309662
sCCA1v8	Cross-tissue	sCCA1.ENSG00000135829.16.wgt.RDat	DHX9	protein coding	1	182808503	182856886	1q25.3	182839368	182887751	1q25.3	0.1464	rs12034992	3.096	rs3856115	-0.001582	-4.27	-0.12124	483	31	enet	0.044	0.00014	-0.26004	no	0.795	0.976923
GTExv8	Testis	ENSG00000224040.1.wgt.RDat	HMGN1P4	processed pseudogene	1	182911249	182911539	1q25.3	182942114	182942404	1q25.3	0.1344	rs12034992	3.1	rs6694228	0.0206	-3.7	-0.32722	452	1	top1	0.021	0.0057	0.32722	yes	0.743	0.969886
GTExv8	Testis	ENSG00000226570.2.wgt.RDat	RP11-505O17.1	processed pseudogene	1	182924524	182925283	1q25.3	182955389	182956148	1q25.3	0.1232	rs12034992	3.1	rs9659604	0.0171	4.52	-0.20983	449	4	lasso	0.049	3.8e-05	-0.33704	yes	0.736	0.968859
GTExv8	Testis	ENSG00000176855.11.wgt.RDat	KRT18P28	processed pseudogene	1	182928208	182929540	1q25.3	182959073	182960405	1q25.3	0.1182	rs12034992	3.1	rs6681606	0.0526	4.9	-0.20842	444	1	top1	0.053	1.9e-05	-0.20842	yes	0.835	0.980307
sCCA1v8	Cross-tissue	sCCA1.ENSG00000135862.5.wgt.RDat	LAMC1	protein coding	1	182992594	183114727	1q25.3	183023459	183145592	1q25.3	0.2755	rs12034992	3.096	rs6424888	0.422999	11.59	-0.50806	439	15	lasso	0.43	4.8e-39	-0.63221	yes	0.527	0.916431
GTExv8	Testis	ENSG00000224468.3.wgt.RDat	LAMC1-AS1	antisense	1	183107536	183110417	1q25.3	183138401	183141282	1q25.3	0.1011	rs2298083	-2.96	rs3768622	0.0403	5.01	-0.44461	438	438	susie	0.046	6.6e-05	-0.74387	yes	0.457	0.893826
GTExv8	Testis	ENSG00000058085.14.wgt.RDat	LAMC2	protein coding	1	183155372	183214035	1q25.3	183186237	183244900	1q25.3	0.1385	rs2298083	-2.96	rs12406680	0.0556	-5.7	-1.59371	444	6	lasso	0.072	6.2e-07	2.04353	yes	0.041	0.475181
GTExv8	Testis	ENSG00000232860.7.wgt.RDat	SMG7-AS1	processed transcript	1	183430008	183441350	1q25.3	183460873	183472215	1q25.3	0.4688	rs2298083	-2.96	rs2702180	0.243	-9.02	1.43953	511	1	top1	0.24	2.4e-21	-1.43953	yes	0.15	0.714982
GTExv8	Testis	ENSG00000116698.21.wgt.RDat	SMG7	protein coding	1	183441400	183567381	1q25.3	183472265	183598246	1q25.3	0.2467	rs2298083	-2.96	rs796860	0.0809	6.49	0.33371	511	12	enet	0.15	3.1e-13	0.19259	yes	0.847	0.981616
sCCA2v8	Cross-tissue	sCCA2.ENSG00000116701.14.wgt.RDat	NCF2	protein coding	1	183524697	183560011	1q25.3	183555562	183590876	1q25.3	0.3946	rs2298083	-2.955	rs12066019	0.334	10.18	-0.50238	535	1	top1	0.33	8.5e-29	-0.50238	yes	0.615	0.941349
sCCA1v8	Cross-tissue	sCCA1.ENSG00000162704.15.wgt.RDat	ARPC5	protein coding	1	183589980	183604892	1q25.3	183620845	183635757	1q25.3	0.4562	rs2298083	-2.955	rs2761558	0.563346	-13.45	1.68447	518	27	enet	0.6	3.2e-63	-1.76832	yes	0.077	0.59593
sCCA1v8	Cross-tissue	sCCA1.ENSG00000143344.15.wgt.RDat	RGL1	protein coding	1	183605219	183897665	1q25.3	183636084	183928531	1q25.3	0.1404	rs2298083	-2.955	rs16861371	0.101508	5.63	0.01341	518	1	top1	0.1	7.6e-09	0.01341	yes	0.989	0.997919
GTExv8	Testis	ENSG00000173627.7.wgt.RDat	APOBEC4	protein coding	1	183615538	183622451	1q25.3	183646403	183653316	1q25.3	0.1233	rs2298083	-2.96	rs16828985	0.0786	-5.77	-0.23269	508	508	susie	0.089	2.7e-08	0.19369	yes	0.846	0.981376
GTExv8	Testis	ENSG00000198756.10.wgt.RDat	COLGALT2	protein coding	1	183898987	184006863	1q25.3	183929853	184037729	1q25.3	0.1215	rs2298083	-2.96	rs1053093	0.00979	4.17	-1.35631	508	18	enet	0.022	0.0043	-1.11418	yes	0.265	0.809971
TGCA	TGCT	TCGA-TGCT.TUMOR.TSEN15_116461.wgt.RDat	TSEN15	protein coding	1	184020811	184043341	1q25.3	184051676	184074212	1q25.3	0.155	rs11582961	-2.614	rs7522626	0.00164	-3.4	0.0689	52	52	blup	0.043	0.012	-0.58	yes	0.562	0.926328
GTExv8	Testis	ENSG00000116667.12.wgt.RDat	C1orf21	protein coding	1	184356191	184598154	1q25.3	184387057	184629020	1q25.3	0.147	rs12411231	-2.86	rs4651204	0.0598	5.01	-0.24262	489	4	lasso	0.081	1.2e-07	0.00813	no	0.994	0.998571
GTExv8	Testis	ENSG00000116406.18.wgt.RDat	EDEM3	protein coding	1	184659364	184724047	1q25.3	184690230	184754913	1q25.3	0.1625	rs951428	3.52	rs861575	0.104	-6.53	-0.81863	426	1	top1	0.1	1.8e-09	0.81863	yes	0.413	0.880554
sCCA1v8	Cross-tissue	sCCA1.ENSG00000135842.16.wgt.RDat	NIBAN1	protein coding	1	184759857	184943682	1q25.3	184790723	184974550	1q25.3	0.1773	rs951428	3.519	rs555206	0.252381	8.9	1.80516	401	1	top1	0.25	4e-21	1.80516	yes	0.071	0.577951
GTExv8	Testis	ENSG00000121481.10.wgt.RDat	RNF2	protein coding	1	185014495	185071740	1q25.3	185045363	185102608	1q25.3	0.1001	rs951428	3.52	rs7523448	0.0511	-4.19	2.97583	417	1	top1	0.051	2.5e-05	-2.97583	yes	0.00292	0.133867
GTExv8	Testis	ENSG00000121486.11.wgt.RDat	TRMT1L	protein coding	1	185087229	185126204	1q25.3	185118097	185157072	1q25.3	0.1396	rs951428	3.52	rs12409926	0.0378	-5.38	-1.19139	426	426	susie	0.056	1e-05	1.50102	yes	0.133	0.692736
GTExv8	Testis	ENSG00000231084.2.wgt.RDat	RPL22P24	processed pseudogene	1	185140466	185140842	1q25.3	185171334	185171710	1q25.3	0.0678	rs951428	3.52	rs6687774	-0.00083	3.97	1.74251	424	5	lasso	0.016	0.014	1.50977	yes	0.131	0.690198
GTExv8	Testis	ENSG00000228309.6.wgt.RDat	LINC01350	lincRNA	1	185527503	185597659	1q25.3	185558371	185628527	1q25.3	0.3577	rs951428	3.52	rs11605	0.336	-10.43	2.42496	334	9	enet	0.36	4e-33	-2.21543	yes	0.0267	0.405516
GTExv8	Testis	ENSG00000261729.1.wgt.RDat	GS1-204I12.4	lincRNA	1	185624133	185626300	1q25.3	185655001	185657168	1q25.3	0.1051	rs951428	3.52	rs2756199	0.0657	5.31	2.40528	337	337	susie	0.077	2.5e-07	2.38991	yes	0.0169	0.342935
GTExv8	Testis	ENSG00000116690.12.wgt.RDat	PRG4	protein coding	1	186265410	186283694	1q31.1	186296278	186314562	1q31.1	0.134	rs682568	2.66	rs1795022	0.0588	-5.29	-0.15262	344	5	enet	0.065	2.3e-06	0.39814	yes	0.691	0.959493
GTExv8	Testis	ENSG00000157181.15.wgt.RDat	ODR4	protein coding	1	186344969	186390510	1q31.1	186375837	186421378	1q31.1	0.3979	rs682568	2.66	rs10494584	0.137	7.12	0.81111	348	52	enet	0.29	3.7e-26	0.22535	yes	0.822	0.979898
GTExv8	Testis	ENSG00000229739.2.wgt.RDat	PDC-AS1	antisense	1	186404292	186439423	1q31.1	186435160	186470291	1q31.1	0.0974	rs682568	2.66	rs11801527	0.0202	4.6	-0.11329	361	361	susie	0.064	2.5e-06	-0.15423	yes	0.877	0.986482
GTExv8	Testis	ENSG00000273198.1.wgt.RDat	GS1-304P7.3	lincRNA	1	186490904	186491436	1q31.1	186521772	186522304	1q31.1	0.1256	rs682568	2.66	rs12072014	0.107	-6.11	0.05216	386	1	top1	0.11	1.1e-09	-0.05216	yes	0.958	0.995435
GTExv8	Testis	ENSG00000228238.1.wgt.RDat	GS1-304P7.2	processed pseudogene	1	186547410	186548431	1q31.1	186578278	186579299	1q31.1	0.0918	rs682568	2.66	rs11582183	0.0722	5.54	-0.22909	387	17	enet	0.12	1.5e-10	-0.61527	yes	0.538	0.919652
GTExv8	Testis	ENSG00000233196.2.wgt.RDat	GS1-304P7.1	processed pseudogene	1	186549646	186550323	1q31.1	186580514	186581191	1q31.1	0.1795	rs682568	2.66	rs12087470	0.107	6.76	-0.11014	387	5	lasso	0.16	1.2e-13	-0.02996	yes	0.976	0.996728
GTExv8	Testis	ENSG00000073756.11.wgt.RDat	PTGS2	protein coding	1	186640922	186649559	1q31.1	186671790	186680427	1q31.1	0.0944	rs682568	2.66	rs10798052	0.0494	-4.75	0.58537	384	1	top1	0.049	3.4e-05	-0.58537	yes	0.558	0.925483
TGCA	TGCT	TCGA-TGCT.TUMOR.PLA2G4A_5321.wgt.RDat	PLA2G4A	protein coding	1	186798032	186958105	1q31.1	186828952	186988981	1q31.1	0.2207	rs2223307	2.513	rs4651331	0.03032	-3.44	1.0905	102	102	blup	0.099	0.00023	-0.8081	yes	0.419	0.882183
GTExv8	Testis	ENSG00000162670.10.wgt.RDat	BRINP3	protein coding	1	190066791	190447534	1q31.1	190097661	190478404	1q31.1	0.2262	rs716298	3.71	rs12058205	0.122	-6.47	1.74658	423	8	lasso	0.12	5e-11	-1.80414	yes	0.0712	0.578153
GTExv8	Testis	ENSG00000261642.1.wgt.RDat	RP11-309H21.3	lincRNA	1	191120639	191123764	1q31.2	191151509	191154634	1q31.2	0.2296	rs4845172	3.35	rs6428044	0.135	-6.97	-2.08455	371	371	susie	0.14	3.2e-12	2.23784	yes	0.0252	0.397678
sCCA1v8	Cross-tissue	sCCA1.ENSG00000090104.11.wgt.RDat	RGS1	protein coding	1	192544856	192549161	1q31.2	192575726	192580031	1q31.2	0.1466	rs10489868	-2.314	rs2816316	0.16308	-7.25	1.46765	363	1	top1	0.16	1.3e-13	-1.46765	yes	0.142	0.701674
GTExv8	Testis	ENSG00000116741.7.wgt.RDat	RGS2	protein coding	1	192778168	192781413	1q31.2	192809038	192812283	1q31.2	0.1092	rs10489868	-2.31	rs710145	0.0634	5.48	1.0898	357	357	susie	0.063	2.8e-06	1.08064	yes	0.28	0.816942
GTExv8	Testis	ENSG00000116750.13.wgt.RDat	UCHL5	protein coding	1	192981379	193029003	1q31.2	193012249	193059873	1q31.2	0.098	rs9427560	2.04	rs10489686	0.0093	-3.82	1.86938	373	373	susie	0.016	0.013	-0.48588	yes	0.627	0.943381
sCCA1v8	Cross-tissue	sCCA1.ENSG00000116747.12.wgt.RDat	RO60	protein coding	1	193028651	193060907	1q31.2	193059521	193091777	1q31.2	0.2443	rs9427560	2.044	rs7515024	0.091661	5.44	0.87974	373	1	top1	0.092	4.1e-08	0.87974	yes	0.379	0.866526
sCCA2v8	Cross-tissue	sCCA2.ENSG00000272579.1.wgt.RDat	RP11-101E13.5	antisense	1	193060349	193060686	1q31.2	193091219	193091556	1q31.2	0.1011	rs10494685	2.037	rs11576197	0.0618	-4.78	-0.44406	359	10	enet	0.068	2.4e-06	-0.429811	no	0.667	0.955492
sCCA1v8	Cross-tissue	sCCA1.ENSG00000023572.8.wgt.RDat	GLRX2	protein coding	1	193065597	193075244	1q31.2	193096467	193106114	1q31.2	0.1937	rs10494685	2.037	rs7543029	0.1986	8.2	0.74926	348	6	lasso	0.2	8.1e-17	0.99299	yes	0.321	0.844726
sCCA1v8	Cross-tissue	sCCA1.ENSG00000134371.10.wgt.RDat	CDC73	protein coding	1	193091146	193223031	1q31.2	193122016	193253901	1q31.2	0.1433	rs10494685	2.037	rs10921309	0.051136	-6.28	-0.56732	343	12	lasso	0.11	3.5e-09	0.18134	yes	0.856	0.983015
GTExv8	Testis	ENSG00000000971.15.wgt.RDat	CFH	protein coding	1	196621007	196716634	1q31.3	196651877	196747504	1q31.3	0.0656	rs4388642	-3.04	rs946750	0.0546	4.71	0.73687	250	1	top1	0.055	1.3e-05	0.73687	yes	0.461	0.895811
GTExv8	Testis	ENSG00000244414.6.wgt.RDat	CFHR1	protein coding	1	196788886	196801319	1q31.3	196819756	196832189	1q31.3	0.1804	rs4388642	-3.04	rs16840522	0.153	-7.1	0.42478	244	1	top1	0.15	2e-13	-0.42478	yes	0.671	0.955722
GTExv8	Testis	ENSG00000143278.3.wgt.RDat	F13B	protein coding	1	197008320	197036397	1q31.3	197039190	197067267	1q31.3	0.1626	rs16840658	1.77	rs7518773	0.135	-6.74	-0.50724	246	246	susie	0.14	4.8e-12	0.54623	yes	0.585	0.933295
sCCA1v8	Cross-tissue	sCCA1.ENSG00000177888.7.wgt.RDat	ZBTB41	protein coding	1	197122809	197169672	1q31.3	197153679	197200542	1q31.3	0.1211	rs16840658	1.769	rs9427657	0.135753	7.33	0.21483	255	1	top1	0.14	1.8e-11	0.21483	yes	0.83	0.979898
GTExv8	Testis	ENSG00000134376.15.wgt.RDat	CRB1	protein coding	1	197237333	197447585	1q31.3	197268203	197478455	1q31.3	0.2009	rs16840658	1.77	rs1337005	0.066	-5.35	-0.73704	256	256	susie	0.08	1.5e-07	0.14465	yes	0.885	0.988686
GTExv8	Testis	ENSG00000213047.12.wgt.RDat	DENND1B	protein coding	1	197473877	197744826	1q31.3	197504747	197775696	1q31.3	0.0907	rs11585160	-3.54	rs7516481	0.0088	3.67	0.10522	335	18	enet	0.015	0.017	0.58998	yes	0.555	0.924924
GTExv8	Testis	ENSG00000235582.2.wgt.RDat	RP11-448G4.2	processed pseudogene	1	197704926	197705237	1q31.3	197735796	197736107	1q31.3	0.1191	rs11585160	-3.54	rs12120352	0.0394	-5.9	-0.97432	332	9	enet	0.075	3.8e-07	0.88005	yes	0.379	0.866526
sCCA1v8	Cross-tissue	sCCA1.ENSG00000203724.10.wgt.RDat	C1orf53	protein coding	1	197871776	197876497	1q31.3	197902646	197907367	1q31.3	0.3138	rs11585160	-3.537	rs12139466	0.095174	-5.85	0.33687	358	32	enet	0.17	2.7e-14	-0.6391	yes	0.523	0.915313
GTExv8	Testis	ENSG00000143355.15.wgt.RDat	LHX9	protein coding	1	197881031	197904608	1q31.3	197911901	197935478	1q31.3	0.068	rs11585160	-3.54	rs1775454	0.0491	-4.62	1.06738	358	358	susie	0.052	2.3e-05	-0.9916	yes	0.321	0.844726
GTExv8	Testis	ENSG00000151414.14.wgt.RDat	NEK7	protein coding	1	198126092	198291550	1q31.3	198156962	198322420	1q31.3	0.0625	rs11585160	-3.54	rs6702048	0.0409	4.04	1.57265	401	1	top1	0.041	0.00015	1.57265	yes	0.116	0.666874
GTExv8	Testis	ENSG00000225172.5.wgt.RDat	RP11-16L9.2	lincRNA	1	198952449	198954529	1q32.1	198983320	198985400	1q32.1	0.3247	rs2359847	3.11	rs12736474	0.313	-10.21	1.17624	399	3	lasso	0.33	1.1e-29	-1.33464	yes	0.182	0.746121
GTExv8	Testis	ENSG00000233827.2.wgt.RDat	CCNQP1	processed pseudogene	1	200182805	200183450	1q32.1	200213677	200214322	1q32.1	0.1587	rs2816953	2.83	rs6427805	0.0954	-5.63	1.65695	489	1	top1	0.095	9e-09	-1.65695	yes	0.0975	0.638977
GTExv8	Testis	ENSG00000203721.6.wgt.RDat	LINC00862	lincRNA	1	200222546	200369833	1q32.1	200253418	200400705	1q32.1	0.1105	rs7517998	3.25	rs7531526	0.0142	4.05	1.3216	499	4	lasso	0.026	0.002	1.30984	yes	0.19	0.752891
sCCA2v8	Cross-tissue	sCCA2.ENSG00000162702.7.wgt.RDat	ZNF281	protein coding	1	200374067	200379184	1q32.1	200404939	200410056	1q32.1	0.126	rs7517998	3.246	rs12070749	0.0508	5.09	2.06482	497	8	lasso	0.06	8.7e-06	2.3741	yes	0.0176	0.347723
GTExv8	Testis	ENSG00000118193.11.wgt.RDat	KIF14	protein coding	1	200520624	200589862	1q32.1	200551496	200620734	1q32.1	0.1311	rs10920106	-3.89	rs4915206	0.0293	4.48	2.74664	525	525	susie	0.04	0.00019	2.41675	yes	0.0157	0.329733
GTExv8	Testis	ENSG00000118197.13.wgt.RDat	DDX59	protein coding	1	200593023	200639097	1q32.1	200623895	200669969	1q32.1	0.298	rs10920106	-3.89	rs4915206	0.142	6.81	2.74664	541	1	top1	0.14	1.7e-12	2.74664	yes	0.00602	0.205549
GTExv8	Testis	ENSG00000260088.1.wgt.RDat	DDX59-AS1	lincRNA	1	200638634	200663378	1q32.1	200669506	200694250	1q32.1	0.6977	rs10920106	-3.89	rs3806358	0.491	-12.57	-0.0803	542	34	enet	0.63	3.1e-71	1.00964	yes	0.313	0.84031
GTExv8	Testis	ENSG00000118200.14.wgt.RDat	CAMSAP2	protein coding	1	200708685	200829832	1q32.1	200739557	200860704	1q32.1	0.237	rs10920106	-3.89	rs6660197	0.135	-6.72	0.80712	551	10	lasso	0.16	5.6e-14	-2.11569	yes	0.0344	0.444417
GTExv8	Testis	ENSG00000170128.4.wgt.RDat	GPR25	protein coding	1	200842082	200843306	1q32.1	200872954	200874178	1q32.1	0.1208	rs10920106	-3.89	rs10494819	0.0161	-3.89	2.46399	595	3	lasso	0.028	0.0015	-2.58177	yes	0.00983	0.26273
GTExv8	Testis	ENSG00000163362.10.wgt.RDat	INAVA	protein coding	1	200860175	200884863	1q32.1	200891047	200915735	1q32.1	0.1543	rs10920106	-3.89	rs296547	0.0647	-5.96	1.66072	604	22	enet	0.072	6.2e-07	-1.61838	yes	0.106	0.649545
GTExv8	Testis	ENSG00000233217.2.wgt.RDat	MROH3P	transcribed unitary pseudogene	1	200886587	200935796	1q32.1	200917459	200966668	1q32.1	0.1047	rs10920106	-3.89	rs7522462	0.0259	4.39	-0.26151	612	14	enet	0.028	0.0015	-0.69541	yes	0.487	0.903418
GTExv8	Testis	ENSG00000116852.14.wgt.RDat	KIF21B	protein coding	1	200938517	200992828	1q32.1	200969389	201023700	1q32.1	0.1688	rs10920106	-3.89	rs11586032	0.0685	4.87	1.28241	637	1	top1	0.069	1.1e-06	1.28241	yes	0.2	0.763198
GTExv8	Testis	ENSG00000229191.1.wgt.RDat	RP11-168O16.1	antisense	1	200993076	200997920	1q32.1	201023948	201028792	1q32.1	0.4018	rs10920106	-3.89	rs6700264	0.274	-9.82	-1.3855	637	24	enet	0.3	4e-27	1.32445	yes	0.185	0.74881
GTExv8	Testis	ENSG00000234132.2.wgt.RDat	RP11-168O16.2	antisense	1	201000263	201012201	1q32.1	201031135	201043073	1q32.1	0.5716	rs10920106	-3.89	rs1995681	0.449	12.39	-0.92975	642	40	enet	0.56	1.2e-59	-1.34452	yes	0.179	0.741341
GTExv8	Testis	ENSG00000081248.10.wgt.RDat	CACNA1S	protein coding	1	201008639	201081694	1q32.1	201039511	201112566	1q32.1	0.2195	rs10920106	-3.89	rs6700264	0.189	8.17	-1.3855	663	1	top1	0.19	1.9e-16	-1.3855	yes	0.166	0.727513
GTExv8	Testis	ENSG00000232237.3.wgt.RDat	ASCL5	protein coding	1	201083080	201096312	1q32.1	201113952	201127184	1q32.1	0.395	rs10920106	-3.89	rs10753889	0.211	-8.41	0.04438	656	6	lasso	0.25	2.5e-22	0.48463	no	0.628	0.943381
GTExv8	Testis	ENSG00000116857.16.wgt.RDat	TMEM9	protein coding	1	201103899	201140702	1q32.1	201134771	201171574	1q32.1	0.3035	rs10920106	-3.89	rs7542768	0.215	8.42	0.54653	667	667	susie	0.23	4.8e-20	0.50324	yes	0.615	0.941349
GTExv8	Testis	ENSG00000163395.16.wgt.RDat	IGFN1	protein coding	1	201159952	201198080	1q32.1	201190824	201228952	1q32.1	0.1611	rs10920106	-3.89	rs831748	0.104	-5.88	1.1853	663	1	top1	0.1	1.9e-09	-1.1853	yes	0.236	0.792334
sCCA1v8	Cross-tissue	sCCA1.ENSG00000081277.12.wgt.RDat	PKP1	protein coding	1	201252579	201302121	1q32.1	201283451	201332993	1q32.1	0.1948	rs10920106	-3.887	rs1626370	0.166138	8.05	0.33755	660	13	enet	0.2	1.5e-16	-0.12232	no	0.903	0.990963
sCCA2v8	Cross-tissue	sCCA2.ENSG00000118194.18.wgt.RDat	TNNT2	protein coding	1	201328135	201346890	1q32.1	201359007	201377762	1q32.1	0.1306	rs10920106	-3.887	rs1105331	0.0782	-5.33	-0.1955	657	1	top1	0.078	4.1e-07	0.195502	yes	0.845	0.981078
sCCA1v8	Cross-tissue	sCCA1.ENSG00000159173.18.wgt.RDat	TNNI1	protein coding	1	201372895	201398994	1q32.1	201403767	201429866	1q32.1	0.4461	rs10920106	-3.887	rs2799680	0.416471	11.37	-1.179	660	5	lasso	0.42	7.3e-38	-1.20259	yes	0.229	0.787113
sCCA1v8	Cross-tissue	sCCA1.ENSG00000174307.6.wgt.RDat	PHLDA3	protein coding	1	201434022	201438365	1q32.1	201464894	201469237	1q32.1	0.1589	rs10920106	-3.887	rs10920212	0.169352	-7.27	1.1942	659	1	top1	0.17	4.1e-14	-1.1942	yes	0.232	0.789342
sCCA1v8	Cross-tissue	sCCA1.ENSG00000159176.13.wgt.RDat	CSRP1	protein coding	1	201452657	201478584	1q32.1	201483529	201509456	1q32.1	0.116	rs10920106	-3.887	rs7538112	0.027205	-4.92	0.85762	671	25	enet	0.042	0.0002	-0.02297	yes	0.982	0.997155
sCCA1v8	Cross-tissue	sCCA1.ENSG00000224536.2.wgt.RDat	CSRP1-AS1	antisense	1	201476540	201503912	1q32.1	201507412	201534784	1q32.1	0.5904	rs10920106	-3.887	rs1998920	0.519957	-12.75	-0.21688	666	23	enet	0.59	1.8e-60	0.04021	yes	0.968	0.996728
sCCA1v8	Cross-tissue	sCCA1.ENSG00000223396.2.wgt.RDat	RPS10P7	lincRNA	1	201487830	201499602	1q32.1	201518702	201530474	1q32.1	0.4623	rs10920106	-3.887	rs1998920	0.460618	-12.15	-0.21688	671	6	lasso	0.49	2.9e-46	-0.02484	no	0.98	0.997009
sCCA1v8	Cross-tissue	sCCA1.ENSG00000134369.15.wgt.RDat	NAV1	protein coding	1	201592012	201796097	1q32.1	201622884	201826969	1q32.1	0.2359	rs832160	2.448	rs7552162	0.259554	9.11	0.70518	617	3	lasso	0.26	7.9e-22	0.50788	yes	0.612	0.940023
GTExv8	Testis	ENSG00000198700.9.wgt.RDat	IPO9	protein coding	1	201804081	201853422	1q32.1	201834953	201884294	1q32.1	0.1672	rs2993445	2.94	rs4950744	0.0469	4.8	0.46854	542	1	top1	0.047	5.3e-05	0.46854	yes	0.639	0.946835
GTExv8	Testis	ENSG00000198892.6.wgt.RDat	SHISA4	protein coding	1	201857807	201861434	1q32.1	201888679	201892306	1q32.1	0.3463	rs2993445	2.94	rs13374557	0.128	-6.55	0.75059	509	509	susie	0.13	6.2e-12	-0.51857	yes	0.604	0.938361
GTExv8	Testis	ENSG00000223774.5.wgt.RDat	RP11-307B6.3	antisense	1	201862969	201868364	1q32.1	201893841	201899236	1q32.1	0.1778	rs2993445	2.94	rs13374557	0.00776	4.06	0.75059	506	36	enet	0.038	0.00026	0.83072	yes	0.406	0.878587
sCCA1v8	Cross-tissue	sCCA1.ENSG00000163431.12.wgt.RDat	LMOD1	protein coding	1	201865579	201915716	1q32.1	201896451	201946588	1q32.1	0.3392	rs2993445	2.94	rs2820315	0.376556	10.83	-0.40443	478	1	top1	0.38	3.7e-33	-0.40443	yes	0.686	0.958823
sCCA1v8	Cross-tissue	sCCA1.ENSG00000134375.10.wgt.RDat	TIMM17A	protein coding	1	201924618	201939789	1q32.1	201955490	201970661	1q32.1	0.6553	rs2993445	2.94	rs7513	0.574971	-13.26	-0.64042	474	1	top1	0.57	1.9e-58	0.64042	yes	0.522	0.915291
GTExv8	Testis	ENSG00000176393.10.wgt.RDat	RNPEP	protein coding	1	201951499	201975275	1q32.1	201982371	202006147	1q32.1	0.2338	rs2993445	2.94	rs10800803	0.152	7.27	-0.03184	459	3	lasso	0.16	3e-14	-0.15544	yes	0.876	0.986253
GTExv8	Testis	ENSG00000273478.1.wgt.RDat	RP11-465N4.5	antisense	1	201964823	201965274	1q32.1	201995695	201996146	1q32.1	0.2427	rs17492329	-3.23	rs12734984	0.0381	-4.79	0.46156	441	1	top1	0.038	0.00025	-0.46156	yes	0.644	0.948848
sCCA2v8	Cross-tissue	sCCA2.ENSG00000234678.1.wgt.RDat	ELF3-AS1	antisense	1	201969221	201970388	1q32.1	202000093	202001260	1q32.1	0.1794	rs17492329	-3.225	rs7529387	0.165	7.23	0.58924	437	1	top1	0.17	9e-14	0.58924	yes	0.556	0.925032
sCCA1v8	Cross-tissue	sCCA1.ENSG00000163435.15.wgt.RDat	ELF3	protein coding	1	201977072	201986316	1q32.1	202007944	202017188	1q32.1	0.1223	rs17492329	-3.225	rs602668	0.028403	4.35	0.04175	434	19	enet	0.083	1.9e-07	-0.49617	no	0.62	0.942516
sCCA1v8	Cross-tissue	sCCA1.ENSG00000143862.7.wgt.RDat	ARL8A	protein coding	1	202102720	202113871	1q32.1	202133592	202144743	1q32.1	0.2091	rs17492329	-3.225	rs10920338	0.128221	7.36	1.92692	396	6	enet	0.17	7.4e-14	1.37944	yes	0.168	0.729658
GTExv8	Testis	ENSG00000143851.15.wgt.RDat	PTPN7	protein coding	1	202116140	202130716	1q32.1	202147012	202161588	1q32.1	0.2047	rs17492329	-3.23	rs3934648	0.0587	-5.41	-0.65884	401	15	enet	0.11	1.1e-09	-0.04809	no	0.962	0.995944
GTExv8	Testis	ENSG00000243323.6.wgt.RDat	PTPRVP	processed transcript	1	202137178	202158583	1q32.1	202168050	202189455	1q32.1	0.2003	rs17492329	-3.23	rs10800819	0.102	-5.94	-0.06497	399	399	susie	0.12	8.5e-11	0.48064	yes	0.631	0.944893
GTExv8	Testis	ENSG00000133067.17.wgt.RDat	LGR6	protein coding	1	202163028	202288909	1q32.1	202193900	202319781	1q32.1	0.1783	rs17492329	-3.23	rs788828	0.0968	-6.57	2.58602	394	394	susie	0.099	4.7e-09	-2.79713	yes	0.00516	0.188898
sCCA1v8	Cross-tissue	sCCA1.ENSG00000077157.21.wgt.RDat	PPP1R12B	protein coding	1	202317826	202559723	1q32.1	202348698	202590595	1q32.1	0.1064	rs17492329	-3.225	rs4950858	0.109356	-6.31	1.04375	401	14	lasso	0.13	8.1e-11	-1.78789	yes	0.0738	0.585202
GTExv8	Testis	ENSG00000143858.11.wgt.RDat	SYT2	protein coding	1	202561834	202679545	1q32.1	202592706	202710417	1q32.1	0.1518	rs17492329	-3.23	rs2298261	0.0175	-3.91	0.25205	449	449	susie	0.025	0.0026	-0.01734	yes	0.986	0.99773
GTExv8	Testis	ENSG00000117139.16.wgt.RDat	KDM5B	protein coding	1	202693618	202778598	1q32.1	202724490	202809470	1q32.1	0.1184	rs17492329	-3.23	rs12048231	0.0167	4.58	0.94062	447	17	enet	0.04	0.00018	-0.62139	no	0.534	0.918842
GTExv8	Testis	ENSG00000260021.1.wgt.RDat	RP11-480I12.10	antisense	1	202779365	202779957	1q32.1	202810237	202810829	1q32.1	0.1241	rs17492329	-3.23	rs1417160	0.0493	4.8	0.85005	445	1	top1	0.049	3.4e-05	0.85005	yes	0.395	0.872808
GTExv8	Testis	ENSG00000228288.6.wgt.RDat	PCAT6	antisense	1	202780081	202781284	1q32.1	202810953	202812156	1q32.1	0.1336	rs17492329	-3.23	rs3795600	-3.19e-05	3.95	0.74033	445	445	susie	0.015	0.017	0.87876	yes	0.38	0.866526
GTExv8	Testis	ENSG00000184774.9.wgt.RDat	MGAT4EP	transcribed unitary pseudogene	1	202789393	202796353	1q32.1	202820265	202827225	1q32.1	0.1618	rs17492329	-3.23	rs2275895	0.0829	-5.35	1.08935	439	1	top1	0.083	8.7e-08	-1.08935	yes	0.276	0.815483
GTExv8	Testis	ENSG00000214796.8.wgt.RDat	TUBA5P	transcribed unprocessed pseudogene	1	202820955	202830748	1q32.1	202851827	202861620	1q32.1	0.595	rs17492329	-3.23	rs6427973	0.336	10.4	0.15021	453	12	enet	0.36	4.3e-33	0.11376	yes	0.909	0.991876
GTExv8	Testis	ENSG00000234996.4.wgt.RDat	ACTG1P25	transcribed processed pseudogene	1	202830881	202844369	1q32.1	202861753	202875241	1q32.1	0.409	rs17492329	-3.23	rs6427973	0.326	10.28	0.15021	453	1	top1	0.33	1.9e-29	0.15021	yes	0.881	0.98728
sCCA1v8	Cross-tissue	sCCA1.ENSG00000183155.4.wgt.RDat	RABIF	protein coding	1	202848084	202858263	1q32.1	202878956	202889135	1q32.1	0.2229	rs17492329	-3.225	rs4950885	0.218863	-8.37	0.8361	466	15	enet	0.22	1.7e-18	-0.77361	yes	0.439	0.890294
sCCA1v8	Cross-tissue	sCCA1.ENSG00000117153.15.wgt.RDat	KLHL12	protein coding	1	202860227	202897764	1q32.1	202891099	202928636	1q32.1	0.3102	rs17492329	-3.225	rs10800880	0.278777	9.67	0.93072	488	8	lasso	0.3	2.6e-25	0.59205	yes	0.554	0.924924
sCCA1v8	Cross-tissue	sCCA1.ENSG00000159346.12.wgt.RDat	ADIPOR1	protein coding	1	202909950	202927700	1q32.1	202940822	202958572	1q32.1	0.2426	rs17492329	-3.225	rs4950885	0.063488	-5.57	0.8361	491	52	enet	0.18	8.2e-15	0.0694	no	0.945	0.995055
GTExv8	Testis	ENSG00000159348.12.wgt.RDat	CYB5R1	protein coding	1	202930996	202936408	1q32.1	202961868	202967280	1q32.1	0.7305	rs17492329	-3.23	rs2363768	0.381	-11.12	0.44212	492	17	lasso	0.39	4.5e-36	-0.37386	yes	0.709	0.963586
GTExv8	Testis	ENSG00000234761.1.wgt.RDat	MGAT4FP	transcribed unprocessed pseudogene	1	202955684	202957710	1q32.1	202986556	202988582	1q32.1	0.5875	rs17492329	-3.23	rs4950904	0.354	10.75	2.19352	498	498	susie	0.37	6.5e-34	2.17364	yes	0.0297	0.420449
sCCA1v8	Cross-tissue	sCCA1.ENSG00000163444.11.wgt.RDat	TMEM183A	protein coding	1	202976513	202993976	1q32.1	203007385	203024848	1q32.1	0.4479	rs10494835	-2.993	rs1774847	0.372969	-10.71	1.81607	510	1	top1	0.37	8.8e-33	-1.81607	yes	0.0694	0.573651
sCCA1v8	Cross-tissue	sCCA1.ENSG00000143847.15.wgt.RDat	PPFIA4	protein coding	1	202995625	203047868	1q32.1	203026497	203078740	1q32.1	0.3431	rs10494835	-2.993	rs4950908	0.127689	7.34	-1.75587	521	10	lasso	0.22	1.1e-18	-1.43585	yes	0.151	0.715444
GTExv8	Testis	ENSG00000163485.16.wgt.RDat	ADORA1	protein coding	1	203059781	203136533	1q32.1	203090653	203167405	1q32.1	0.2143	rs10494835	-2.99	rs17465037	0.104	-5.97	0.40565	514	1	top1	0.1	1.9e-09	-0.40565	yes	0.685	0.958823
sCCA1v8	Cross-tissue	sCCA1.ENSG00000133048.12.wgt.RDat	CHI3L1	protein coding	1	203148058	203155877	1q32.1	203178930	203186749	1q32.1	0.4847	rs782791	2.971	rs10399931	0.512493	12.53	-0.44766	500	1	top1	0.51	2.1e-49	-0.44766	yes	0.654	0.952247
sCCA1v8	Cross-tissue	sCCA1.ENSG00000159388.5.wgt.RDat	BTG2	protein coding	1	203274618	203278730	1q32.1	203305490	203309602	1q32.1	0.13	rs10494844	3.522	rs4543864	0.098492	-5.63	0.2074	507	1	top1	0.098	1.3e-08	-0.2074	yes	0.836	0.980307
GTExv8	Testis	ENSG00000122176.10.wgt.RDat	FMOD	protein coding	1	203309755	203320617	1q32.1	203340627	203351489	1q32.1	0.274	rs10494847	3.54	rs12092451	0.164	-7.54	-0.2562	499	1	top1	0.16	2.1e-14	0.2562	yes	0.798	0.976923
GTExv8	Testis	ENSG00000188770.9.wgt.RDat	OPTC	protein coding	1	203463270	203477992	1q32.1	203494142	203508864	1q32.1	0.1273	rs11240620	4.01	rs2794448	0.0186	-5.34	0.84771	481	15	enet	0.051	2.8e-05	-2.27094	yes	0.0232	0.383856
GTExv8	Testis	ENSG00000182004.12.wgt.RDat	SNRPE	protein coding	1	203830730	203839678	1q32.1	203861602	203870550	1q32.1	0.2575	rs11240620	4.01	rs11240609	0.0726	5.73	-0.64829	519	519	susie	0.082	9.6e-08	-0.26266	yes	0.793	0.976923
GTExv8	Testis	ENSG00000225522.2.wgt.RDat	RP11-203F10.1	processed pseudogene	1	204152133	204152665	1q32.1	204183005	204183537	1q32.1	0.1112	rs11240620	4.01	rs2887284	0.0694	-5.47	0.14196	539	1	top1	0.069	9.8e-07	-0.14196	yes	0.887	0.989246
GTExv8	Testis	ENSG00000143850.13.wgt.RDat	PLEKHA6	protein coding	1	204187978	204346793	1q32.1	204218850	204377665	1q32.1	0.1359	rs11240620	4.01	rs4951365	0.0285	4.13	-1.34415	553	18	enet	0.05	3.2e-05	-0.26558	yes	0.791	0.976746
GTExv8	Testis	ENSG00000133056.13.wgt.RDat	PIK3C2B	protein coding	1	204391755	204463852	1q32.1	204422627	204494724	1q32.1	0.1639	rs12023823	-3.44	rs7556371	0.0517	5.39	0.23836	609	15	enet	0.078	2.1e-07	0.24608	yes	0.806	0.977412
GTExv8	Testis	ENSG00000198625.12.wgt.RDat	MDM4	protein coding	1	204485506	204527248	1q32.1	204516378	204558120	1q32.1	0.1012	rs12023823	-3.44	rs10900597	0.0355	4.16	0.65464	622	1	top1	0.036	0.0004	0.65464	yes	0.513	0.912984
sCCA1v8	Cross-tissue	sCCA1.ENSG00000170382.11.wgt.RDat	LRRN2	protein coding	1	204586297	204654861	1q32.1	204617169	204685733	1q32.1	0.3239	rs4951353	-2.421	rs11240748	0.129838	-7.59	0.64705	623	54	enet	0.27	2.1e-22	0.39497	no	0.693	0.960116
GTExv8	Testis	ENSG00000240219.1.wgt.RDat	RP11-430C7.5	lincRNA	1	204595902	204598840	1q32.1	204626774	204629712	1q32.1	0.1618	rs4951353	-2.42	rs12143943	0.00871	-4.48	-0.0764	634	3	lasso	0.015	0.017	-0.15708	no	0.875	0.986024
GTExv8	Testis	ENSG00000228153.1.wgt.RDat	RP11-23I7.1	lincRNA	1	204632999	204633741	1q32.1	204663871	204664613	1q32.1	0.2096	rs4951353	-2.42	rs2149819	0.0755	-5.03	-0.14159	619	1	top1	0.075	3.3e-07	0.14159	yes	0.887	0.989246
sCCA1v8	Cross-tissue	sCCA1.ENSG00000174529.7.wgt.RDat	TMEM81	protein coding	1	205052256	205053588	1q32.1	205083128	205084460	1q32.1	0.2855	rs16855436	-2.663	rs7520752	0.30609	9.85	0.91156	606	11	lasso	0.31	4.1e-26	0.71704	yes	0.473	0.90144
GTExv8	Testis	ENSG00000117222.13.wgt.RDat	RBBP5	protein coding	1	205055269	205091143	1q32.1	205086141	205122015	1q32.1	0.2133	rs16855436	-2.72	rs16855036	0.0677	4.99	0.32379	599	1	top1	0.068	1.3e-06	0.32379	yes	0.746	0.970884
sCCA1v8	Cross-tissue	sCCA1.ENSG00000133059.16.wgt.RDat	DSTYK	protein coding	1	205111632	205180694	1q32.1	205142504	205211566	1q32.1	0.3395	rs823098	2.393	rs2836	0.440879	-11.68	0.96749	591	4	lasso	0.48	1.1e-45	-0.87781	yes	0.38	0.866526
GTExv8	Testis	ENSG00000133069.15.wgt.RDat	TMCC2	protein coding	1	205197303	205242471	1q32.1	205228175	205273343	1q32.1	0.1307	rs16855436	-2.53	rs2305277	-0.00143	3.53	-0.69605	582	582	susie	0.013	0.021	0.26023	no	0.795	0.976923
GTExv8	Testis	ENSG00000225063.1.wgt.RDat	TMCC2-AS1	antisense	1	205202948	205205995	1q32.1	205233820	205236867	1q32.1	0.2409	rs16855436	-2.57	rs1172128	0.105	7.16	0.37239	578	578	susie	0.22	5.4e-19	0.58311	yes	0.56	0.925854
sCCA1v8	Cross-tissue	sCCA1.ENSG00000163545.8.wgt.RDat	NUAK2	protein coding	1	205271186	205290919	1q32.1	205302058	205321791	1q32.1	0.2511	rs823135	2.511	rs1172111	0.186946	-7.91	0.24998	582	34	enet	0.27	1.1e-22	-0.68006	yes	0.496	0.906876
sCCA1v8	Cross-tissue	sCCA1.ENSG00000235363.1.wgt.RDat	SNRPGP10	processed pseudogene	1	205320374	205320599	1q32.1	205351246	205351471	1q32.1	0.1228	rs823135	2.511	rs823105	0.043405	-5.19	-1.674	585	35	enet	0.061	7.2e-06	1.27889	yes	0.201	0.764217
sCCA2v8	Cross-tissue	sCCA2.ENSG00000117266.15.wgt.RDat	CDK18	protein coding	1	205473722	205501921	1q32.1	205504594	205532793	1q32.1	0.1085	rs823135	2.511	rs1772145	-0.000341	4.28	2.33698	536	25	enet	0.076	6.3e-07	1.60063	yes	0.109	0.653967
GTExv8	Testis	ENSG00000174514.12.wgt.RDat	MFSD4A	protein coding	1	205538012	205572046	1q32.1	205568884	205602918	1q32.1	0.1425	rs823135	2.51	rs10900473	0.0131	3.5	-1.07405	503	503	susie	0.035	0.00043	-0.22845	yes	0.819	0.979546
GTExv8	Testis	ENSG00000158711.13.wgt.RDat	ELK4	protein coding	1	205566683	205601090	1q32.1	205597555	205631962	1q32.1	0.3015	rs823135	2.51	rs2185811	0.141	6.82	1.64099	483	30	enet	0.2	4.4e-17	2.14056	yes	0.0323	0.435467
sCCA1v8	Cross-tissue	sCCA1.ENSG00000158715.5.wgt.RDat	SLC45A3	protein coding	1	205626978	205649587	1q32.1	205657850	205680459	1q32.1	0.2171	rs823135	2.511	rs3761919	0.075048	-6.24	-0.03071	466	29	enet	0.13	6.1e-11	-0.78641	no	0.432	0.886148
GTExv8	Testis	ENSG00000069275.12.wgt.RDat	NUCKS1	protein coding	1	205681946	205719404	1q32.1	205712818	205750276	1q32.1	0.0981	rs823135	2.51	rs7522056	0.0275	4.49	-0.39425	438	14	enet	0.044	8.4e-05	1.02984	no	0.303	0.834272
GTExv8	Testis	ENSG00000117280.12.wgt.RDat	RAB29	protein coding	1	205737113	205744588	1q32.1	205767985	205775460	1q32.1	0.2944	rs823135	2.51	rs823144	0.181	-7.97	0.81286	424	424	susie	0.18	5.1e-16	-0.68727	yes	0.492	0.905161
GTExv8	Testis	ENSG00000133065.10.wgt.RDat	SLC41A1	protein coding	1	205758220	205782876	1q32.1	205789092	205813748	1q32.1	0.204	rs823135	2.51	rs823154	0.0468	5.72	-2.19813	399	399	susie	0.078	2.1e-07	-2.00038	yes	0.0455	0.492958
GTExv8	Testis	ENSG00000162877.12.wgt.RDat	PM20D1	protein coding	1	205797149	205819260	1q32.1	205828021	205850132	1q32.1	0.216	rs823135	2.51	rs708727	0.0853	-6.63	-1.83761	372	21	enet	0.11	1.2e-09	1.51754	yes	0.129	0.684945
sCCA1v8	Cross-tissue	sCCA1.ENSG00000263528.7.wgt.RDat	IKBKE	protein coding	1	206643837	206670222	1q32.1	206470494	206496889	1q32.1	0.6414	rs17434403	-3.294	rs2184029	0.53935	12.95	-0.75758	338	51	enet	0.58	2.1e-59	-0.99358	yes	0.32	0.844726
sCCA1v8	Cross-tissue	sCCA1.ENSG00000143486.15.wgt.RDat	EIF2D	protein coding	1	206744619	206785812	1q32.1	206571291	206612459	1q32.1	0.3631	rs17434403	-3.294	rs3813972	0.389362	-10.93	-1.85687	364	3	lasso	0.41	2.8e-36	1.90813	yes	0.0564	0.531079
sCCA1v8	Cross-tissue	sCCA1.ENSG00000143479.15.wgt.RDat	DYRK3	protein coding	1	206808880	206857764	1q32.1	206635535	206684419	1q32.1	0.2412	rs17434403	-3.294	rs17013271	0.201078	8.08	-0.00577	370	29	enet	0.23	3.5e-19	0.09891	no	0.921	0.99222
sCCA1v8	Cross-tissue	sCCA1.ENSG00000162889.10.wgt.RDat	MAPKAPK2	protein coding	1	206858288	206907628	1q32.1	206684943	206734283	1q32.1	0.126	rs17434403	-3.294	rs4311892	0.119859	6.5	-1.52084	381	1	top1	0.12	3.1e-10	-1.52084	yes	0.128	0.682931
GTExv8	Testis	ENSG00000142224.15.wgt.RDat	IL19	protein coding	1	206972214	207016326	1q32.1	206798869	206842981	1q32.1	0.405	rs17434403	-3.29	rs2243193	0.278	-9.66	0.23295	413	413	susie	0.29	2e-25	-0.1095	yes	0.913	0.991876
GTExv8	Testis	ENSG00000162891.10.wgt.RDat	IL20	protein coding	1	207038698	207042568	1q32.1	206865353	206869223	1q32.1	0.2231	rs17434403	-3.29	rs2243193	0.16	-7.32	0.23295	437	1	top1	0.16	4.6e-14	-0.23295	yes	0.816	0.978927
sCCA1v8	Cross-tissue	sCCA1.ENSG00000162894.11.wgt.RDat	FCMR	protein coding	1	207077730	207096592	1q32.1	206904385	206923247	1q32.1	0.2394	rs17434403	-3.294	rs291100	0.064547	-6.35	-1.49697	454	30	enet	0.17	2.2e-14	-0.67317	no	0.501	0.909052
sCCA1v8	Cross-tissue	sCCA1.ENSG00000123836.14.wgt.RDat	PFKFB2	protein coding	1	207207710	207254369	1q32.2	207034365	207081024	1q32.1	0.3455	rs17434403	-3.294	rs2883211	0.32376	-10.06	1.97834	420	1	top1	0.32	8.8e-28	-1.97834	yes	0.0479	0.499557
sCCA1v8	Cross-tissue	sCCA1.ENSG00000180667.10.wgt.RDat	YOD1	protein coding	1	207217193	207226325	1q32.2	207043848	207052980	1q32.1	0.1277	rs17434403	-3.294	rs2883211	0.105548	-6.51	1.97834	414	10	lasso	0.12	2.1e-10	-2.10399	yes	0.0354	0.448846
GTExv8	Testis	ENSG00000224462.2.wgt.RDat	C4BPAP1	unprocessed pseudogene	1	207338840	207352202	1q32.2	207165495	207178857	1q32.2	0.0753	rs17259045	2.89	rs4348726	0.0675	5.02	0.96731	388	1	top1	0.068	1.4e-06	0.96731	yes	0.333	0.851745
GTExv8	Testis	ENSG00000196352.14.wgt.RDat	CD55	protein coding	1	207494852	207560149	1q32.2	207321507	207386804	1q32.2	0.146	rs17259045	2.89	rs6540893	0.0156	-5.06	-0.61933	363	363	susie	0.032	0.00076	0.51741	yes	0.605	0.938368
GTExv8	Testis	ENSG00000283044.1.wgt.RDat	RP11-357P18.3	lincRNA	1	207575035	207589581	1q32.2	207401690	207416236	1q32.2	0.2691	rs17259045	2.89	rs2802221	0.216	8.69	-0.34992	386	386	susie	0.22	2.4e-19	-0.44449	yes	0.657	0.953182
GTExv8	Testis	ENSG00000117335.19.wgt.RDat	CD46	protein coding	1	207925401	207968858	1q32.2	207752056	207795513	1q32.2	0.0805	rs7548352	4.47	rs1962149	0.0304	-4.16	0.53449	478	1	top1	0.03	0.00099	-0.53449	yes	0.593	0.935459
GTExv8	Testis	ENSG00000203709.11.wgt.RDat	MIR29B2CHG	lincRNA	1	207974862	208052441	1q32.2	207801517	207879096	1q32.2	0.1089	rs7548352	4.47	rs1204672	0.0382	-4.71	2.30834	502	7	enet	0.047	4.8e-05	-1.60949	yes	0.108	0.652315
sCCA1v8	Cross-tissue	sCCA1.ENSG00000174059.16.wgt.RDat	CD34	protein coding	1	208054316	208084747	1q32.2	207880971	207911402	1q32.2	0.0981	rs7548352	4.473	rs7552993	0.02926	-5.18	-2.13575	520	41	enet	0.058	1.2e-05	1.05164	yes	0.293	0.826737
GTExv8	Testis	ENSG00000284237.1.wgt.RDat	LINC02767	lincRNA	1	208132636	208142674	1q32.2	207959291	207969329	1q32.2	0.1743	rs7548352	4.47	rs1074327	0.145	-6.92	-2.09154	534	9	lasso	0.15	2.9e-13	1.97894	yes	0.0478	0.499557
sCCA2v8	Cross-tissue	sCCA2.ENSG00000076356.6.wgt.RDat	PLXNA2	protein coding	1	208195586	208417665	1q32.2	208022241	208244320	1q32.2	0.1031	rs7548352	4.473	rs1152832	0.0757	5.01	-0.08105	594	6	lasso	0.12	4.2e-10	-0.419479	yes	0.675	0.956504
GTExv8	Testis	ENSG00000236950.1.wgt.RDat	LINC01774	lincRNA	1	209145798	209148652	1q32.2	208972453	208975307	1q32.2	0.3725	rs11119111	2.99	rs11119192	0.239	-9.39	-0.84807	513	513	susie	0.26	5.1e-23	0.83001	yes	0.407	0.878786
GTExv8	Testis	ENSG00000232537.1.wgt.RDat	RP11-385M4.1	lincRNA	1	209320611	209328446	1q32.2	209147266	209155101	1q32.2	0.4515	rs11119111	2.99	rs4844769	0.419	-11.68	0.15059	546	20	enet	0.46	7.3e-45	-0.47417	yes	0.635	0.945786
GTExv8	Testis	ENSG00000224540.1.wgt.RDat	TFDP1P1	processed pseudogene	1	209405540	209406764	1q32.2	209232195	209233419	1q32.2	0.4837	rs12565659	-2.76	rs2250701	0.49	-12.65	-0.78202	551	551	susie	0.49	3.9e-49	0.78203	yes	0.434	0.887493
GTExv8	Testis	ENSG00000227940.1.wgt.RDat	LINC01696	lincRNA	1	209498800	209501877	1q32.2	209325455	209328532	1q32.2	0.1525	rs11119274	-2.63	rs12119349	-0.00275	4.63	0.96469	546	7	lasso	0.011	0.033	-0.13915	no	0.889	0.989582
sCCA1v8	Cross-tissue	sCCA1.ENSG00000196878.14.wgt.RDat	LAMB3	protein coding	1	209788214	209825811	1q32.2	209614869	209652466	1q32.2	0.2587	rs11119274	-2.631	rs2298928	0.194547	-7.77	-0.57839	497	24	enet	0.22	9.8e-19	0.26993	yes	0.787	0.976067
sCCA2v8	Cross-tissue	sCCA2.ENSG00000227591.5.wgt.RDat	HSD11B1-AS1	antisense	1	209834708	209897470	1q32.2	209661363	209724125	1q32.2	0.0544	rs11119274	-2.631	rs227178	0.0583	4.51	-0.24262	514	1	top1	0.058	1.2e-05	-0.24262	yes	0.808	0.977786
GTExv8	Testis	ENSG00000123689.5.wgt.RDat	G0S2	protein coding	1	209848764	209849733	1q32.2	209675419	209676388	1q32.2	0.1069	rs11119274	-2.63	rs846906	0.0547	-4.41	0.79245	492	25	enet	0.076	3e-07	0.16416	no	0.87	0.985098
sCCA1v8	Cross-tissue	sCCA1.ENSG00000117594.9.wgt.RDat	HSD11B1	protein coding	1	209859522	209908295	1q32.2	209686177	209734950	1q32.2	0.1159	rs11119274	-2.631	rs227171	0.052792	-5.37	0	505	33	enet	0.074	8.6e-07	0.61739	no	0.537	0.91953
GTExv8	Testis	ENSG00000009790.14.wgt.RDat	TRAF3IP3	protein coding	1	209929376	209951518	1q32.2	209756031	209778173	1q32.2	0.2405	rs11119274	-2.63	rs2013196	0.0813	6.46	0.03447	507	5	lasso	0.16	9.9e-14	0.34647	yes	0.729	0.967489
sCCA1v8	Cross-tissue	sCCA1.ENSG00000162757.4.wgt.RDat	C1orf74	protein coding	1	209952552	209957904	1q32.2	209779207	209784559	1q32.2	0.1272	rs11119274	-2.631	rs724286	0.020493	-5	0.56305	513	4	lasso	0.056	1.7e-05	0.6515	no	0.515	0.913122
GTExv8	Testis	ENSG00000117595.10.wgt.RDat	IRF6	protein coding	1	209958967	209979520	1q32.2	209785622	209806175	1q32.2	0.4033	rs11119274	-2.63	rs11582607	0.181	8.59	-0.04476	517	517	susie	0.33	2.2e-30	-1.2916	yes	0.196	0.757716
GTExv8	Testis	ENSG00000117597.17.wgt.RDat	UTP25	protein coding	1	210001351	210030910	1q32.2	209828006	209857565	1q32.2	0.1782	rs11119274	-2.63	rs599663	0.121	-6.48	-0.33689	518	1	top1	0.12	7.9e-11	0.33689	yes	0.736	0.968859
TGCA	TGCT	TCGA-TGCT.TUMOR.C1orf133_574036.wgt.RDat	SERTAD4-AS1	antisense	1	210404804	210407466	1q32.2	210231455	210234047	1q32.2	0.1525	rs1342135	-2.613	rs654523	0.017	3.36	-0.0475	39	39	blup	0.075	0.0013	1.0398	no	0.298	0.829966
GTExv8	Testis	ENSG00000054392.12.wgt.RDat	HHAT	protein coding	1	210501595	210849638	1q32.2	210328251	210676296	1q32.2	0.2726	rs12217125	-3.29	rs589027	0.132	-6.72	-1.52966	538	25	enet	0.15	3.9e-13	2.17163	yes	0.0299	0.422074
GTExv8	Testis	ENSG00000143473.12.wgt.RDat	KCNH1	protein coding	1	210850164	211307522	1q32.2	210676822	211134180	1q32.2	0.1059	rs1572648	-3.15	rs10863899	-0.00287	-3.26	0.90834	473	473	susie	0.02	0.0066	0.20891	no	0.835	0.980307
GTExv8	Testis	ENSG00000117625.13.wgt.RDat	RCOR3	protein coding	1	211431718	211489727	1q32.2	211258376	211316385	1q32.2	0.2573	rs1572648	-3.15	rs11580084	0.0981	-6.87	-0.02306	463	463	susie	0.11	3.2e-10	-0.17381	no	0.862	0.984206
sCCA1v8	Cross-tissue	sCCA1.ENSG00000082512.14.wgt.RDat	TRAF5	protein coding	1	211499956	211548288	1q32.3	211326614	211374946	1q32.3	0.1674	rs1572648	-3.15	rs6540658	0.009896	-4.61	1.96798	444	63	enet	0.085	1.3e-07	-2.39038	yes	0.0168	0.342309
GTExv8	Testis	ENSG00000153363.12.wgt.RDat	LINC00467	lincRNA	1	211556144	211608675	1q32.3	211382802	211435333	1q32.3	0.4356	rs1572648	-3.15	rs1055565	0.506	12.86	0.24339	430	430	susie	0.51	9.1e-52	0.24339	yes	0.808	0.977786
sCCA1v8	Cross-tissue	sCCA1.ENSG00000170385.9.wgt.RDat	SLC30A1	protein coding	1	211744909	211752084	1q32.3	211571567	211578742	1q32.3	0.1449	rs1572648	-3.15	rs2884428	0.002473	-3.71	-0.1244	417	54	enet	0.034	0.00075	-1.31348	no	0.189	0.752089
GTExv8	Testis	ENSG00000117650.12.wgt.RDat	NEK2	protein coding	1	211831998	211848972	1q32.3	211658656	211675630	1q32.3	0.1773	rs6680653	3.57	rs701929	0.0441	4.77	-0.84933	420	1	top1	0.044	8.6e-05	-0.84933	yes	0.396	0.872895
GTExv8	Testis	ENSG00000231057.3.wgt.RDat	NEK2-DT	antisense	1	211849103	211863445	1q32.3	211675761	211690103	1q32.3	0.3301	rs6680653	3.57	rs701921	0.135	6.7	-0.16849	420	5	lasso	0.14	2.3e-12	-0.01076	yes	0.991	0.998157
sCCA1v8	Cross-tissue	sCCA1.ENSG00000123684.12.wgt.RDat	LPGAT1	protein coding	1	211916798	212004114	1q32.3	211743456	211830772	1q32.3	0.2845	rs351392	5.251	rs2298095	0.215729	-8.75	0.78526	434	26	enet	0.26	1.9e-21	-0.33973	yes	0.734	0.968737
GTExv8	Testis	ENSG00000229258.5.wgt.RDat	LPGAT1-AS1	antisense	1	212004302	212027045	1q32.3	211830960	211853703	1q32.3	0.3122	rs351392	5.25	rs4245744	0.268	9.31	-1.03729	435	435	susie	0.29	2e-25	-0.35413	yes	0.723	0.966456
GTExv8	Testis	ENSG00000143493.12.wgt.RDat	INTS7	protein coding	1	212113740	212208884	1q32.3	211940398	212035542	1q32.3	0.2695	rs351392	5.25	rs4951436	0.039	5.08	0.34699	425	43	enet	0.11	1.3e-09	0.55643	yes	0.578	0.93236
GTExv8	Testis	ENSG00000143476.17.wgt.RDat	DTL	protein coding	1	212208894	212280742	1q32.3	212035552	212107400	1q32.3	0.1709	rs351392	5.25	rs2808388	0.0844	5.97	0.54391	425	1	top1	0.084	6.6e-08	0.54391	yes	0.586	0.933687
sCCA1v8	Cross-tissue	sCCA1.ENSG00000220749.4.wgt.RDat	RPL21P28	processed pseudogene	1	212224865	212225348	1q32.3	212051523	212052006	1q32.3	0.1491	rs351392	5.251	rs11119820	0.07292	-5.3	-0.77541	428	5	lasso	0.091	4.9e-08	1.02294	yes	0.306	0.836332
GTExv8	Testis	ENSG00000226251.5.wgt.RDat	LINC02608	lincRNA	1	212398619	212412319	1q32.3	212225277	212238977	1q32.3	0.5005	rs351392	5.25	rs3816912	0.339	-10.67	-1.78705	442	17	enet	0.46	2.3e-45	-0.27673	no	0.782	0.975161
GTExv8	Testis	ENSG00000066027.11.wgt.RDat	PPP2R5A	protein coding	1	212458878	212535205	1q32.3	212285536	212361863	1q32.3	0.1066	rs351392	5.25	rs351416	0.0422	-4.49	3.35719	445	13	enet	0.051	2.5e-05	-2.05621	yes	0.0398	0.470929
GTExv8	Testis	ENSG00000065600.12.wgt.RDat	PACC1	protein coding	1	212537272	212588243	1q32.3	212363930	212414901	1q32.3	0.3037	rs351392	5.25	rs512458	0.142	6.87	0.64968	467	16	enet	0.18	8.5e-16	1.09244	yes	0.275	0.81435
sCCA1v8	Cross-tissue	sCCA1.ENSG00000117691.9.wgt.RDat	NENF	protein coding	1	212606228	212619721	1q32.3	212432886	212446379	1q32.3	0.2095	rs351392	5.251	rs583058	0.22379	8.52	-2.267	472	7	lasso	0.23	4.7e-19	-2.27304	yes	0.023	0.381702
GTExv8	Testis	ENSG00000224535.1.wgt.RDat	LINC02771	lincRNA	1	212640157	212641085	1q32.3	212466815	212467743	1q32.3	0.7824	rs351392	5.25	rs6540742	0.488	-12.55	-1.53493	471	23	enet	0.52	1.2e-53	1.22099	yes	0.222	0.783308
GTExv8	Testis	ENSG00000260805.2.wgt.RDat	RP11-61J19.5	lincRNA	1	212731174	212733073	1q32.3	212557832	212559731	1q32.3	0.1902	rs351392	5.25	rs1331060	0.117	6.32	0.71485	469	469	susie	0.12	1.1e-10	0.81079	yes	0.417	0.882055
sCCA1v8	Cross-tissue	sCCA1.ENSG00000162772.16.wgt.RDat	ATF3	protein coding	1	212738675	212794119	1q32.3	212565333	212620777	1q32.3	0.2102	rs351392	5.251	rs3123534	0.00701	4.52	0.49146	466	40	enet	0.068	2.4e-06	0.83722	yes	0.402	0.87625
sCCA1v8	Cross-tissue	sCCA1.ENSG00000123685.8.wgt.RDat	BATF3	protein coding	1	212859759	212873327	1q32.3	212686417	212699985	1q32.3	0.1503	rs351392	5.251	rs11800642	0.061159	5.7	1.06982	434	30	enet	0.11	2.6e-09	0.06702	yes	0.947	0.995358
sCCA1v8	Cross-tissue	sCCA1.ENSG00000117697.14.wgt.RDat	NSL1	protein coding	1	212899494	212965124	1q32.3	212726152	212791782	1q32.3	0.3384	rs351392	5.251	rs6702101	0.345826	-10.87	1.509	417	13	lasso	0.37	5.4e-32	-1.44247	yes	0.149	0.712617
sCCA1v8	Cross-tissue	sCCA1.ENSG00000203705.10.wgt.RDat	TATDN3	protein coding	1	212965169	212989968	1q32.3	212791827	212816626	1q32.3	0.3583	rs351392	5.251	rs6702101	0.27079	10.17	1.509	417	20	enet	0.39	4.1e-34	1.39152	yes	0.164	0.725166
GTExv8	Testis	ENSG00000236905.2.wgt.RDat	RP11-348H3.2	processed pseudogene	1	212997368	212997847	1q32.3	212824026	212824505	1q32.3	0.1237	rs792446	3.81	rs7515115	0.0272	4.15	0.96649	417	1	top1	0.027	0.0017	0.96649	yes	0.334	0.851883
GTExv8	Testis	ENSG00000185523.6.wgt.RDat	SPATA45	protein coding	1	213003482	213020991	1q32.3	212830140	212847649	1q32.3	0.6033	rs792446	3.81	rs11120025	0.282	9.63	0.52339	412	31	enet	0.39	2e-36	-0.21595	no	0.829	0.979898
GTExv8	Testis	ENSG00000198468.7.wgt.RDat	FLVCR1-DT	lincRNA	1	213025449	213031430	1q32.3	212852107	212858088	1q32.3	0.4036	rs792446	3.81	rs1047881	0.252	-9.08	-1.93811	415	415	susie	0.33	2.6e-30	2.05545	yes	0.0398	0.470929
GTExv8	Testis	ENSG00000162769.12.wgt.RDat	FLVCR1	protein coding	1	213031596	213072705	1q32.3	212858254	212899363	1q32.3	0.1647	rs792446	3.81	rs3768548	0.0892	5.6	-0.58671	415	415	susie	0.097	7.3e-09	-0.5847	yes	0.559	0.925746
GTExv8	Testis	ENSG00000174606.13.wgt.RDat	ANGEL2	protein coding	1	213165523	213189168	1q32.3	212992181	213015826	1q32.3	0.2652	rs1001304	3.02	rs3002284	0.198	9.11	0.0563	421	26	enet	0.29	3.9e-26	-0.44093	no	0.659	0.953499
sCCA1v8	Cross-tissue	sCCA1.ENSG00000136643.11.wgt.RDat	RPS6KC1	protein coding	1	213224574	213448116	1q32.3	213051232	213274773	1q32.3	0.2752	rs1001304	3.016	rs1391549	0.478342	12.16	-0.35058	425	1	top1	0.48	6.1e-45	-0.35058	yes	0.726	0.966779
GTExv8	Testis	ENSG00000274895.1.wgt.RDat	RP11-478J18.2	antisense	1	214157135	214159762	1q32.3	213983792	213986419	1q32.3	0.4208	rs10465695	-2.69	rs340879	0.317	-10.22	0.70197	590	590	susie	0.35	1.8e-31	-0.81542	yes	0.415	0.881824
GTExv8	Testis	ENSG00000143499.13.wgt.RDat	SMYD2	protein coding	1	214454444	214510474	1q32.3	214281101	214337131	1q32.3	0.4339	rs1498364	2.5	rs1223799	0.0158	4.99	-0.49869	541	64	enet	0.11	3.5e-10	-0.9026	yes	0.367	0.863337
GTExv8	Testis	ENSG00000152104.11.wgt.RDat	PTPN14	protein coding	1	214522038	214725792	1q41	214348695	214552449	1q41	0.2783	rs1498364	2.5	rs17023117	0.00513	5.02	0.75076	561	23	enet	0.096	7.7e-09	0.40446	yes	0.686	0.958823
GTExv8	Testis	ENSG00000117724.12.wgt.RDat	CENPF	protein coding	1	214776537	214837931	1q41	214603194	214664588	1q41	0.1071	rs1498364	2.5	rs2807663	0.0253	-4.74	0.27164	584	1	top1	0.025	0.0024	-0.27164	yes	0.786	0.975848
sCCA1v8	Cross-tissue	sCCA1.ENSG00000136636.12.wgt.RDat	KCTD3	protein coding	1	215740734	215795149	1q41	215567391	215621807	1q41	0.1429	rs6661521	2.6	rs1911546	0.165815	7.29	0.24159	455	1	top1	0.17	7.9e-14	0.24159	yes	0.809	0.978114
GTExv8	Testis	ENSG00000233620.5.wgt.RDat	USH2A-AS2	antisense	1	216245806	216260259	1q41	216072464	216086917	1q41	0.1267	rs10863254	-2.61	rs301755	0.0495	5.35	0.40048	551	551	susie	0.067	1.6e-06	0.42747	yes	0.669	0.955611
GTExv8	Testis	ENSG00000196482.16.wgt.RDat	ESRRG	protein coding	1	216676587	217311097	1q41	216503245	217137755	1q41	0.2916	rs11572381	3.28	rs1416620	0.0216	-5.34	-0.2483	699	20	enet	0.14	2e-12	2.12888	yes	0.0333	0.441865
GTExv8	Testis	ENSG00000092978.10.wgt.RDat	GPATCH2	protein coding	1	217600333	217804424	1q41	217426991	217631082	1q41	0.2256	rs1156849	-2.8	rs10495060	0.0508	-5.24	1.85392	516	516	susie	0.055	1.3e-05	-1.96179	yes	0.0498	0.507873
GTExv8	Testis	ENSG00000162814.10.wgt.RDat	SPATA17	protein coding	1	217804665	218045038	1q41	217631323	217871696	1q41	0.2606	rs1156849	-2.8	rs11117926	0.102	-6.38	0.6565	516	20	enet	0.12	9.1e-11	-0.4369	yes	0.662	0.953521
GTExv8	Testis	ENSG00000232100.1.wgt.RDat	LINC01653	lincRNA	1	218216846	218232482	1q41	218043504	218059140	1q41	0.1622	rs1361211	3.98	rs10465668	0.103	-6.52	0.98811	466	8	lasso	0.15	3.8e-13	-0.63456	yes	0.526	0.916431
GTExv8	Testis	ENSG00000067533.5.wgt.RDat	RRP15	protein coding	1	218458628	218511325	1q41	218285286	218337983	1q41	0.8052	rs1361211	3.98	rs10863387	0.65	14.6	0.8513	477	21	enet	0.68	5.1e-81	0.89176	yes	0.373	0.865301
GTExv8	Testis	ENSG00000232480.1.wgt.RDat	TGFB2-AS1	antisense	1	218517537	218519020	1q41	218344195	218345678	1q41	0.2031	rs1361211	3.98	rs2796821	9.11e-05	-4.16	-0.7976	479	479	susie	0.041	0.00014	0.7361	yes	0.462	0.896259
sCCA1v8	Cross-tissue	sCCA1.ENSG00000143353.11.wgt.RDat	LYPLAL1	protein coding	1	219347303	219386207	1q41	219173961	219212865	1q41	0.2671	rs17049199	-3.245	rs7539768	0.239688	-9.29	-2.28968	480	32	enet	0.27	3.9e-23	2.43312	yes	0.015	0.322207
sCCA1v8	Cross-tissue	sCCA1.ENSG00000277007.1.wgt.RDat	RP11-392O17.2	lincRNA	1	219444115	219446729	1q41	219270773	219273387	1q41	0.1478	rs17049199	-3.245	rs6693436	0.140949	6.97	-0.19857	493	19	enet	0.15	6.1e-13	0.85144	no	0.395	0.872808
GTExv8	Testis	ENSG00000215817.5.wgt.RDat	ZC3H11B	protein coding	1	219781688	219786487	1q41	219608346	219613145	1q41	0.5488	rs17049199	-3.25	rs10746387	0.371	-11.06	0.3349	465	465	susie	0.37	1.5e-34	-0.45127	yes	0.652	0.951013
sCCA1v8	Cross-tissue	sCCA1.ENSG00000136628.17.wgt.RDat	EPRS1	protein coding	1	220141942	220220000	1q41	219968600	220046658	1q41	0.3396	rs2053250	-2.808	rs10495142	0.316449	-9.87	2.05447	418	10	lasso	0.32	1.1e-27	-2.15543	yes	0.0311	0.428626
sCCA2v8	Cross-tissue	sCCA2.ENSG00000162813.17.wgt.RDat	BPNT1	protein coding	1	220230823	220263804	1q41	220057481	220090462	1q41	0.1414	rs2053250	-2.808	rs6541127	0.0385	-5.13	-0.63566	400	24	enet	0.076	6.1e-07	1.8364	yes	0.0663	0.565005
sCCA1v8	Cross-tissue	sCCA1.ENSG00000067704.9.wgt.RDat	IARS2	protein coding	1	220267443	220321383	1q41	220094101	220148041	1q41	0.0518	rs2053250	-2.808	rs10442693	0.01284	-3.74	-0.85221	401	9	enet	0.023	0.0044	0.18689	yes	0.852	0.982656
sCCA1v8	Cross-tissue	sCCA1.ENSG00000118873.15.wgt.RDat	RAB3GAP2	protein coding	1	220321634	220445796	1q41	220148292	220272454	1q41	0.2188	rs366414	2.828	rs2789788	0.224275	8.9	0.01855	378	19	enet	0.25	2.9e-21	-0.33477	no	0.738	0.9692
sCCA3v8	Cross-tissue	sCCA3.ENSG00000218283.2.wgt.RDat	MORF4L1P1	processed pseudogene	1	220426911	220427878	1q41	220253569	220254536	1q41	0.0897	rs366414	2.828	rs1578049	0.0247	4.31	1.16975	379	1	top1	0.025	0.0034	1.16975	yes	0.242	0.797847
GTExv8	Testis	ENSG00000162817.6.wgt.RDat	C1orf115	protein coding	1	220863186	220872499	1q41	220689844	220699157	1q41	0.1577	rs366414	2.83	rs427216	0.0418	4.89	2.32373	402	7	lasso	0.044	8.5e-05	2.38677	yes	0.017	0.344172
GTExv8	Testis	ENSG00000117791.15.wgt.RDat	MTARC2	protein coding	1	220921566	220958157	1q41	220748224	220784815	1q41	0.2886	rs366414	2.83	rs6697965	0.0598	-6.8	1.20942	403	403	susie	0.23	2.8e-20	-1.18276	yes	0.237	0.793808
sCCA1v8	Cross-tissue	sCCA1.ENSG00000186205.12.wgt.RDat	MTARC1	protein coding	1	220960100	220992999	1q41	220786758	220819657	1q41	0.1845	rs366414	2.828	rs4131748	0.219636	-8.53	1.68313	408	8	lasso	0.23	3.8e-19	-1.78348	yes	0.0745	0.586524
GTExv8	Testis	ENSG00000272823.1.wgt.RDat	RP11-295M18.6	lincRNA	1	221002017	221002553	1q41	220828675	220829211	1q41	0.0854	rs366414	2.83	rs2807854	0.0251	-4.37	0.04626	397	6	lasso	0.042	0.00012	-0.03657	yes	0.971	0.996728
GTExv8	Testis	ENSG00000234754.1.wgt.RDat	LINC02817	lincRNA	1	221503421	221509638	1q41	221330079	221336296	1q41	0.3769	rs1018334	2.19	rs3123738	0.182	-9.11	0.26449	443	443	susie	0.25	4.2e-22	-0.21898	yes	0.827	0.979898
[truncated: 18,084 more rows]

## Sheet: S2
TableS2. Gene permutation test results for the TWAS hits.
[truncated: 168 more rows]

[truncated: 8 more sheets: S3, S4, S5, S6, S7, S8, S9, S10]
